# Supplementary material for: Prioritization of Diagnostic and Prognostic Biomarkers for Lupus Nephritis Based on Integrated Bioinformatics Analyses
Source: Front Bioeng Biotechnol. 2021 Oct 8;9:717234. doi: 10.3389/fbioe.2021.717234 (PMC8531593; doi:10.3389/fbioe.2021.717234)
Supplement: Supplementary file 1 [file Table2.XLSX]

## Sheet: Sheet1
GSE99967_LN_hubgene	GSE99967_SLEDAI_2K_hubgene	GSE32591	Genecards
A2M-AS1	A2M-AS1	IFI44L	TREX1
AAAS	AAK1	IFI6	STAT4
AAK1	AAR2	IFI27	C4A
AAR2	AARS2	PLSCR1	HLA-DRB1
AARS2	ABCB6	TMEM140	DNASE1
ABCB1	ABCD2	HERC5	FCGR2A
ABCB6	ABHD14B	IFIT1	IRF5
ABCC1	ABHD15	MX1	ATRIP
ABCC10	ABI3	HERC6	ATRIP-TREX1
ABCD2	ACACB	C1QA	IL10
ABCD4	ACADSB	ISG15	PDCD1
ABCF2	ACO1	IFIH1	CTLA4
ABCF3	ACOX3	IFI44	ITGAM
ABHD14A	ACTR5	DUSP1	FCGR2B
ABHD14B	ACVR2A	TGFBI	PTPN22
ABHD15	ADAMTS2	SP110	FCGR3B
ABHD3	ADARB1	IFIT3	CR2
ABI3	ADCY9	TYROBP	C4B
ACACB	ADGRE4P	DDX58	BLK
ACADSB	ADHFE1	NMI	TNFSF4
ACAP1	ADSL	SIK1	SPP1
ACKR3	AGAP6	LY96	BANK1
ACO1	AGMAT	IFIT5	TNIP1
ACOX3	AHCYL2	TNFAIP8	TNFAIP3
ACSF3	AIP	IFIT2	IRAK1
ACSL5	AK2	FGL2	PXK
ACSS1	AK5	GUCY1A3	C1QA
ACTR1B	AKAP8	PDK4	MYH9
ACTR5	AKR1B1	FOSB	MECP2
ACVR2A	AKT3	XAF1	ETS1
ADA	ALDH6A1	EIF2AK2	DNASE1L3
ADAMTS2	ALG12	GADD45B	ENG
ADARB1	ALG13	C1QB	UBE2L3
ADCY9	ALG2	STAT1	JAZF1
ADGRE4P	ALG9	CLEC2B	KIAA0319L
ADGRG5	ALKBH1	MS4A4A	C1R
ADGRL1	ALMS1	OAS1	TLR5
ADH5	ALMS1-IT1	IFITM1	TNF
ADHFE1	ALOX15B	COL6A3	SLEN1
ADSL	AMER1	FAM134B	SLEN2
AEBP2	AMIGO1	CD53	SLEN3
AGAP6	AMZ2	MS4A6A	C3
AGFG2	ANGEL1	IRF9	APOH
AGMAT	ANGEL2	DDX60	IL6
AGPAT5	ANKMY1	BTG2	C1QB
AHCYL2	ANKRD16	CTSS	C1QC
AIP	ANKRD20A5P	TRIM22	FCGR3A
AK2	ANKRD40	HLA-DMB	PRKCD
AK5	ANKRD46	MARCKS	COL4A5
AKAP1	ANKS6	FCER1G	CCL2
AKAP11	ANO9	PARP12	ACE
AKAP8	ANTXRLP1	CD14	NLRP1
AKR1A1	APEX2	ZFP36	CD40LG
AKR1B1	APOL3	HLA-DQB1	FASLG
AKT3	APRT	RNASE6	IFIH1
ALDH6A1	ARFGAP2	IFITM3	IFNG
ALG1	ARG1	CYP27B1	HLA-DQB1
ALG10	ARHGAP29	NFIL3	C1S
ALG12	ARHGEF9	LST1	SSB
ALG13	ARL4C	CASP1	C2
ALG2	ARMC12	LAP3	TINAG
ALG3	ARRB1	COL1A2	COL4A4
ALG9	ARSK	PDGFRA	SLEH1
ALKBH1	ASB1	CX3CR1	TNFSF13B
ALKBH3	ASPH	IFI16	CRP
ALMS1	ATF6B	CSF1R	ALB
ALMS1-IT1	ATG4B	RTP4	TLR9
ALOX15B	ATP5S	PTPRC	FAS
AMER1	ATP9B	ARHGAP15	FOXP3
AMIGO1	ATPAF2	LY86	IL18
AMPH	ATRAID	NPY1R	HMGB1
AMZ2	AUP1	LYZ	CR1
ANGEL1	B3GNT5	SAMHD1	TNFRSF1B
ANGEL2	BACH2	CSTA	HLA-DQA1
ANKMY1	BANF1	RSAD2	SLEB3
ANKRD16	BANK1	TRIM5	IL17A
ANKRD20A5P	BBS1	ITGB2	TGFB1
ANKRD22	BBS9	LOC391020	TRIM21
ANKRD40	BCKDHB	CD163	SLEB4
ANKRD46	BCL11B	CD48	CD40
ANKS6	BCR	IFI30	RASGRP1
ANO9	BFAR	COL4A2	CD80
ANTXRLP1	BICD1	TLR1	MBL2
ANXA3	BIN1	LYN	IL1B
ANXA6	BIRC3	EGR1	XRCC6
AP1G2	BLNK	NRP1	IFNA1
AP2A2	BMPR1A	GLIPR1	IL4
APBA2	BPHL	OAS2	CFB
APEX2	BRD9	GMFG	SLEB5
APH1A	BTBD2	MX2	SLEB7
APOBEC3D	BUB3	VSIG4	SLEB8
APOL3	BZRAP1-AS1	FPR3	SLEB12
APRT	C10orf105	IRF7	SLEB13
ARFGAP2	C10orf131	HLA-DRA	SLEB14
ARFGEF2	C10orf88	GIMAP4	VEGFA
ARG1	C11orf24	CYBB	FCN3
ARHGAP24	C11orf49	TSPAN13	ICAM1
ARHGAP29	C12orf65	QPCT	CYP2C19
ARHGAP35	C12orf66	EVI2A	SOCS1
ARHGDIA	C12orf73	CDH11	MX1
ARHGEF9	C14orf169	ISG20	F3
ARID1B	C16orf52	IGSF6	CD86
ARID5B	C1orf123	COL3A1	IL2RA
ARL11	C1orf220	LAPTM5	CXCL8
ARL4C	C21orf62-AS1	CCND1	SERPINE1
ARMC12	C2orf42	CCR1	HAVCR2
ARRB1	C2orf44	PLA1A	CCR5
ARRDC1-AS1	C5orf30	TCF4	TLR7
ARSK	C5orf45	LY6E	C5
ASB1	C5orf63	HLA-DPA1	MT-TF
ASCL1	C6orf136	PLAC8	CD28
ASPH	C6orf203	BASP1	RO60
ATF6	C7orf26	AOAH	TRAF3IP2
ATF6B	C7orf34	GZMA	VCAM1
ATG16L1	C8orf33	ACTN1	CXCR3
ATG4B	C8orf37	ADAMTS5	F2
ATIC	C9orf114	ADAR	IL2
ATM	C9orf142	UBD	TNFSF12
ATP10A	C9orf173	GBP2	TNFRSF13C
ATP13A2	C9orf85	LCP1	CCL5
ATP1A1	CA5B	KLK1	APOL1
ATP4B	CAAP1	IL10RA	GAS6
ATP5G1	CABIN1	C3AR1	LTA
ATP5S	CACNB1	HLA-A	CXCL10
ATP6V0A2	CAD	SAMSN1	CD79A
ATP6V1C1	CAMK2D	CFD	IL1RN
ATP6V1C2	CAMK4	CD52	THBD
ATP7A	CAMSAP1	EVI2B	FCGR1A
ATP8B2	CARD11	RHOB	LCN2
ATP9B	CASD1	PYCARD	TNFSF13
ATPAF2	CBFA2T2	LPAR6	IL21
ATRAID	CBLL1	UBE2L6	BTNL2
ATXN2L	CC2D2B	MAFF	SELE
ATXN7L1	CCDC109B	COL15A1	PRL
AUP1	CCDC134	A2M	HLA-DPB1
B3GNT5	CCDC141	SRGN	FCRL3
B4GALT1-AS1	CCDC142	CCL5	SNRNP70
BACE1-AS	CCDC170	TLR2	CALR
BACH2	CCDC64	GBP1	IRF7
BANF1	CCDC71	EMP3	SNRPD1
BANK1	CCDC84	HLA-DRB1	MPO
BBS1	CCDC92	COL4A1	ADIPOQ
BBS9	CCDC94	RAC2	SNRPB
BCKDHB	CCL28	SERPING1	CXCL13
BCL11B	CCR6	HLA-DMA	CCR6
BCL9	CCR7	CPVL	CD4
BCL9L	CCT7	JUNB	HAVCR1
BCR	CD163	PSMB9	INVS
BFAR	CD2	OAS3	B2M
BICD1	CD244	RAPGEF5	VWF
BIN1	CD247	SOSTDC1	MIF
BIRC3	CD28	NR4A1	MIR146A
BLNK	CD37	EPHX1	C4B_2
BMPR1A	CD3D	FOS	TIMP1
BPHL	CD3E	BHLHE40	CSK
BRD2	CD3G	SLC19A2	CXCR5
BRD9	CD4	CXCR4	FN1
BRPF1	CD40LG	HBB	EPSTI1
BTBD2	CD44	PCK1	CAT
BUB3	CD5	NNMT	NOD2
BUD13	CD59	HTR2B	MIR21
BZRAP1-AS1	CD6	CYTIP	IL1A
C10orf105	CD7	ALB	IL13
C10orf12	CD72	APOBEC3A	ICOSLG
C10orf131	CD74	DOCK2	SNRPD3
C10orf88	CD79A	FN1	PRTN3
C11orf24	CD79B	G0S2	LTF
C11orf31	CD81	CD36	S100A8
C11orf49	CD8B	PECAM1	TLR2
C12orf65	CD96	RCAN1	SLC5A11
C12orf66	CDC14A	CFB	GATA3
C12orf73	CDC42SE2	HCK	XRCC5
C14orf1	CDK5RAP1	KDM5D	SELP
C14orf169	CDK9	LIPA	CD274
C15orf41	CEBPZOS	GDF15	TYK2
C16orf52	CENPT	IRF8	CFI
C17orf53	CEP126	ARPC1B	IL23A
C19orf12	CEP41	BCL2A1	TNFRSF1A
C1orf123	CEP68	CYR61	STAT1
C1orf174	CERK	RPS4Y1	IL5
C1orf220	CFAP45	HBA2	RNPC3
C20orf194	CFAP54	FAM129A	CD247
C21orf62-AS1	CFAP58	JUN	PON1
C2CD2	CFAP58-AS1	HLA-B	MMP9
C2orf42	CGB8	IFI35	SULT1A3
C2orf44	CHD3	PLA2G7	ELANE
C5orf28	CHIC1	IGKC	TLR4
C5orf30	CHMP7	HCLS1	TRAF1
C5orf45	CHRM3-AS2	FKBP5	MMP3
C5orf63	CHST14	UMOD	S100A9
C6orf136	CHTF8	LGALS3BP	H2BC21
C6orf203	CIB1	IGHA1	ADAMTS13
C7orf26	CIITA	CHST15	AIM2
C7orf31	CIRBP	CD300A	TNFRSF4
C7orf34	CLOCK	ATF3	CTSG
C8orf33	CLUHP3	KLF6	DNASE2
C9orf114	CLYBL	LGALS1	CXCL12
C9orf142	CMTM6	IGHM	AGER
C9orf173	CNEP1R1	IGLL3	MTOR
C9orf84	CNKSR2	SLCO3A1	TP53
C9orf85	CNOT6L	RNASE1	PTPRC
CA4	CNOT7	HLA-DPB1	ATG5
CA5B	CNR2	LTF	ANXA5
CAAP1	COG1	POSTN	HLA-DRB5
CABIN1	COG2	BTN3A2	IL15
CACNB1	COG7	TAGLN	PTX3
CAD	COL9A2	C1orf38	STAT3
CALHM2	COMMD1	GPR65	DNMT1
CAMK2D	COMMD10	TXNRD2	PTEN
CAMK4	COPS6	C13orf15	NR3C1
CAMSAP1	COQ10A	NCF2	AKT1
CAMTA1	CORO1A	SH2B3	RASGRP3
CAPNS2	COX10	ARHGDIB	ICOS
CARD11	COX10-AS1	CXCL10	PTGS2
CARKD	COX11	XIST	MIR155
CASD1	COX14	ETNK2	CD46
CASK	COX20	APOBEC3G	TNFRSF13B
CBFA2T2	CPM	TAP1	MERTK
CBLB	CPSF1	IGKV3-20	LYN
CBLL1	CRAMP1	MNDA	IFNB1
CBX6	CRELD1	C1orf21	HLA-DRA
CC2D1B	CRHR1-IT1	PSMB8	IL1R1
CC2D2B	CROCCP2	FRZB	UMOD
CCAR2	CRTC3	PPP1R3C	HLA-DMA
CCDC109B	CRY1	DDX3Y	IFNA2
CCDC13	CRY2	APOC1	IL10RA
CCDC134	CS	HCP5	CREM
CCDC141	CSNK2B	BTN3A3	JAK1
CCDC142	CSRP2BP	FTCD	NLRP3
CCDC170	CTBS	PRODH2	PSMB8
CCDC50	CTLA4	TIE1	TNFRSF17
CCDC64	CTSO	AOX1	HLA-DQA2
CCDC69	CTSW	G6PC	CD244
CCDC71	CUTA	TIMP1	C5AR1
CCDC84	CXCR5	AKR1C1	SLC15A4
CCDC88C	CYB561A3	TNC	HAMP
CCDC92	CYFIP2	DEFB1	MMP2
CCDC94	CYP1B1	FCN1	IL17F
CCL28	CYP2R1	FXYD5	ANXA2
CCL5	CYP2U1	GNG11	CD72
CCNK	CYP4V2	MAOA	IRF3
CCNL2	CYSLTR2	NETO2	IL22
CCR4	DAAM2	RFTN1	CCR2
CCR6	DAZAP1	PCP4	TYRO3
CCR7	DBP	TSC22D3	HLA-DRB3
CCSER2	DCAF16	SNAI2	HLA-DMB
CCT6P1	DCAF4L2	TNFSF10	CD70
CCT7	DCAF7	KCNK5	PHRF1
CD163	DCAKD	DPEP1	IFI16
CD163L1	DCP2	HLA-F	DDX58
CD177	DDX10	HLA-DQA1	SLAMF7
CD180	DDX27	IGHV3-23	MIR130B
CD2	DDX31	EPHX2	LY9
CD244	DDX41	GSTA1	PPARG
CD247	DDX47	ICAM2	TBX21
CD27	DDX56	CRYAA	ITGAX
CD28	DENND1C	APOH	ISG15
CD37	DENND2D	HPD	TLR3
CD3D	DET1	IGLV3-19	CD69
CD3E	DFFB	AGTR1	IL2RB
CD3G	DGKE	C1S	GIMAP5
CD4	DGUOK	IGJ	FCN2
CD40LG	DHRS3	SLC22A8	OAS1
CD44	DHX30	ARG2	ITGAL
CD5	DIABLO	BST2	SNRPN
CD59	DIEXF	SDC1	MIR198
CD6	DIMT1	IDO1	CXCL16
CD7	DIS3L2	TNNC1	CD55
CD72	DLEU2	PTPRE	CD44
CD74	DNAJC19	C8orf4	SYK
CD79A	DNPH1	CXCL14	SLAMF1
CD79B	DOCK7	SLC13A3	CST3
CD81	DOCK9	DKK3	SOCS3
CD84	DOK2	ALDH1L1	CSF2
CD8B	DPH6	CFH	CD27
CD96	DRAM1	EGF	CXCR4
CDC14A	DRG2	PLG	CIITA
CDC23	DTD2	SERPINA1	TASL
CDC25B	DTNB	CCL19	SLAMF6
CDC25C	DUSP10		CFH
CDC42SE2	DYM		HLA-DRB4
CDK5RAP1	DYRK2		HLA-DOB
CDK9	ECHDC2		CAMK4
CDKAL1	ECI2		MIR150
CEBPZOS	EDC3		ITGB2
CENPT	EDF1		INS
CEP104	EEF1G		HLA-DPA1
CEP126	EEFSEC		HLA-A
CEP41	EHMT2		IL21R
CEP68	EIF3F		IL7R
CEP78	EIF3L		MYD88
CERK	EIF4E2		PROCR
CES2	EIF4H		WDFY4
CFAP20	ELK4		RPLP0
CFAP45	ELP2		IL33
CFAP54	EMG1		TRAF6
CFAP58	ENGASE		TPO
CFAP58-AS1	ENO2		H3C14
CFLAR-AS1	ENOSF1		SIRT1
CGB8	EPCAM		MAN2A1
CHD3	EPHA4		ACTN4
CHD6	EPHX2		PRDM1
CHI3L2	ERI3		IL12RB1
CHIC1	ERI3-IT1		TLR8
CHMP7	ERLIN1		SNRPB2
CHRM3-AS2	ERMP1		PADI4
CHST14	ERVK13-1		IL6R
CHTF8	ESYT1		HLA-DOA
CIAPIN1	EVL		CD19
CIB1	EXOC6B		CP
CIITA	EXOSC2		CD151
CIRBP	EXOSC5		MIR654
CLCN6	FAAH2		MIR638
CLEC2D	FAM102A		DDX41
CLOCK	FAM110A		CXCL9
CLPP	FAM117B		NFKBIA
CLRN1-AS1	FAM120C		MIR30A
CLSTN1	FAM133B		AP4B1-AS1
CLUHP3	FAM135A		IL37
CLYBL	FAM160B2		CCR7
CMTM6	FAM168B		MIR223
CNEP1R1	FAM169A		LGALS8
CNKSR2	FAM222B		MFGE8
CNOT11	FAM53B		IRF8
CNOT2	FAM78A		CSF3
CNOT6L	FAM86EP		MIR210
CNOT7	FANCF		LRP2
CNPY2	FAR2		CD5
CNPY4	FAS		CD38
CNR2	FBL		FOXJ1
COA3	FBXO21		HSP90AA1
COG1	FBXO25		JAK2
COG2	FBXO46		MIR142
COG7	FCER1A		IFIT3
COL9A2	FCMR		RPL7
COMMD1	FITM2		IFNAR1
COMMD10	FKBP5		MIR15B
COMMD7	FKSG29		SSRP1
COPS6	FLT1		ALYREF
COPS7B	FLT3		SDC1
COQ10A	FLT3LG		MIR663A
COQ6	FMNL3		MIR629
CORO1A	FNBP4		IL16
COX10	FOXK1		H2AC18
COX10-AS1	FTO		PSMB9
COX11	FXYD5		AGT
COX14	FYN		CD22
COX18	GADD45A		PSME3
COX20	GALNT12		SNRPE
CPEB4	GALNT14		LCK
CPM	GALT		TRIM68
CPSF1	GAN		PIK3CG
CPSF4	GAS5-AS1		LTK
CRAMP1	GAS7		CAMP
CREB3	GATA3		CCL4
CREB3L2	GATC		BTLA
CRELD1	GCNT4		IRF1
CRHR1-IT1	GCSAM		ACP5
CRIM1	GDA		PPP2CA
CRIP1	GDF11		MIR615
CROCCP2	GEMIN8		IRF4
CRTC3	GGT7		MIR185
CRY1	GIMAP1		MIR23A
CRY2	GLOD4		MIR381
CS	GNB2L1		MIR486-1
CSNK2A2	GNB5		MIR320A
CSNK2B	GNG2		MIR622
CSRP2BP	GNPDA2		SELL
CTAGE5	GOSR2		MIR184
CTBP1-AS2	GPA33		MIR99A
CTBS	GPER1		MIR433
CTC1	GPR18		MIR200C
CTLA4	GPR183		MIRLET7E
CTSC	GRB10		MIR345
CTSO	GRHPR		MIR346
CTSW	GSAP		MIR134
CTXN2	GTF3C2		MIR195
CUL9	GVINP1		MIR197
CUTA	HABP4		MIR324
CX3CR1	HACD2		MIR484
CXCL12	HACL1		MIR208A
CXCR5	HADH		MIR30D
CXXC1	HAPLN3		MIR296
CXXC5	HCG18		MIR608
CYB561A3	HCG25		MIR612
CYB5B	HCST		MIR500A
CYBRD1	HDHD2		MIR518B
CYFIP2	HEATR6		MIR769
CYP1B1	HEMK1		MIR601
CYP2R1	HIGD2A		MIR642A
CYP2U1	HINFP		MIR557
CYP4V2	HIPK1		MIR575
CYSLTR2	HLA-DMA		MIR494
CYSTM1	HLA-DOA		MIR637
CYYR1	HLA-DPA1		MIR657
DAAM2	HLA-DPB1		MIR92B
DACH1	HLA-DPB2		MIR583
DANCR	HLA-DQA2		MIR600
DAZAP1	HLA-DRA		MIR611
DBP	HMGB2		MIR662
DCAF16	HMGN3		MIR658
DCAF4L2	HNRNPA0		MIR596
DCAF5	IBA57-AS1		MIR602
DCAF7	ICAM2		MIR325
DCAKD	ICOS		ENSG00000266919
DCP1A	IFFO2		CCR1
DCP2	IGHM		HSPD1
DCTD	IL10RA		SIGLEC1
DCTN4	IL18BP		CCL8
DDHD1	IL18R1		CXCL11
DDOST	IL18RAP		NEAT1
DDX10	IL1R1		GRIN2A
DDX19A	IL21R		H4-16
DDX19B	IL27RA		MIR125A
DDX24	IL32		AGTR1
DDX26B	IL7		ITGA2
DDX27	IL7R		OASL
DDX31	ILF3		BCL6
DDX41	IMP4		CYBA
DDX47	IMPDH2		H2AC20
DDX54	INADL		AOC3
DDX56	INHBB		CFHR2
DENND1C	INPP4B		MALAT1
DENND2D	INSR		CFHR5
DEPDC5	INTS10		NOS3
DET1	INTS5		NPHP1
DFFB	INTS9		MIR423
DGKA	IPO5P1		NPHS2
DGKE	IPW		CASP10
DGUOK	IRAK3		PLG
DHRS3	IRF8		AIRE
DHX30	ISG20L2		PTGS1
DHX35	ITFG2		CYBB
DHX57	ITGAM		SERPINC1
DIABLO	ITPKB		CCL17
DIEXF	ITPR3		HMOX1
DIMT1	JDP2		LEP
DIS3L2	JMY		VDR
DLAT	KANTR		NPHS1
DLEU2	KAT2A		MUC1
DNAAF5	KAT6B		MAVS
DNAH7	KAT7		NOS2
DNAJC19	KCNAB2		REN
DNMT1	KCNE1		LBR
DNPH1	KCNJ2-AS1		HLA-B
DOCK10	KCTD6		BCL2
DOCK7	KCTD7		MYC
DOCK9	KDM2B		TNFSF10
DOK2	KDM4C		ESR1
DOPEY1	KDM7A		ABCB1
DPAGT1	KDM8		MDM2
DPH6	KDSR		MTHFR
DPH7	KIAA0040		HRH2
DPP4	KIAA0141		EDN1
DPP9	KIAA0355		BMP6
DRAM1	KIAA0391		GZMB
DRG2	KIAA0907		KLRK1
DROSHA	KIAA1147		CSF1
DSCR3	KIF21A		LRPAP1
DTD2	KIF22		IGBP1
DTNB	KIF27		CASP3
DTYMK	KIF3A		SYNPO
DUSP10	KL		COL1A1
DUSP7	KLF12		SMAD3
DYM	KLF9		SPTAN1
DYRK2	KLHL22		GSTP1
E2F3	KLHL3		MICA
EBP	KLHL32		CD8A
ECHDC2	KLHL36		NIN
ECHDC3	KLRB1		APRT
ECHS1	KLRF1		TSBP1
ECI2	KLRG1		NID1
EDC3	KMO		FGB
EDC4	KRT36		AXL
EDF1	LACTB2		IL12B
EEF1G	LAMA1		IKZF1
EEF2K	LAMA3		KDR
EEFSEC	LAT		EPO
EFCAB12	LBHD1		CCR4
EHMT1	LCK		ASPM
EHMT2	LCMT2		IL12A
EIF2B2	LDB1		HCG27
EIF2B4	LDLRAP1		GSTM1
EIF2B5	LEF1		AHI1
EIF2S3	LENG8		CYP3A5
EIF3F	LEO1		MIR17
EIF3L	LEPROTL1		HIVEP3
EIF4E2	LFNG		PDGFRA
EIF4H	LHFPL2		PLAT
ELAC2	LINC00094		SIAE
ELAVL1	LINC00299		ADA
ELK3	LINC00515		MUS81
ELK4	LINC00649		KIAA1217
ELP2	LINC00667		FAAP20
ELP3	LINC00847		AGRN
ELP4	LINC00861		ATL1
ELP5	LINC00926		VASP
ELP6	LINC00944		SERF1A
EMC1	LINC00954		RTP2
EMG1	LINC01089		F13B
EML4	LINC01184		IL18BP
EMP3	LINC01215		GGT1
ENGASE	LINC01278		BAX
ENO2	LINC01336		CDKN1A
ENOSF1	LINC01420		LCOR
ENPP5	LINC01534		PDPN
ENTPD6	LINC01550		LGALS3
EP400	LINC01569		SERPING1
EPCAM	LMF1		MIR27A
EPHA4	LMNB1		MAP4K5
EPHX2	LMO7		CRB1
EPOR	LOC100129203		XRN2
ERAP1	LOC100130298		NKX2-2
ERCC3	LOC100133315		SAV1
ERI3	LOC100499484		KIZ
ERI3-IT1	LOC100506639		PRPF18
ERLIN1	LOC100507283		GSX2
ERMP1	LOC101927156		NKX2-4
ERVK13-1	LOC101927365		CCDC38
ESYT1	LOC101927495		ZBTB41
ETS1	LOC101927630		ARMH4
EVL	LOC101928150		LINC02431
EXOC2	LOC101928370		PF4
EXOC6B	LOC101928767		FGF2
EXOG	LOC101928865		CYP2B6
EXOSC10	LOC101929241		PDGFB
EXOSC2	LOC102724064		TGFB3
EXOSC5	LOC202181		SLC6A4
EXOSC7	LOC283575		MAPK1
EXT1	LOC284009		NAGLU
EXT2	LOC344887		MICB
FAAH2	LOC389906		SLC7A7
FAF1	LOC399886		PARP1
FAM102A	LOC653160		THY1
FAM110A	LOC728743		TGFBR2
FAM117B	LOC81691		HTR1A
FAM120C	LOC93622		SH2D1A
FAM133B	LOXHD1		MAN2B1
FAM135A	LPAL2		HGF
FAM160B2	LPAR5		HIF1A
FAM168B	LPIN1		HLA-G
FAM169A	LPL		BCS1L
FAM19A2	LRRC16A		IL1RAPL2
FAM222B	LRRC47		PKD1
FAM24B	LRRC4B		TGFB2
FAM53B	LRRN3		MIR145
FAM66C	LTB		EGF
FAM69A	LY9		P2RX7
FAM78A	LZTR1		COL1A2
FAM86EP	MAB21L3		TNFRSF11B
FANCC	MAF		PRF1
FANCF	MAK16		HPRT1
FAR2	MALT1		MEFV
FARS2	MAN1A1		TRAF2
FAS	MAN1C1		PIK3CD
FBL	MAP2K6		E2F1
FBXO21	MAP3K14		TNFRSF12A
FBXO25	MAP3K4		DDR1
FBXO30	MAP7D3		IL23R
FBXO31	MAP9		FADD
FBXO46	MAPK1IP1L		HSPG2
FBXW8	MAPKAPK5		SERPINA1
FCAR	MAPRE2		HLA-C
FCER1A	MARS2		TRPC6
FCHO2	MBLAC2		ZAP70
FCMR	MBNL2		RBP4
FCRL3	MBOAT2		C3AR1
FCRL6	MBTPS1		PECAM1
FDX1	MCCC1		CD34
FIBP	MCPH1		ENO1
FITM2	MEAF6		APOB
FKBP5	MED14		SKIV2L
FKSG29	MED15		PDSS2
FLCN	MEF2A		FCGRT
FLJ27354	METTL16		TF
FLT1	METTL23		PTPRO
FLT3	METTL2A		SOD1
FLT3LG	METTL8		NFE2L2
FMNL3	MGC27345		FCRLA
FMO4	MGC57346		NPY
FNBP4	MID2		CD59
FOXA3	MINA		CD2AP
FOXD2-AS1	MIPEP		ATP4A
FOXJ3	MIR130B		AVPR2
FOXK1	MIR181B1		GSTT1
FPGS	MIR4279		TNFRSF10A
FTH1	MIR4439		RETN
FTO	MIR4476		CYP1A1
FTSJ3	MIR551B		TRADD
FUBP3	MKL2		CLU
FUT11	MLH3		F2RL1
FUT8	MLLT3		GAPDH
FXYD5	MMS19		CD36
FYCO1	MORC2		MIR221
FYN	MORC4		TFRC
G6PC3	MPI		CYP3A4
GABARAPL1	MPRIP		CCL3
GABRR2	MRI1		NOTCH4
GADD45A	MRPL2		APOE
GALNT11	MRPL43		FLI1
GALNT12	MRPL55		TNFRSF18
GALNT14	MRPS18A		MKI67
GALT	MRPS25		ACTB
GAN	MRPS27		CERT1
GANAB	MRPS31P5		PLA2R1
GAS5-AS1	MRPS6		SCGB1A1
GAS7	MS4A1		MSR1
GATA3	MS4A15		IFNL3
GATC	MSANTD2		FLT1
GCN1	MTA1		ACTN1
GCNT4	MTERF2		PTGDS
GCSAM	MTERF3		PSORS1C1
GDA	MTERF4		CFP
GDF11	MTMR8		RPS27A
GEMIN8	MTSS1		PCNA
GGA2	MUM1		MCHR1
GGT7	MYBL1		BDNF
GIMAP1	MYC		ANGPT2
GIT1	MYH13		FEN1
GLDN	MYLIP		DSG1
GLOD4	MYO10		NRP1
GLRX3	MYO9A		TGFBR1
GLT8D1	2021-03-01		MASP1
GLUD1	N6AMT1		NFKB1
GNB2L1	NAAA		IL32
GNB5	NAPEPLD		ANKRD1
GNE	NARS2		IFNGR1
GNG2	NAT10		HSPA4
GNLY	NCALD		CASP8
GNPDA2	NCOA5		LAMB1
GOLGA8A	NCR3		CDR1
GORASP2	NDNL2		IL27
GOSR2	NDRG2		CYP2C9
GOT2	NDST2		STAT5A
GPA33	NELL2		TNFRSF6B
GPATCH8	NEO1		IL25
GPER1	NEU3		FCAR
GPN2	NFATC1		OAZ1
GPR174	NIF3L1		ZNF423
GPR18	NIPAL3		TPI1
GPR180	NIPSNAP1		CCN2
GPR183	NKRF		XDH
GPRIN3	NMS		MIR148A
GPSM2	NMT2		LINC01194
GPX7	NNT-AS1		CRYAA
GRAP2	NOA1		CYP21A2
GRB10	NOL4L		F9
GRHPR	NOL9		CXCL2
GSAP	NOP14		CX3CL1
GSTP1	NOP14-AS1		SEMA3A
GTF2F1	NOSIP		MS4A1
GTF3C1	NOXRED1		VIM
GTF3C2	NPAT		PTK2B
GTF3C4	NPC1		OGG1
GTPBP6	NPRL2		SFTPD
GUSBP1	NR1D1		FOS
GVINP1	NR1D2		POU5F1
GZMB	NR2C2AP		PSORS1C2
H1FX	NR3C2		PLCE1
H2AFB1	NRF1		COG2
HABP4	NRROS		WFDC2
HACD2	NSMCE1		KLK1
HACD3	NT5DC1		CA2
HACL1	NT5DC4		IL20
HADH	NTMT1		DUSP22
HAPLN3	NUDCD3		PDGFA
HAX1	NUDT16		GP6
HCG18	NUP43		PHYH
HCG25	NUP85		IGHE
HCG27	NXF1		MMP1
HCST	OCIAD2		IL11
HDAC1	OGG1		GTF2I
HDAC3	OLFM2		NOS1
HDHD2	OPN3		LGALS1
HEATR1	OPRD1		MIR222
HEATR6	ORMDL2		CRH
HECW2	OXA1L		RIPK1
HEG1	OXNAD1		LRP1
HELB	P2RY10		APOM
HEMK1	P4HTM		CD163
HIGD2A	PA2G4P4		RARRES2
HINFP	PAFAH2		MIR183
HIPK1	PAIP2B		MT2A
HIVEP2	PAN2		MTMR3
HLA-DMA	PAQR8		HERPUD1
HLA-DOA	PARD6B		COL7A1
HLA-DPA1	PARP15		IL9
HLA-DPB1	PARP16		EZR
HLA-DPB2	PASK		SERPINF2
HLA-DQA2	PATZ1		SLC1A7
HLA-DRA	PAXIP1-AS2		IL3
HLCS	PBLD		IGF1
HM13	PCED1A		TH
HMG20A	PCED1B-AS1		S100A4
HMGB2	PCID2		FCN1
HMGN3	PCNXL2		TNFSF15
HMGXB3	PCNXL4		ALOX5
HN1L	PCSK7		TRB
HNRNPA0	PCYOX1L		KIT
HNRNPDL	PDE4DIP		PATZ1
HPS4	PEBP1		CD81
HTR1A	PEMT		LOC111365141
HUS1	PEX11B		GP1BA
IARS	PEX3		HSPA1A
IBA57-AS1	PFKL		ANXA1
ICAM2	PFN1		GHRL
ICK	PGAP3		IFNL4
ICOS	PHB		BPI
IDH3B	PHB2		AIF1
IFFO2	PHF1		EBI3
IFNGR1	PHF10		KCNH2
IGHM	PHKG2		LDLR
IKBKE	PHOSPHO2		AR
IKZF1	PI4KA		PLAUR
IKZF2	PIGL		IL17B
IKZF3	PIGM		CSNK2B
IL10RA	PIGO		LMAN1
IL18BP	PIGU		PIK3C2A
IL18R1	PIK3C2B		GRN
IL18RAP	PIK3IP1		UBC
IL1R1	PITPNC1		PODXL
IL1R2	PITPNM1		IFNGR2
IL1RL1	PLA2G3		APOC3
IL21R	PLEKHA1		ADAM17
IL27RA	PLEKHG1		NRIP1
IL2RA	PLIN4		MMP7
IL2RB	PLXDC1		BSG
IL32	PMPCA		IL19
IL7	POLD2		TMX1
IL7R	POLR1C		TRAP1
ILF3	POLR1E		NOTCH1
IMP4	POLR3D		MIR29C
IMPDH2	POLR3F		HP
INADL	POLR3H		KLK4
INHBB	POLR3K		NPPB
INPP4A	PPAP2A		FYN
INPP4B	PPARD		CD68
INPP5B	PPARG		TGFBR3
INSIG1	PPHLN1		TRDN
INSR	PPIA		TGIF1
INTS10	PPIAP30		ADM
INTS5	PPIE		ANXA13
INTS9	PPIH		ZBP1
INVS	PPIL2		IL34
IPO5P1	PPP1R13B		MIR133A1
IPO9	PPP1R16B		S100B
IPW	PPP1R3E		LEPQTL1
IRAIN	PPP2R1A		CMKLR1
IRAK3	PQLC3		CFLAR
IRF8	PRDM4		FOXO1
ISG20L2	PRKACB		DEFB4A
ISOC1	PRKCA		SLC8A1
ITFG2	PRKCH		ADD2
ITGA6	PRKCQ-AS1		SLC11A1
ITGAL	PRKCSH		ENTPD1
ITGAM	PRKD3		MAP3K14
ITGB7	PRKRA		FGF23
ITK	PRKX		IL7
ITM2A	PRMT7		PON3
ITPA	PRNP		CHUK
ITPKB	PRR12		IL6ST
ITPR1	PRR3		FLT3LG
ITPR3	PRR5L		CMIP
IVD	PSMD13		CCL3L1
JAKMIP2	PTCH1		DAG1
JDP2	PTGDR		TNFRSF8
JMY	PTPRM		HPSE
KANTR	PURA		CD14
KAT2A	PXMP4		MT1A
KAT6B	PYGO2		SLC22A4
KAT7	PYHIN1		THBS1
KCNA3	QARS		COX5A
KCNAB2	QRICH1		CCR3
KCNE1	QRSL1		AZGP1
KCNJ2	RAD1		IL24
KCNJ2-AS1	RAD51-AS1		CASP1
KCNQ5-IT1	RAD51D		SDCCAG8
KCTD10	RAD54L2		SEMA5A
KCTD6	RALGAPA1		MIR125B1
KCTD7	RARRES3		PPBP
KDM2B	RASAL3		EDN2
KDM4C	RASGEF1A		CLEC4E
KDM7A	RASGRF2		TSBP1-AS1
KDM8	RBBP9		ZNRD2
KDSR	RBM14		IFNG-AS1
KHSRP	RBM19		RNASE3
KIAA0040	RBM4		TOP1
KIAA0100	RBM4B		GC
KIAA0141	RCAN3		SHC1
KIAA0195	RELN		ABCC1
KIAA0355	REM2		TNFRSF10B
KIAA0391	RFT1		IGFBP2
KIAA0907	RFTN1		CTNNB1
KIAA1147	RFXAP		CHI3L1
KIF21A	RGP1		ITGA4
KIF22	RHOH		GLA
KIF27	RING1		RNLS
KIF3A	RNF125		MIR152
KL	RNF216		MME
KLF12	RNF38		RPLP2
KLF5	RNVU1-15		LAMC1
KLF9	RORA		CISH
KLHDC4	RORA-AS1		SLC22A11
KLHL20	RPAP1		SEC61G
KLHL22	RPL18		HSP90B1
KLHL3	RPL19P12		RRP8
KLHL32	RPL23A		TNP1
KLHL36	RPL38		SERPINB7
KLRB1	RPRD2		IGES
KLRC3	RPS16		SERPINH1
KLRC4-KLRK1	RPTOR		IGFBP4
KLRF1	RPUSD2		BMP7
KLRG1	RPUSD3		HRH1
KMO	RSAD1		DPP4
KMT2A	RTN4IP1		TLR1
KNOP1	RTTN		PDGFRB
KRI1	RUNX1		RDX
KRT36	RUNX1-IT1		DUSP1
L3HYPDH	RYK		MSN
LACTB2	S1PR1		IL4R
LAMA1	SAMD15		FOSL2
LAMA3	SAP30		PBX1
LANCL1	SARM1		CHIA
LAS1L	SARS		C2CD3
LAT	SATB1		RPL5
LATS1	SATB1-AS1		GSTA1
LAX1	SCAI		COL17A1
LBH	SCAMP2		SEPTIN2
LBHD1	SCAND2P		IFNL1
LCK	SCARNA17		PDGFD
LCMT1	SCFD2		PRLR
LCMT2	SCIMP		SUMO4
LDAH	SCMH1		IFI35
LDB1	SCML1		MIR422A
LDLRAP1	SDHC		TTR
LEF1	SEC14L5		FGFR1
LENG8	SEMA4C		SOD2
LEO1	SEMA4F		IL27RA
LEPROTL1	SEPT7P2		MPIG6B
LETM1	SERGEF		RORC
LFNG	SERINC5		PGM1
LHFPL2	SERPINB1		FKBP4
LIFR	SERPINE1		GLMN
LIMD1	SETD4		COL8A1
LINC00094	SETMAR		PDCD5
LINC00299	SF1		PRKCB
LINC00426	SF3B4		MX2
LINC00514	SFRP1		SNRPF
LINC00515	SFSWAP		MIR98
LINC00649	SFXN2		SOCS2
LINC00667	SGF29		IL12RB2
LINC00847	SGK223		CDK1
LINC00861	SGPP1		ATP6V1G2
LINC00926	SGSM2		CX3CR1
LINC00944	SH2B1		HIPK2
LINC00954	SH2D1B		FGA
LINC00959	SH2D2A		DOCK8
LINC01089	SH3BP1		CLEC7A
LINC01184	SH3YL1		ACE2
LINC01215	SHMT2		MIR224
LINC01237	SHPRH		HADHA
LINC01278	SHQ1		ACADVL
LINC01336	SIDT1		KDM4C
LINC01352	SIGIRR		IL17C
LINC01355	SIGMAR1		PELI1
LINC01420	SIPA1L3		IDO1
LINC01534	SIRPG		APOA1
LINC01550	SIT1		CA3
LINC01569	SKAP1		LAIR1
LMF1	SLAMF1		GAS5
LMF2	SLC12A2		MIR10A
LMLN	SLC16A1-AS1		NUP107
LMNB1	SLC16A10		TUG1
LMO7	SLC16A13		MIR3074
LOC100129203	SLC16A7		MIR556
LOC100130298	SLC25A17		MIR380
LOC100130950	SLC25A26		MIR758
LOC100133315	SLC25A53		AQP5
LOC100499484	SLC25A6		MMP12
LOC100506022	SLC26A8		VTN
LOC100506639	SLC30A4		EFEMP2
LOC100507283	SLC35C1		CCL11
LOC100652768	SLC35C2		GUSB
LOC101927070	SLC35D1		CSNK2A2
LOC101927153	SLC36A1		HCRT
LOC101927156	SLC38A1		WFDC21P
LOC101927365	SLC39A10		EPHX1
LOC101927495	SLC41A1		EPHA5
LOC101927630	SLC41A3		SCARB1
LOC101927759	SLC5A6		PYCR2
LOC101928150	SLC7A11		OPTN
LOC101928370	SLC7A6		NCOR2
LOC101928767	SLC9A3R1		LEFTY2
LOC101928865	SMAD3		DHTKD1
LOC101929147	SMAD5		CAMK1D
LOC101929241	SMAD7		ENAH
LOC102724064	SMARCD3		ATG4C
LOC102724190	SMG9		TRIM9
LOC202181	SMIM7		DDHD1
LOC283575	SMPD1		TMEM63A
LOC284009	SMPDL3B		SUDS3
LOC285074	SMYD2		BARX2
LOC344887	SMYD3		SRRM4
LOC374890	SMYD5		RFLNA
LOC389906	SNAP47		PSORS1C3
LOC399886	SNHG12		LINC00466
LOC653160	SNHG3		KIZ-AS1
LOC728175	SNORA61		LINC01501
LOC728743	SNORD14B		LINC01019
LOC81691	SNORD36C		LNC-LBCS
LOC90784	SNORD42B		ENSG00000255835
LOC93622	SNORD4A		LINC01739
LOXHD1	SNORD4B		LINC02101
LPAL2	SNORD99		LINC02232
LPAR5	SNRNP70		RPL31P11
LPCAT1	SNU13		MIR4290HG
LPCAT2	SNX25		ENSG00000237356
LPIN1	SOCS7		MIR5580
LPIN2	SORT1		LINC02225
LPL	SPICE1		ENSG00000272501
LPXN	SPINK5		ENSG00000248322
LRBA	SPNS1		MTCO3P1
LRCH1	SPOCK2		RNA5SP301
LRIG1	SQRDL		ENSG00000230881
LRRC16A	SRGAP2		ENSG00000234091
LRRC41	SRP14-AS1		ENSG00000225112
LRRC47	SRSF11		ENSG00000253619
LRRC4B	SRSF6		LINC02331
LRRC8C	ST6GALNAC3		RNU6ATAC39P
LRRN3	ST8SIA1		RPL35AP19
LRTM2	STAG3L4		ENSG00000226889
LSM2	STAG3L5P-PVRIG2P-PILRB		ENSG00000228604
LSM4	STARD9		ENSG00000242861
LSS	STRBP		ENSG00000282278
LTB	STS		ENSG00000239665
LUC7L	SUN2		ENSG00000272221
LY9	SUPT7L		ENSG00000282246
LY96	SUPV3L1		LINC02835
LYVE1	SYNJ2BP		RPL6P24
LZTR1	SYPL1		ENSG00000256149
LZTS2	SYS1		RNU6ATAC13P
MAB21L3	SYTL2		PDK1P1
MADD	2021-09-01		ENSG00000230638
MAF	2021-09-06		ENSG00000255726
MAGED2	2021-09-09		ENSG00000284895
MAK16	TAB1		lnc-BRI3BP-7
MALT1	TAF3		MK280269-056
MAN1A1	TAMM41		MN298114-196
MAN1C1	TANK		NONHSAG031413.2
MAN2A2	TAPT1-AS1		RF00017-1214
MAN2B2	TARP		ENSG00000286580
MAN2C1	TARSL2		HSALNG0002969
MAOA	TAS2R3		NONHSAG045727.2
MAP2K5	TAS2R4		ENSG00000229834
MAP2K6	TASP1		ENSG00000279503
MAP3K14	TBC1D10A		ENSG00000278382
MAP3K4	TBC1D19		HSALNG0070614
MAP4	TBC1D4		piR-38352-036
MAP4K1	TBC1D8		MN308864
MAP7D3	TBCCD1		MN309050
MAP9	TBCD		RF00619-003
MAPK1IP1L	TBP		HSPA8
MAPKAPK5	TBRG1		MCL1
MAPRE2	TBRG4		ITGB1
MARS2	TC2N		SMAD6
MBLAC2	TCF25		ELN
MBNL2	TCF7		JUN
MBOAT2	TECR		TUBB
MBTPS1	TEKT1		LRBA
MCCC1	TESK1		SERPINB1
MCEMP1	TESPA1		IBD5
MCM5	TEX261		B9D2
MCPH1	TFB1M		BCL2L11
MDFIC	TFPI2		BCHE
MDH2	TGFBR3L		TRA
MEAF6	THAP7		SLC12A1
MED14	THRA		GAL
MED15	TIAM1		DDX39B
MED24	TIGD6		ORM1
MED6	TIMM10B		RUNX1
MEF2A	TIMM22		UBASH3A
MEF2C	TIMM50		ALOX5AP
MEN1	TLR2		SIGIRR
METTL13	TLR5		SIL1
METTL16	TMC8		SSNA1
METTL17	TMCO4		LINC00426
METTL23	TMED8		CXCR2P1
METTL2A	TMEM104		LINC02384
METTL8	TMEM106B		ENSG00000285016
MEX3C	TMEM109		ITLN1
MFN2	TMEM117		CXCL1
MFSD6	TMEM161B		DNM1
MGA	TMEM165		MIR130A
MGAT4A	TMEM179B		MET
MGC27345	TMEM181		ZNF804A
MGC57346	TMEM203		PLAU
MID1	TMEM204		CARD9
MID2	TMEM209		FOXP2
MIEF1	TMEM218		FGFR2
MINA	TMEM229B		EFNB2
MIR130B	TMEM230		FCER1A
MIR181A1	TMEM238		PPIA
MIR181B1	TMEM243		HSPA5
MIR2117	TMEM252		LILRA3
MIR301A	TMEM253		CSNK2A1
MIR361	TMEM259		NFATC2
MIR3942	TMEM263		MDK
MIR4279	TMEM38B		MIR192
MIR4439	TMEM41A		FGF1
MIR4473	TMEM50B		BCL2A1
MIR4476	TMEM63A		NLRC5
MIR541	TMEM69		TG
MIR551B	TMIGD2		MIR92A1
MIR571	TNFAIP1		CASP9
MIR617	TNFRSF25		STT3A
MIR626	TOE1		INSR
MKL2	TOM1L2		RCC1
MLH3	TOP3B		PFN2
MLLT3	TOR1AIP2		RPL6
MLLT6	TP53		PRODH
MLYCD	TP73		PPIG
MMAB	TPCN1		LAMA1
MMS19	TPST1		PLCG2
MORC2	TRABD2A		RAB27A
MORC4	TRAC		SLC17A5
MPEG1	TRAF1		MIR125B2
MPI	TRAF3IP3		PTGER2
MPRIP	TRAF5		FOXO3
MPV17	TRAJ1		SLC22A12
MRI1	TRAJ10		SHROOM3
MRM1	TRAJ11		RIPK2
MRPL2	TRAJ13		A2M
MRPL38	TRAJ16		TNC
MRPL4	TRAJ17		PIGR
MRPL43	TRAJ18		TMPO
MRPL49	TRAJ2		PTK2
MRPL55	TRAJ20		TNFRSF11A
MRPL9	TRAJ21		BGN
MRPS18A	TRAJ22		IL1F10
MRPS18B	TRAJ23		APAF1
MRPS25	TRAJ25		USP2
MRPS27	TRAJ26		MUC20
MRPS30	TRAJ27		RPS6KB1
MRPS31P5	TRAJ29		SMAD2
MRPS6	TRAJ3		ADAMTSL1
MS4A1	TRAJ30		ITK
MS4A15	TRAJ31		MPL
MSANTD2	TRAJ33		CD84
MSL3	TRAJ34		DEFA1
MTA1	TRAJ35		OGDH
MTA2	TRAJ36		NCAM1
MTCP1	TRAJ39		SLC2A9
MTERF2	TRAJ4		ITGA8
MTERF3	TRAJ40		AKR1B1
MTERF4	TRAJ41		CYP1A2
MTG1	TRAJ43		MB
MTMR8	TRAJ44		CUBN
MTNR1A	TRAJ45		MAPK8
MTO1	TRAJ46		IFT46
MTOR	TRAJ47		AMBP
MTR	TRAJ48		CASR
MTSS1	TRAJ5		CLEC12A
MTURN	TRAJ50		UGT2B7
MTUS2	TRAJ52		UGT1A7
MUM1	TRAJ53		DBH
MYBL1	TRAJ54		ADORA1
MYC	TRAJ56		ADORA2A
MYH13	TRAJ57		HCRTR2
MYLIP	TRAJ58		SLC17A6
MYO10	TRAJ6		ACADS
MYO1B	TRAJ7		FOXF1
MYO1G	TRAJ8		PLA2G2A
MYO9A	TRAP1		FST
2021-03-01	TRAPPC12		CYP4A11
N6AMT1	TRAPPC6A		LYST
NAA40	TRAV10		S100A12
NAA60	TRAV13-1		MIR149
NAAA	TRAV13-2		NAGA
NAF1	TRAV16		STAT5B
NAPEPLD	TRAV17		CD58
NARS2	TRAV19		ASS1
NAT10	TRAV2		VANGL2
NAT8L	TRAV20		PTPN11
NBEA	TRAV21		SULT1A1
NCALD	TRAV22		ITGA3
NCBP1	TRAV23DV6		SLC7A8
NCDN	TRAV24		RPN2
NCOA5	TRAV26-1		GPT
NCR3	TRAV26-2		ELAVL1
NDNL2	TRAV29DV5		CREB1
NDRG2	TRAV3		NR1H4
NDST2	TRAV35		NR1H3
NDUFB8	TRAV36DV7		LPA
NDUFB9	TRAV4		HSPB1
NDUFV1	TRAV41		OR1E1
NECAP2	TRAV5		CD2
NELFB	TRAV6		SLC22A5
NELL2	TRAV8-1		HNMT
NEO1	TRAV8-3		SPN
NEU3	TRAV8-4		IL18R1
NF2	TRAV8-6		MAF
NFATC1	TRBC2		CA4
NFATC2	TRBJ2-1		SUV39H1
NFATC2IP	TRBJ2-2		GSN
NFATC3	TRBJ2-3		RPLP1
NFE2	TRBJ2-5		F2R
NFE2L2	TRBJ2-6		PON2
NFIL3	TRBJ2-7		MBL3P
NFS1	TRBV2		PHB
NFX1	TRBV20-1		CCL1
NHP2	TRBV3-1		HRG
NIF3L1	TRBV4-2		MIR23B
NIP7	TRBV6-1		ADD1
NIPAL3	TRBV7-3		SMAD7
NIPSNAP1	TRBV7-9		RGS1
NISCH	TRDC		GLI3
NKG7	TRDJ2		AQP1
NKRF	TRDJ4		IL17RE
NLRC3	TRGV2		LOC107832851
NMS	TRGV9		ABL1
NMT2	TRIM65		SSTR3
NNT-AS1	TRIM68		KAT6B
NOA1	TRMT13		BBS12
NOB1	TRMT2B		ALPI
NOL11	TRMT44		EGR1
NOL4L	TROAP		FBLN5
NOL6	TRPC1		DAB2
NOL9	TSEN15		SST
NONO	TSFM		HADH
NOP14	TSHZ1		CD48
NOP14-AS1	TSPAN18		FOXR1
NOP56	TSPAN3		HPX
NOS1AP	TSPAN31		CDK5
NOSIP	TSPAN32		CD177
NOXRED1	TSTD2		IGF1R
NPAT	TTC12		NTRK2
NPC1	TTC19		TIA1
NPRL2	TTC22		TIAL1
NR1D1	TTC27		LAPTM5
NR1D2	TTC3		SAA1
NR2C1	TTI1		PTN
NR2C2AP	TTYH2		WT1
NR3C2	TUBE1		MIR148B
NRF1	TUBGCP4		CCL18
NRROS	TUBGCP6		RHO
NSMAF	TUFT1		PDE6D
NSMCE1	TULP3		RAB8A
NSUN4	TYSND1		CCNB1
NSUN5	UACA		AGTR2
NT5DC1	UBA6-AS1		MANF
NT5DC4	UBASH3A		CHIT1
NTMT1	UBE2G2		UNC13D
NUDCD3	UBE2Q2		MAGT1
NUDT16	UBE3D		CLEC6A
NUMA1	UBIAD1		COTL1
NUP160	UBR5-AS1		ACTG1
NUP188	URGCP		TGFB1I1
NUP210	URI1		PTPRQ
NUP43	USE1		SLC3A1
NUP62	USH1G		PPARA
NUP85	USP10		AP3B1
NUP93	USP11		STXBP2
NVL	USP13		FXYD2
NXF1	USP15		FOXC1
OCIAD2	USP20		SLC35A2
OGFOD1	USP30-AS1		CCL26
OGFOD3	USP36		TIMP2
OGG1	UST		CHD7
OLAH	UTP23		SERPINA3
OLFM2	UXS1		PRG2
OPN3	VAC14		RNU4ATAC
OPRD1	VAMP2		MIR18A
ORAOV1	VEGFB		MIR19B1
ORMDL2	VIM-AS1		UCHL1
OSBPL7	VKORC1		ANPEP
OSGEPL1	VPS52		JAK3
OXA1L	VSIG1		CMA1
OXCT1	VSIG4		TCN1
OXNAD1	VSIG8		CYLD
P2RY10	WARS2		PRSS1
P2RY8	WDR11		APP
P4HTM	WDR54		COL3A1
PA2G4P4	WDR6		GAD1
PAFAH2	WDR66		TMEM255B
PAIP2B	WDR75		DNTT
PAN2	WDR77		CD47
PAPD7	WFDC1		S100A6
PAQR3	WWP1		PSAP
PAQR8	XAB2		LOC157273
PARD6B	XPA		CHRM3
PARP15	XRCC1		IGHA1
PARP16	YARS2		TMSB10
PASK	YTHDF1		PTPN3
PATZ1	ZAP70		FTH1
PAXIP1-AS2	ZBTB14		NQO1
PBLD	ZBTB2		LIPA
PCCA	ZBTB21		RXRA
PCED1A	ZBTB24		ELK1
PCED1B	ZBTB25		GPRC5B
PCED1B-AS1	ZBTB39		SDHB
PCID2	ZBTB4		DCN
PCMTD1	ZBTB40		SREBF1
PCNXL2	ZC3H12D		AOX1
PCNXL4	ZC3HC1		GP2
PCSK7	ZC4H2		COL5A1
PCYOX1L	ZCCHC7		POSTN
PDCD2	ZDHHC14		TNFRSF25
PDCD5	ZDHHC16		ITGA5
PDE4DIP	ZDHHC19		CRLS1
PDE7A	ZFP3		CTSD
PDP2	ZFP36L2		ADAM10
PDRG1	ZFP90		BTK
PEA15	ZFYVE9		KL
PEBP1	ZIK1		TFPI
PELP1	ZMAT1		SRC
PEMT	ZMYM6NB		MMP19
PEPD	ZMYND11		XIST
PEX11B	ZNF121		G6PD
PEX3	ZNF133		SLC5A1
PFKFB2	ZNF202		CAV1
PFKL	ZNF211		DES
PFKP	ZNF235		GJB2
PFN1	ZNF248		UTRN
PGAP3	ZNF251		PRKD1
PGPEP1	ZNF256		BCAR1
PHACTR3	ZNF264		LCA5
PHB	ZNF266		LRP8
PHB2	ZNF283		NPPA
PHF1	ZNF284		CYP27B1
PHF10	ZNF287		DGKA
PHF19	ZNF3		EP300
PHKG2	ZNF318		RAI1
PHOSPHO2	ZNF331		C1D
PI4KA	ZNF335		CEBPA
PIAS2	ZNF337		PGK1
PIEZO1	ZNF345		ASGR1
PIGL	ZNF366		TBXA2R
PIGM	ZNF37BP		ENPEP
PIGO	ZNF382		MAGI1
PIGU	ZNF383		NOTCH3
PIK3C2B	ZNF43		ODC1
PIK3IP1	ZNF510		ENPP1
PIP4K2B	ZNF527		IGKC
PITPNC1	ZNF529		CXCR1
PITPNM1	ZNF543		TXLNA
PKN1	ZNF546		S1PR1
PLA2G3	ZNF548		MLH1
PLAC8	ZNF550		WNT4
PLCG1	ZNF551		LCAT
PLEKHA1	ZNF558		IGFBP7
PLEKHB1	ZNF568		DAO
PLEKHF1	ZNF57		SDC2
PLEKHG1	ZNF570		RCAN1
PLIN4	ZNF573		FAR2
PLXDC1	ZNF589		VTCN1
PLXNA2	ZNF607		NPNT
PMM2	ZNF608		SLC22A17
PMPCA	ZNF609		CPQ
POLA2	ZNF614		ST2
POLD2	ZNF649
POLDIP3	ZNF681
POLH	ZNF70
POLR1A	ZNF71
POLR1C	ZNF740
POLR1E	ZNF75A
POLR2D	ZNF76
POLR2L	ZNF764
POLR3D	ZNF783
POLR3F	ZNF786
POLR3H	ZNF827
POLR3K	ZNF829
POMGNT1	ZNF831
POU5F1	ZNF84
PPAP2A	ZNF91
PPARD	ZNHIT6
PPARG	ZNRD1-AS1
PPHLN1	ZSCAN25
PPIA	ZSCAN26
PPIAP30	ZSWIM5
PPIE	ZSWIM7
PPIH	ZXDA
PPIL2	ZXDB
PPP1R13B	ZZZ3
PPP1R16B	ABCA13
PPP1R3E	ANLN
PPP1R7	ATP2C2
PPP2R1A	ATP8B4
PPP3CC	AURKB
PPP3R1	BARD1
PPRC1	BPI
PQLC3	BRCA2
PRCC	BUB1
PRDM15	BUB1B
PRDM4	CCNA2
PREP	CCNB1
PREPL	CCNB2
PRF1	CCNE2
PRKACB	CDC6
PRKCA	CDK1
PRKCH	CEACAM6
PRKCQ	CEACAM8
PRKCQ-AS1	CENPE
PRKCSH	CENPF
PRKD3	CENPU
PRKRA	CEP55
PRKX	CHEK1
PRKXP1	CHIT1
PRMT7	CIT
PRNP	CRISP3
PRPF19	CTSG
PRPF6	DEFA3
PRPF8	DEFA4
PRR12	DEPDC1
PRR3	DEPDC1B
PRR5L	DLGAP5
PRRC2B	DSCC1
PSMB5	DTL
PSMC5	E2F8
PSMD13	ECRP
PSMG2	ELANE
PSMG4	ESCO2
PSTPIP2	EXO1
PTBP1	EZH2
PTCD3	FAM151B
PTCH1	FANCI
PTDSS1	FOXM1
PTGDR	GINS2
PTK2B	GMNN
PTPN13	GTSE1
PTPRM	HIST1H1B
PUM1	HIST1H3G
PURA	HJURP
PVT1	HMMR
PWAR5	ICA1
PWARSN	ITGA9
PXMP4	KIAA0101
PYGO2	KIF11
PYHIN1	KIF2C
PYROXD2	KNTC1
QARS	LCN2
QRICH1	LINC01554
QRSL1	LTF
R3HDM1	MCM10
RAB30	MCM4
RAB33B	MELK
RAD23B	MKI67
RAD51-AS1	MLNR
RAD51D	MMP8
RAD54L2	MPO
RALGAPA1	MS4A3
RANGAP1	MYB
RAPGEF1	MYBL2
RARRES3	NCAPG
RASA3	NDC80
RASAL3	OLFM4
RASGEF1A	ORC1
RASGRF2	PCOLCE2
RASGRP1	PIWIL4
RASSF1	PLD1
RASSF4	PLK4
RBBP7	POLQ
RBBP9	PRC1
RBM14	PRR11
RBM19	PRTN3
RBM26	PTH2R
RBM4	RAD51
RBM4B	RETN
RCAN3	RNASE2
RECK	RNASE3
RELN	RRM2
REM2	SCD
REPS1	SERPINB10
REXO4	SHCBP1
RFT1	SKA1
RFTN1	SKI
RFX5	SLC27A2
RFXAP	SLC28A3
RGP1	SLC2A5
RGS18	SPC25
RHD	SUCNR1
RHNO1	TARM1
RHOH	TCN1
RILPL2	TICRR
RING1	TOP2A
RLTPR	TPX2
RNF121	TTK
RNF122	TYMS
RNF125	UGCG
RNF144B
RNF146
RNF157
RNF214
RNF216
RNF25
RNF38
RNF4
RNVU1-15
RORA
RORA-AS1
RPAIN
RPAP1
RPL18
RPL19P12
RPL23A
RPL23AP53
RPL38
RPRD2
RPS15
RPS16
RPTOR
RPUSD2
RPUSD3
RQCD1
RRN3
RRP1B
RSAD1
RTN4IP1
RTTN
RUNX1
RUNX1-IT1
RUNX3
RYK
S1PR1
S1PR2
S1PR5
SAMD15
SAMD3
SAMD8
SAMM50
SAMSN1
SAP30
SARM1
SARS
SATB1
SATB1-AS1
SCAI
SCAMP2
SCAMP3
SCAND2P
SCARA5
SCARNA17
SCARNA20
SCFD2
SCIMP
SCMH1
SCML1
SCN5A
SDHC
SEC14L5
SEC31B
SEH1L
SEMA4C
SEMA4F
SEPN1
SEPT7P2
SERGEF
SERINC5
SERPINB1
SERPINE1
SETD4
SETMAR
SF1
SF3B4
SFMBT2
SFPQ
SFRP1
SFSWAP
SFT2D2
SFXN2
SGF29
SGK223
SGPP1
SGSM2
SH2B1
SH2D1B
SH2D2A
SH2D4A
SH3BP1
SH3GLB1
SH3YL1
SHMT2
SHOC2
SHPK
SHPRH
SHQ1
SIDT1
SIGIRR
SIGMAR1
SIPA1L3
SIRPG
SIT1
SKAP1
SKP2
SLA2
SLAMF1
SLAMF6
SLC12A2
SLC16A1-AS1
SLC16A10
SLC16A13
SLC16A7
SLC20A2
SLC22A4
SLC25A17
SLC25A19
SLC25A26
SLC25A3
SLC25A32
SLC25A35
SLC25A53
SLC25A6
SLC26A8
SLC27A4
SLC30A4
SLC35A4
SLC35B2
SLC35B4
SLC35C1
SLC35C2
SLC35D1
SLC35E2B
SLC36A1
SLC37A1
SLC38A1
SLC39A10
SLC40A1
SLC41A1
SLC41A3
SLC4A4
SLC4A7
SLC5A6
SLC7A11
SLC7A6
SLC9A3R1
SLFN12L
SLPI
SMAD3
SMAD5
SMAD7
SMAP1
SMARCA4
SMARCB1
SMARCD1
SMARCD3
SMG6
SMG9
SMIM10L2B
SMIM7
SMPD1
SMPDL3B
SMYD2
SMYD3
SMYD4
SMYD5
SNAP47
SNAPC3
SND1-IT1
SNHG12
SNHG15
SNHG20
SNHG3
SNORA61
SNORA66
SNORD12
SNORD12B
SNORD14B
SNORD36C
SNORD42B
SNORD4A
SNORD4B
SNORD99
SNRNP200
SNRNP70
SNRPA
SNU13
SNX25
SOCS5
SOCS7
SORT1
SP4
SPATA5
SPATA6
SPCS1
SPG7
SPICE1
SPINK5
SPN
SPNS1
SPOCK2
SQRDL
SRGAP1
SRGAP2
SRM
SRP14-AS1
SRRM1
SRSF11
SRSF2
SRSF6
SRSF7
SS18
SSRP1
ST3GAL6
ST6GAL1
ST6GALNAC3
ST8SIA1
STAG3L4
STAG3L5P-PVRIG2P-PILRB
STARD9
STAT4
STK3
STK39
STOX2
STRBP
STS
STYX
SUFU
SUGP2
SUN1
SUN2
SUPT7L
SUPV3L1
SURF4
SUSD3
SYNGR4
SYNJ2BP
SYNRG
SYPL1
SYS1
SYTL2
SZT2
2021-09-01
2021-09-06
2021-09-09
TAB1
TAF15
TAF1C
TAF3
TAMM41
TANK
TAPT1-AS1
TARP
TARSL2
TAS2R3
TAS2R4
TAS2R40
TASP1
TBC1D10A
TBC1D19
TBC1D4
TBC1D8
TBC1D9
TBCCD1
TBCD
TBP
TBRG1
TBRG4
TC2N
TCERG1
TCF12
TCF25
TCF7
TCTN3
TDP1
TECR
TEKT1
TERF2
TESK1
TESPA1
TEX261
TFB1M
TFPI2
TGFBR3
TGFBR3L
THAP7
THOC1
THOC6
THRA
TIAM1
TIAM2
TIGD6
TIGIT
TIMM10B
TIMM22
TIMM50
TLR2
TLR5
TMC6
TMC8
TMCO4
TMED3
TMED4
TMED8
TMEM104
TMEM106B
TMEM109
TMEM116
TMEM117
TMEM128
TMEM135
TMEM156
TMEM161B
TMEM165
TMEM168
TMEM173
TMEM179B
TMEM181
TMEM19
TMEM203
TMEM204
TMEM206
TMEM209
TMEM214
TMEM218
TMEM229B
TMEM230
TMEM238
TMEM243
TMEM252
TMEM253
TMEM254
TMEM259
TMEM263
TMEM38B
TMEM41A
TMEM42
TMEM5
TMEM50B
TMEM63A
TMEM69
TMIGD2
TMIGD3
TMLHE
TMSB4X
TMX2
TMX4
TNFAIP1
TNFRSF10A
TNFRSF25
TNIK
TNRC6A
TNRC6C-AS1
TOB2
TOE1
TOM1L2
TOP3B
TOR1AIP2
TOX
TP53
TP73
TPCN1
TPP2
TPST1
TRABD2A
TRAC
TRADD
TRAF1
TRAF3IP3
TRAF5
TRAJ1
TRAJ10
TRAJ11
TRAJ12
TRAJ13
TRAJ14
TRAJ16
TRAJ17
TRAJ18
TRAJ19
TRAJ2
TRAJ20
TRAJ21
TRAJ22
TRAJ23
TRAJ24
TRAJ25
TRAJ26
TRAJ27
TRAJ28
TRAJ29
TRAJ3
TRAJ30
TRAJ31
TRAJ32
TRAJ33
TRAJ34
TRAJ35
TRAJ36
TRAJ37
TRAJ38
TRAJ39
TRAJ4
TRAJ40
TRAJ41
TRAJ42
TRAJ43
TRAJ44
TRAJ45
TRAJ46
TRAJ47
TRAJ48
TRAJ49
TRAJ5
TRAJ50
TRAJ52
TRAJ53
TRAJ54
TRAJ56
TRAJ57
TRAJ58
TRAJ6
TRAJ7
TRAJ8
TRAJ9
TRAP1
TRAPPC10
TRAPPC12
TRAPPC6A
TRAT1
TRAV10
TRAV12-1
TRAV12-2
TRAV12-3
TRAV13-1
TRAV13-2
TRAV14DV4
TRAV16
TRAV17
TRAV18
TRAV19
TRAV2
TRAV20
TRAV21
TRAV22
TRAV23DV6
TRAV24
TRAV25
TRAV26-1
TRAV26-2
TRAV27
TRAV29DV5
TRAV3
TRAV35
TRAV36DV7
TRAV4
TRAV41
TRAV5
TRAV6
TRAV8-1
TRAV8-3
TRAV8-4
TRAV8-6
TRBC2
TRBJ2-1
TRBJ2-2
TRBJ2-3
TRBJ2-5
TRBJ2-6
TRBJ2-7
TRBV19
TRBV2
TRBV20-1
TRBV3-1
TRBV4-2
TRBV5-6
TRBV6-1
TRBV7-3
TRBV7-9
TRBV9
TRDC
TRDJ1
TRDJ2
TRDJ4
TRDV1
TRERF1
TRGJP1
TRGV2
TRGV9
TRIB2
TRIM28
TRIM32
TRIM44
TRIM65
TRIM68
TRIO
TRIQK
TRIT1
TRMT13
TRMT2B
TRMT44
TROAP
TRPC1
TRRAP
TRUB2
TSC22D3
TSEN15
TSEN54
TSFM
TSHZ1
TSPAN18
TSPAN3
TSPAN31
TSPAN32
TSPYL2
TSTD2
TTC12
TTC19
TTC22
TTC27
TTC3
TTC39C
TTC9C
TTI1
TTYH2
TUBE1
TUBGCP4
TUBGCP6
TUFT1
TULP3
TULP4
TXK
TXN
TYSND1
U2AF2
UACA
UBA6-AS1
UBAP2L
UBASH3A
UBE2B
UBE2G2
UBE2Q2
UBE2Z
UBE3D
UBIAD1
UBP1
UBR5-AS1
UBTF
UCKL1
ULK3
UNK
UQCC1
URB1
URB2
URGCP
URI1
URM1
USE1
USH1G
USP10
USP11
USP13
USP15
USP20
USP28
USP30-AS1
USP36
UST
UTP23
UXS1
VAC14
VAMP2
VCPIP1
VEGFB
VIM-AS1
VKORC1
VNN1
VPRBP
VPS33B
VPS52
VSIG1
VSIG4
VSIG8
VWA9
WARS2
WASL
WBP11
WBSCR16
WBSCR22
WDR11
WDR5
WDR54
WDR6
WDR66
WDR7
WDR75
WDR77
WDR82
WFDC1
WFIKKN1
WNT3
WRNIP1
WWC3
WWP1
XAB2
XPA
XPO4
XRCC1
XYLT2
YARS2
YKT6
[truncated: 256 more rows]
