# Supplementary material for: Prioritization of Diagnostic and Prognostic Biomarkers for Lupus Nephritis Based on Integrated Bioinformatics Analyses
Source: Front Bioeng Biotechnol. 2021 Oct 8;9:717234. doi: 10.3389/fbioe.2021.717234 (PMC8531593; doi:10.3389/fbioe.2021.717234)
Supplement: Supplementary file 2 [file DataSheet1.ZIP]

Archive with 1 entries (1 files):
- Supplementary data1.pl
