# Supplementary material for: Prioritization of Diagnostic and Prognostic Biomarkers for Lupus Nephritis Based on Integrated Bioinformatics Analyses
Source: Front Bioeng Biotechnol. 2021 Oct 8;9:717234. doi: 10.3389/fbioe.2021.717234 (PMC8531593; doi:10.3389/fbioe.2021.717234)
Supplement: Supplementary file 4 [file Table1.XLSX]

## Sheet: KEGG
id	name	SIZE	ES	NES	NOM p-val	FDR q-val	Genes
KEGG_CELL_CYCLE	http://www.broadinstitute.org/gsea/msigdb/cards/KEGG_CELL_CYCLE	59	0.547094	2.17968	0	0.00194318	CDC16;CDC7;CDC45;GADD45B;DBF4;ANAPC1;CREBBP;MDM2;ABL1;SMC1B;LOC728622;GADD45G;ATM;ATR;ANAPC7;RBL2;ANAPC5;RBL1;MYC;CDC14B;SMC1A;CDC14A;LOC731751;SKP1;TGFB2;TGFB1;GADD45A;STAG1;LOC650621;PLK1;RBX1;STAG2;TGFB3;MCM4;ORC6;CCND1;MAD1L1;MCM3;MCM6;MCM5;YWHAB;CCNA2;MCM7;BUB1;CHEK1;WEE2;MCM2;PTTG1;CDC27;CDC25B;CDC25C;LOC651610;CDC25A;CDC6;CDC20;BUB3;YWHAZ;CCND2;YWHAH;CCNB1;YWHAG;YWHAE;CCNE1;ORC3;CCND3;PTTG…
KEGG_P53_SIGNALING_PATHWAY	http://www.broadinstitute.org/gsea/msigdb/cards/KEGG_P53_SIGNALING_PATHWAY	26	0.640063	2.05275	0	0.00949353	CASP9;CASP8;SFN;TSC2;IGF1;CDK1;GADD45B;RCHY1;ZMAT3;IGFBP3;RRM2B;BAI1;TP73;SERPINB5;RPRM;PPM1D;BID;MDM4;BAX;MDM2;TP53AIP1;CASP3;TP53I3;PMAIP1;PIDD;RFWD2;PERP;GADD45G;EI24;SESN2;ATM;ATR;SESN3;CHEK2;APAF1;CDKN2A;RRM2;CDKN1A;BBC3;GADD45A;TNFRSF10B;DDB2;GTSE1;SIAH1;CCND1;CD82;PTEN;CDK2;CHEK1;SESN1;CDK4;SERPINE1;TP53;CCNE2;FAS;CDK6;CYCS;STEAP3;CCNB2;LOC651610;CCND2;SHISA5;CCNB1;CCNG1;CCNE1;CCNB3;THBS1;…
KEGG_SYSTEMIC_LUPUS_ERYTHEMATOSUS	http://www.broadinstitute.org/gsea/msigdb/cards/KEGG_SYSTEMIC_LUPUS_ERYTHEMATOSUS	43	0.495931	1.86642	0	0.0344679	CD80;CD86;HIST3H2BB;CD28;H2AFY;H3.X;HIST1H2AA;HIST1H2AD;HIST3H2A;HIST1H2AE;FCGR1A;HIST2H2AB;HIST2H3C;HIST2H2AA4;C9;CTSG;H3.Y;HIST1H4I;FCGR3B;FCGR2A;C8A;HIST3H3;C7;FCGR3A;C8G;FCGR2B;C8B;HLA-DRB4;HLA-DRB5;HLA-DRB3;C6;C5;ELANE;HIST4H4;C4B;C4A;HIST2H4B;HLA-DPA1;H2AFB3;HLA-DPB1;HLA-DQA1;HLA-DQA2;HLA-DQB1;HIST2H4A;HIST1H2BB;H2AFX;H2AFZ;HIST1H2BD;C2;H3F3B;C1S;C3;C1QB;HIST1H2AH;C1QA;H3F3A;C1R;C1QC;HIST1H…
KEGG_OOCYTE_MEIOSIS	http://www.broadinstitute.org/gsea/msigdb/cards/KEGG_OOCYTE_MEIOSIS	43	0.484251	1.80407	0.00359712	0.0493754	CDC16;CALM2;CALM1;IGF1;RPS6KA6;PPP3R2;PPP3CC;SLK;PPP3R1;IGF1R;ANAPC1;SPDYC;ITPR3;SMC1B;LOC728622;CHP2;ANAPC7;ANAPC5;FBXO43;SMC1A;REC8;MAPK12;BTRC;PRKX;SKP1;FBXW11;CALML5;ADCY3;ADCY2;LOC650621;PLK1;ADCY1;RBX1;STAG3;PGR;YWHAB;CAMK2A;BUB1;CAMK2B;CAMK2D;CAMK2G;PRKACA;PRKACB;PRKACG;FBXO5;SGOL1;PTTG1;CALML3;CDC27;CDC25C;PLCZ1;CDC20;YWHAZ;YWHAH;CALM3;CCNB1;YWHAG;YWHAE;CCNE1;PTTG2;ADCY8;ADCY9;ADCY6;ADCY7…
KEGG_PPAR_SIGNALING_PATHWAY	http://www.broadinstitute.org/gsea/msigdb/cards/KEGG_PPAR_SIGNALING_PATHWAY	28	0.49737	1.69874	0.00660066	0.0908342	SLC27A5;SLC27A4;SORBS1;ACADL;CYP4A11;ACADM;APOA2;CD36;FADS2;APOA1;CYP7A1;SLC27A1;SCD;CYP8B1;UCP1;DBI;NR1H3;ACSL6;ME1;MMP1;GK;GK2;APOA5;RXRB;RXRG;PLTP;PDPK1;RXRA;ILK;APOC3;ACOX2;ACOX3;CYP27A1;OLR1;CPT2;ACAA1;CPT1B;ANGPTL4;SLC27A2;LPL;FABP1;CPT1A;PCK2;FABP4;CPT1C;FABP2;PCK1;SCP2;PPARA;AQP7;PLIN1;CYP4A22;FABP3;FABP5;FABP6;FABP7;ACSL5;ADIPOQ;SLC27A6;HMGCS2;EHHADH;UBC;PPARG;PPARD;ACSL1;SCD5;ACOX1;ACSL…
KEGG_NOD_LIKE_RECEPTOR_SIGNALING_PATHWAY	http://www.broadinstitute.org/gsea/msigdb/cards/KEGG_NOD_LIKE_RECEPTOR_SIGNALING_PATHWAY	20	0.538286	1.66419	0.0181269	0.0972109	TRIP6;CASP8;CHUK;TAB3;CXCL1;RIPK2;TNF;BIRC3;CCL2;XIAP;CCL5;NOD1;CARD6;CCL13;CCL11;CCL8;CARD8;CCL7;MEFV;IL8;MAPK9;MAPK10;MAPK11;ERBB2IP;MAPK13;CASP5;IKBKB;NOD2;MAP3K7;CASP1;CARD18;TNFAIP3;SUGT1;MAPK3;PSTPIP1;NFKB1;NFKBIB;NFKBIA;MAPK1;IKBKG;CARD9;MAPK8;MAPK14;MAPK12;IL18;RELA;PYDC1;TRAF6;HSP90AA1;PYCARD;TAB2;NLRC4;IL1B;HSP90B1;NLRP3;NLRP1;NAIP;BIRC2;CXCL2;HSP90AB1;TAB1;IL6
KEGG_PROGESTERONE_MEDIATED_OOCYTE_MATURATION	http://www.broadinstitute.org/gsea/msigdb/cards/KEGG_PROGESTERONE_MEDIATED_OOCYTE_MATURATION	33	0.473587	1.65478	0.015625	0.087855	CDC16;ADCY8;ADCY9;ADCY6;RAF1;ADCY7;ADCY5;SPDYA;IGF1;RPS6KA6;CDK1;ANAPC10;IGF1R;ANAPC1;INS;ANAPC11;SPDYC;MAPK9;MAPK10;MAPK11;BRAF;MAPK13;MAP2K1;ADCY4;AKT1;AKT2;RPS6KA2;RPS6KA3;AKT3;CPEB1;MAPK3;ANAPC7;ANAPC5;ANAPC2;ANAPC4;MAD2L1;RPS6KA1;MAPK1;PIK3R5;PDE3B;MAPK8;CDC23;MAPK14;MAPK12;KRAS;PRKX;GNAI1;CCNA1;GNAI2;FZR1;ADCY3;HSP90AA1;ARAF;LOC650621;ADCY2;PLK1;ADCY1;PDE3A;ANAPC13;MOS;PIK3R3;PGR;CCNA2;BUB1…
KEGG_PRIMARY_IMMUNODEFICIENCY	http://www.broadinstitute.org/gsea/msigdb/cards/KEGG_PRIMARY_IMMUNODEFICIENCY	22	-0.748279	-2.11121	0	0	ZAP70;CD4;TNFRSF13C;IKBKG;IL2RG;RFXAP;TAP2;RFX5;CD8A;CD8B;TAP1;ICOS;UNG;IL7R;ADA;CD40LG;CD40;AICDA;BTK;BLNK;CD19;RAG2;RAG1;CD3D;CD3E;RFXANK;AIRE;CD79A;TNFRSF13B;JAK3;IGLL1;CIITA;LCK;PTPRC;DCLRE1C
KEGG_T_CELL_RECEPTOR_SIGNALING_PATHWAY	http://www.broadinstitute.org/gsea/msigdb/cards/KEGG_T_CELL_RECEPTOR_SIGNALING_PATHWAY	47	-0.627298	-2.10485	0	0	JUN;ZAP70;MALT1;CD28;PDPK1;PPP3R2;PPP3CC;PPP3R1;PAK4;ICOS;VAV1;IKBKB;MAP3K8;MAP3K7;AKT1;AKT2;NRAS;AKT3;VAV2;CHP2;NFAT5;NFKB1;NFKBIB;NFKBIA;PAK6;NFKBIE;NCK1;CTLA4;CSF2;PIK3R5;CD4;NFATC4;MAPK14;MAPK12;NFATC3;RELA;KRAS;CD8A;CD8B;CD247;NCK2;MAP3K14;PAK7;CD3D;CD3E;PAK1;CD3G;CBLC;LCP2;PLCG1;NFATC2;NFATC1;LCK;CDC42;RASGRP1;SOS2;PAK3;CHUK;RAF1;TNF;CARD11;PAK2;RHOA;PTPN6;PDCD1;MAPK9;MAPK11;MAP2K2;PRKCQ;MA…
KEGG_INTESTINAL_IMMUNE_NETWORK_FOR_IGA_PRODUCTION	http://www.broadinstitute.org/gsea/msigdb/cards/KEGG_INTESTINAL_IMMUNE_NETWORK_FOR_IGA_PRODUCTION	21	-0.737822	-2.061	0	0.000956902	HLA-DRB4;TNFRSF13C;HLA-DRB5;HLA-DOA;HLA-DOB;HLA-DRB3;CD80;CD86;CD28;TNFSF13;TNFSF13B;CCL27;IL15RA;IL15;ICOSLG;ITGA4;TGFB1;ICOS;CCR9;MAP3K14;CXCR4;CCL25;TNFRSF17;HLA-DMB;HLA-DMA;CCL28;LTBR;PIGR;IL2;CD40LG;HLA-DPA1;CD40;AICDA;HLA-DPB1;HLA-DQA1;HLA-DQA2;HLA-DQB1;TNFRSF13B;ITGB7;CXCL12;CCR10;MADCAM1;IL4;IL5;IL10;IL6;HLA-DRB1;HLA-DRA
KEGG_AUTOIMMUNE_THYROID_DISEASE	http://www.broadinstitute.org/gsea/msigdb/cards/KEGG_AUTOIMMUNE_THYROID_DISEASE	27	-0.662428	-1.96094	0	0.000953141	HLA-DOA;HLA-DOB;CD80;CD86;CD28;IFNA5;IFNA4;IFNA2;TSHR;TSHB;IFNA1;HLA-C;HLA-B;HLA-DMB;HLA-DMA;HLA-A;HLA-G;TG;CGA;IFNA17;IFNA21;IFNA6;IFNA7;PRF1;IFNA8;IFNA10;IFNA13;IFNA14;GZMB;IFNA16;TPO;IL10;CTLA4;HLA-DRB4;HLA-DRB5;HLA-DRB3;LOC652614;HLA-F;HLA-E;IL2;CD40LG;HLA-DPA1;CD40;HLA-DPB1;HLA-DQA1;HLA-DQA2;HLA-DQB1;FAS;FASLG;IL4;IL5;HLA-DRB1;HLA-DRA
KEGG_CELL_ADHESION_MOLECULES_CAMS	http://www.broadinstitute.org/gsea/msigdb/cards/KEGG_CELL_ADHESION_MOLECULES_CAMS	56	-0.561464	-1.93305	0	0.00199948	CDH5;JAM3;CDH3;NLGN3;CDH4;CD80;NLGN1;CD86;CD28;CD274;PDCD1LG2;ITGA9;ITGAL;NRCAM;ITGAM;CD34;CD276;ICOSLG;CADM3;ITGA4;ICOS;SIGLEC1;CADM1;HLA-G;CLDN20;PECAM1;CD22;ITGB7;SELL;VCAM1;ITGAV;SELP;SPN;ITGB1;SELPLG;ITGB2;CDH2;JAM2;CTLA4;HLA-DRB4;CLDN18;CD4;HLA-DRB5;CNTN1;NLGN2;HLA-DRB3;NRXN3;ALCAM;SELE;CD8A;CD8B;CD6;CLDN17;L1CAM;ITGB8;MAG;VCAN;HLA-F;NFASC;HLA-E;NRXN1;HLA-DPA1;HLA-DPB1;HLA-DQA1;HLA-DQA2;HLA…
KEGG_VIRAL_MYOCARDITIS	http://www.broadinstitute.org/gsea/msigdb/cards/KEGG_VIRAL_MYOCARDITIS	25	-0.66208	-1.92229	0	0.00201244	CASP9;LOC100418883;CASP8;HLA-DOA;HLA-DOB;CD80;CD86;CD28;EIF4G3;ITGAL;ICAM1;CXADR;MYH13;HLA-C;HLA-B;MYH14;HLA-DMB;HLA-DMA;MYH1;HLA-A;DMD;MYH15;RAC2;LOC646821;BID;HLA-G;RAC3;ABL1;ABL2;CASP3;EIF4G2;PRF1;EIF4G1;ITGB2;ACTG1;RAC1;SGCD;HLA-DRB4;SGCG;HLA-DRB5;SGCA;SGCB;HLA-DRB3;DAG1;CD55;LAMA2;LOC652614;ACTB;HLA-F;HLA-E;CD40LG;CCND1;HLA-DPA1;CD40;HLA-DPB1;MYH7B;HLA-DQA1;HLA-DQA2;HLA-DQB1;CAV1;MYH3;MYH2;C…
KEGG_ALLOGRAFT_REJECTION	http://www.broadinstitute.org/gsea/msigdb/cards/KEGG_ALLOGRAFT_REJECTION	22	-0.666275	-1.87948	0.00146413	0.00382006	HLA-DRB4;HLA-DRB5;HLA-DOA;HLA-DOB;HLA-DRB3;CD80;CD86;CD28;TNF;IFNG;LOC652614;HLA-C;HLA-B;HLA-DMB;HLA-DMA;HLA-F;HLA-E;HLA-A;IL2;CD40LG;HLA-DPA1;CD40;IL12B;HLA-DPB1;HLA-DQA1;HLA-G;HLA-DQA2;IL12A;HLA-DQB1;PRF1;FAS;FASLG;GZMB;IL4;IL5;IL10;HLA-DRB1;HLA-DRA
KEGG_ANTIGEN_PROCESSING_AND_PRESENTATION	http://www.broadinstitute.org/gsea/msigdb/cards/KEGG_ANTIGEN_PROCESSING_AND_PRESENTATION	46	-0.536025	-1.80675	0	0.0101018	HLA-DOA;HLA-DOB;KLRC3;KLRD1;KLRC1;KLRC2;RFXAP;RFX5;IFNA5;IFNA4;IFNA2;IFNA1;LGMN;PSME3;CTSS;HLA-C;HLA-B;HLA-DMB;HLA-DMA;HLA-A;HSPA1L;HSPA1B;HSPA2;KIR2DS5;HLA-G;KIR3DL1;KIR3DL2;HSPA1A;RFXANK;CREB1;IFNA17;HSPA5;CD74;HSPA4;IFNA21;CTSL1;IFNA6;IFI30;IFNA7;IFNA8;IFNA10;IFNA13;CIITA;IFNA14;IFNA16;KIR2DL5A;HSPA6;HLA-DRB4;CD4;KIR2DL1;HLA-DRB5;LTA;KIR3DL3;HLA-DRB3;TAP2;KIR2DS4;TAPBP;CD8A;CD8B;TAP1;KIR2DS3;H…
KEGG_GRAFT_VERSUS_HOST_DISEASE	http://www.broadinstitute.org/gsea/msigdb/cards/KEGG_GRAFT_VERSUS_HOST_DISEASE	22	-0.637233	-1.7971	0.00439883	0.0102915	HLA-DRB4;KIR2DL1;HLA-DRB5;HLA-DOA;HLA-DOB;HLA-DRB3;CD80;CD86;KLRD1;KLRC1;CD28;TNF;KIR2DL2;KIR2DL3;IFNG;LOC652614;HLA-C;HLA-B;HLA-DMB;IL1B;HLA-DMA;HLA-F;HLA-E;HLA-A;IL2;HLA-DPA1;HLA-DPB1;HLA-DQA1;HLA-G;KIR3DL1;HLA-DQA2;KIR3DL2;HLA-DQB1;IL1A;PRF1;FAS;FASLG;GZMB;KIR2DL5A;IL6;HLA-DRB1;HLA-DRA
KEGG_BASAL_CELL_CARCINOMA	http://www.broadinstitute.org/gsea/msigdb/cards/KEGG_BASAL_CELL_CARCINOMA	17	-0.656528	-1.76244	0.00307692	0.013606	HHIP;FZD1;APC2;FZD4;FZD6;PTCH2;FZD7;FZD8;LEF1;FZD9;WNT3A;DVL3;WNT9B;DVL2;WNT9A;FZD3;DVL1;WNT2B;WNT11;WNT10B;SMO;AXIN1;WNT4;WNT10A;AXIN2;TCF7;TCF7L2;SHH;WNT1;GSK3B;WNT7A;WNT7B;WNT8A;WNT8B;WNT2;WNT3;WNT5A;CTNNB1;WNT6;STK36;FZD10;WNT5B;FZD5;GLI1;TCF7L1;BMP4;SUFU;APC;BMP2;GLI2;PTCH1;GLI3;WNT16;TP53;FZD2
KEGG_B_CELL_RECEPTOR_SIGNALING_PATHWAY	http://www.broadinstitute.org/gsea/msigdb/cards/KEGG_B_CELL_RECEPTOR_SIGNALING_PATHWAY	26	-0.59896	-1.75893	0.00143472	0.0128321	JUN;SOS2;CHUK;RAF1;PRKCB;MALT1;CARD11;PPP3R2;PPP3CC;PPP3R1;PTPN6;INPP5D;DAPP1;RAC2;MAP2K2;RAC3;CD19;MAP2K1;VAV1;CD22;CD72;IKBKB;CD79A;AKT1;CD81;CR2;AKT2;CD79B;VAV2;AKT3;NRAS;CHP2;GRB2;RASGRP3;NFAT5;MAPK3;NFKB1;NFKBIB;RAC1;NFKBIA;SOS1;FCGR2B;NFKBIE;MAPK1;PIK3R5;IKBKG;HRAS;IFITM1;NFATC4;RELA;NFATC3;GSK3B;KRAS;SYK;BTK;PIK3R3;BLNK;PIK3AP1;PPP3CB;PPP3CA;LILRB3;PIK3CA;PIK3CB;PIK3CD;PLCG2;BCL10;NFATC2;F…
KEGG_NATURAL_KILLER_CELL_MEDIATED_CYTOTOXICITY	http://www.broadinstitute.org/gsea/msigdb/cards/KEGG_NATURAL_KILLER_CELL_MEDIATED_CYTOTOXICITY	60	-0.507012	-1.74448	0	0.0142356	ZAP70;TNFSF10;ITGAL;PPP3R2;PPP3CC;PPP3R1;FCER1G;SH2D1B;HLA-G;BRAF;VAV1;SHC4;PRF1;VAV2;NRAS;CHP2;ITGB2;GZMB;NFAT5;FCGR3B;RAET1E;ULBP3;FCGR3A;CSF2;PIK3R5;NCR1;HCST;NCR2;NFATC4;NFATC3;KRAS;SHC3;CD247;RAET1L;HLA-E;PAK1;LCP2;KLRK1;PLCG1;PLCG2;PTK2B;NFATC2;NFATC1;LCK;SOS2;PTPN11;KLRC3;RAF1;PRKCB;KLRD1;SHC1;KLRC1;PRKCA;KLRC2;TNF;ICAM2;IFNA5;IFNA4;IFNA2;ICAM1;IFNA1;RAET1G;HLA-C;HLA-B;PTPN6;PRKCG;HLA-A;RA…
KEGG_ASTHMA	http://www.broadinstitute.org/gsea/msigdb/cards/KEGG_ASTHMA	19	-0.595128	-1.61637	0.011611	0.0618074	HLA-DRB4;HLA-DRB5;HLA-DOA;HLA-DOB;HLA-DRB3;IL3;TNF;CCL11;EPX;FCER1G;MS4A2;HLA-DMB;FCER1A;HLA-DMA;IL9;CD40LG;HLA-DPA1;CD40;HLA-DPB1;IL13;HLA-DQA1;HLA-DQA2;HLA-DQB1;PRG2;RNASE3;IL4;IL5;IL10;HLA-DRB1;HLA-DRA
KEGG_MELANOGENESIS	http://www.broadinstitute.org/gsea/msigdb/cards/KEGG_MELANOGENESIS	31	-0.496779	-1.57943	0.015919	0.0840363	CALM2;CALM1;TYR;CREB3L1;FZD1;FZD4;FZD6;FZD7;LEF1;CREBBP;CREB3;FZD8;FZD9;POMC;WNT9B;WNT9A;CREB1;WNT2B;WNT11;EDN1;WNT10B;NRAS;EDNRB;LOC652799;KRAS;PRKX;GNAI1;GNAI2;CALML5;ADCY3;ADCY2;ADCY1;CREB3L3;WNT5B;CAMK2A;CAMK2B;CAMK2D;CAMK2G;PRKACA;GNAQ;PRKACB;PRKACG;GNAS;GNAI3;WNT16;GNAO1;CALML3;DCT;CALM3;PLCB2;ADCY8;ADCY9;PLCB1;ADCY6;ADCY7;PRKCB;RAF1;PLCB3;PRKCA;PLCB4;ADCY5;CREB3L4;ASIP;KITLG;PRKCG;MC1R;WNT…
KEGG_RIBOSOME	http://www.broadinstitute.org/gsea/msigdb/cards/KEGG_RIBOSOME	18	-0.573006	-1.54039	0.0231839	0.112319	RPL35;RPL23;RPL3;RPL3L;RPL31;RPL4;RPL5;RPL32;RPS10;RPL34;RPS11;RPS12;RPL36AL;RPS13;RPL35A;RPL37A;RPS15;RPL37;RPL38;RPL14;RPS15A;FAU;RPSA;RPS16;RPL27;RPS17;RPL26;RPL24;RPL29;RPL28;RPL27A;UBA52;RPL30;RPL36;RPS20;RPS19;RPS18;RPS4X;RSL24D1P11;RPS4Y1;RPS5;RPL22L1;RPL26L1;RPS6;RPLP2;RPL22;RPL23A;RPL18;RPL18A;RPL19;RPL21;RPS3A;RPL10A;RPS27L;RPS3;RPS2;MRPL13;RPL17;RPL15;RPL36A;RPL12;RPL13;RPL41;RPL10;RPL…
KEGG_TYPE_I_DIABETES_MELLITUS	http://www.broadinstitute.org/gsea/msigdb/cards/KEGG_TYPE_I_DIABETES_MELLITUS	21	-0.549173	-1.52329	0.0264706	0.124947	HLA-DRB4;HLA-DRB5;LTA;HLA-DOA;HLA-DOB;HLA-DRB3;CD80;CD86;CD28;TNF;ICA1;IFNG;LOC652614;PTPRN2;HLA-C;HLA-B;INS;IL1B;HLA-DMB;PTPRN;HLA-DMA;HLA-F;HLA-E;HLA-A;IL2;HLA-DPA1;IL12B;HLA-DPB1;GAD1;HLA-DQA1;HLA-G;HLA-DQA2;IL12A;CPE;HLA-DQB1;GAD2;IL1A;HSPD1;PRF1;FAS;FASLG;GZMB;HLA-DRB1;HLA-DRA
KEGG_TASTE_TRANSDUCTION	http://www.broadinstitute.org/gsea/msigdb/cards/KEGG_TASTE_TRANSDUCTION	21	-0.518791	-1.44829	0.0434132	0.221711	TAS2R60;GRM4;PLCB2;ADCY8;ADCY6;TAS2R42;TAS1R2;TAS1R1;TRPM5;ACCN1;PDE1A;CACNA1A;ITPR3;CACNA1B;TAS2R5;ADCY4;GNAT3;GNG13;TAS2R3;TAS2R9;TAS1R3;TAS2R1;KCNB1;TAS2R16;TAS2R4;SCNN1G;GNB3;PRKX;GNG3;SCNN1B;SCNN1A;TAS2R43;TAS2R40;TAS2R41;TAS2R39;TAS2R14;PRKACA;PRKACB;PRKACG;GNAS;TAS2R38;GNB1;TAS2R20;TAS2R50;TAS2R45;TAS2R8;TAS2R46;TAS2R7;TAS2R13;TAS2R19;TAS2R10;TAS2R31

## Sheet: REACTOM
id	name	SIZE	ES	NES	NOM p-val	FDR q-val	Genes
REACTOME_RNA_POL_I_PROMOTER_OPENING	http://www.broadinstitute.org/gsea/msigdb/cards/REACTOME_RNA_POL_I_PROMOTER_OPENING	16	0.847465	2.52569	0	0	HIST4H4;HIST2H3C;HIST3H2BB;HIST1H2BA;HIST1H2AE;HIST1H2AD;H2AFX;H2AFZ;HIST1H2BD;HIST1H2BB;H3F3A;H3F3B;HIST2H3A;H3F3AP5;HIST2H4B;MAPK3;H3F3AP6;HIST2H3D;HIST2H2AA4;LOC731820;UBTF;HIST1H4I;HIST1H2AJ;HIST1H2AC;HIST1H2AB;HIST2H2AA3;HIST2H2AC;HIST1H2BG;HIST1H2BL;HIST1H2BN;HIST1H2BM;HIST1H2BF;HIST1H2BE;HIST1H2BH;HIST1H2BI;HIST1H2BC;HIST1H2BO;HIST2H2BE;HIST1H3A;HIST1H3D;HIST1H3C;HIST1H3E;HIST1H3I;HIST1H3G…
REACTOME_MEIOTIC_RECOMBINATION	http://www.broadinstitute.org/gsea/msigdb/cards/REACTOME_MEIOTIC_RECOMBINATION	25	0.785503	2.51243	0	0	RAD50;CDK2;CDK4;DMC1;HIST4H4;HIST2H3C;HIST3H2BB;SPO11;HIST1H2BA;MLH3;HIST1H2AE;HIST1H2AD;H2AFX;H2AFZ;HIST1H2BD;HIST1H2BB;H3F3A;H3F3B;HIST2H3A;H3F3AP5;MLH1;MRE11A;MSH4;MSH5;NBN;ATM;HIST2H4B;TEX15;PRDM9;RAD51;RAD51C;RBBP8;RPA1;RPA2;RPA3;BLM;H3F3AP6;LOC651610;HIST2H3D;BRCA1;BRCA2;TOP3A;HIST2H2AA4;LOC731820;HIST3H3;HIST1H4I;HIST1H2AJ;HIST1H2AC;HIST1H2AB;HIST2H2AA3;HIST2H2AC;HIST1H2BG;HIST1H2BL;HIST1H…
REACTOME_MEIOSIS	http://www.broadinstitute.org/gsea/msigdb/cards/REACTOME_MEIOSIS	37	0.695928	2.43225	0	0	RAD50;CDK2;CDK4;STAG1;SYCP2;STAG3;STAG2;DIDO1;DMC1;HIST4H4;HIST2H3C;HIST3H2BB;SYNE2;SYNE1;SPO11;HIST1H2BA;SUN2;POT1;TINF2;MLH3;SMC1B;HIST1H2AE;HIST1H2AD;H2AFX;H2AFZ;HIST1H2BD;HIST1H2BB;H3F3A;H3F3B;HSPA2;HIST2H3A;H3F3AP5;LMNA;LMNB1;MLH1;MRE11A;MSH4;MSH5;NBN;ATM;SYCP3;TERF2IP;ATR;HIST2H4B;TEX15;TEX12;PRDM9;RAD21;RAD51;RAD51C;RBBP8;RPA1;RPA2;RPA3;BLM;H3F3AP6;LOC648152;ACD;LOC651610;LOC651921;HIST2H3…
REACTOME_CELL_CYCLE	http://www.broadinstitute.org/gsea/msigdb/cards/REACTOME_CELL_CYCLE	157	0.511493	2.41162	0	0	KIF20A;ACTR1A;AKAP9;CDK2;CDK4;CDK6;PSMD14;CDK7;CDKN1A;CDKN1B;STAG1;CDKN2A;CDKN2B;CDKN2C;CDKN2D;TUBB4A;TUBB4B;SYCP2;ANAPC10;NDC80;TUBGCP3;DCTN2;CENPA;CENPC1;CETN2;POLD3;NUDC;PLK4;STAG3;STAG2;SDCCAG8;TUBGCP2;RUVBL2;DBF4;KIF2C;CNTRL;UBE2C;DIDO1;CHEK1;FGFR1OP;ZWINT;CEP250;CHEK2;PMF1;DCTN3;OIP5;TUBGCP5;CKS1B;NEDD1;HIST4H4;HIST3H2BB;LIN54;PSMA8;CSNK1D;CSNK1E;SPC24;SGOL2;SGOL1;DCTN1;DHFR;DKC1;DNA2;DYNC1…
REACTOME_AMYLOIDS	http://www.broadinstitute.org/gsea/msigdb/cards/REACTOME_AMYLOIDS	24	0.743575	2.36996	0	0	HIST4H4;HIST2H3C;HIST3H2BB;CST3;FGA;HIST1H2BA;GSN;HIST1H2AE;HIST1H2AD;H2AFX;H2AFZ;HIST1H2BD;HIST1H2BB;H3F3A;H3F3B;APCS;HSPG2;HIST2H3A;APOA1;IAPP;H3F3AP5;APP;INS;LTF;LYZ;MFGE8;NPPA;ODAM;HIST2H4B;PRL;B2M;SAA1;SEMG1;H3F3AP6;HIST2H3D;SNCA;TGFBI;HIST2H2AA4;TTR;LOC728320;LOC731820;CALCA;HIST1H4I;HIST1H2AJ;HIST1H2AC;HIST1H2AB;HIST2H2AA3;HIST2H2AC;HIST1H2BG;HIST1H2BL;HIST1H2BN;HIST1H2BM;HIST1H2BF;HIST1H2…
REACTOME_DEPOSITION_OF_NEW_CENPA_CONTAINING_NUCLEOSOMES_AT_THE_CENTROMERE	http://www.broadinstitute.org/gsea/msigdb/cards/REACTOME_DEPOSITION_OF_NEW_CENPA_CONTAINING_NUCLEOSOMES_AT_THE_CENTROMERE	19	0.757245	2.31784	0	0.000283951	CENPA;OIP5;HIST4H4;HIST3H2BB;ITGB3BP;CENPI;HIST1H2BA;HIST1H2AE;HIST1H2AD;H2AFX;H2AFZ;HIST1H2BD;HIST1H2BB;CENPP;LOC440577;NPM1;RSF1;MIS18A;CENPQ;MIS18BP1;HJURP;HIST2H4B;CENPN;CASC5;RBBP4;RBBP7;CENPK;RBBP4P1;CENPH;HIST2H2AA4;CENPO;MLF1IP;HIST1H4I;HIST1H2AJ;HIST1H2AC;HIST1H2AB;HIST2H2AA3;HIST2H2AC;HIST1H2BG;HIST1H2BL;HIST1H2BN;HIST1H2BM;HIST1H2BF;HIST1H2BE;HIST1H2BH;HIST1H2BI;HIST1H2BC;HIST1H2BO;HIS…
REACTOME_DNA_REPLICATION	http://www.broadinstitute.org/gsea/msigdb/cards/REACTOME_DNA_REPLICATION	76	0.547804	2.26785	0	0.000243386	KIF20A;CDK2;PSMD14;CDKN1A;CDKN1B;STAG1;NDC80;CENPA;CENPC1;POLD3;NUDC;STAG2;DBF4;KIF2C;ZWINT;PMF1;PSMA8;SPC24;SGOL2;SGOL1;DNA2;E2F1;E2F2;E2F3;SKA1;FEN1;MAPRE1;PSME4;CLASP1;ITGB3BP;ORC6;ORC3;POLA2;CENPI;AHCTF1;NSL1;FBXO5;RPA4;BIRC5;SKA2;NUP43;INCENP;APITD1;KIF2A;LIG1;CENPP;MAD2L1;MCM2;MCM3;MCM4;MCM5;MCM6;MCM7;ORC1;ORC2;ORC4;ORC5;PAFAH1B1;GMNN;PCNA;GINS2;PLK1;POLA1;POLD1;POLD2;POLE;POLE2;ERCC6L;CCDC…
REACTOME_CELL_CYCLE_MITOTIC	http://www.broadinstitute.org/gsea/msigdb/cards/REACTOME_CELL_CYCLE_MITOTIC	121	0.507861	2.25503	0	0.000212963	KIF20A;ACTR1A;AKAP9;CDK2;CDK4;CDK6;PSMD14;CDK7;CDKN1A;CDKN1B;STAG1;CDKN2A;CDKN2B;CDKN2C;CDKN2D;TUBB4A;TUBB4B;ANAPC10;NDC80;TUBGCP3;DCTN2;CENPA;CENPC1;CETN2;POLD3;NUDC;PLK4;STAG2;SDCCAG8;TUBGCP2;DBF4;KIF2C;CNTRL;UBE2C;FGFR1OP;ZWINT;CEP250;PMF1;DCTN3;TUBGCP5;CKS1B;NEDD1;LIN54;PSMA8;CSNK1D;CSNK1E;SPC24;SGOL2;SGOL1;DCTN1;DHFR;DNA2;DYNC1H1;DYNC1I2;DYRK1A;E2F1;E2F2;E2F3;E2F4;E2F5;TUBB;SKA1;FEN1;CEP164;…
REACTOME_MITOTIC_M_M_G1_PHASES	http://www.broadinstitute.org/gsea/msigdb/cards/REACTOME_MITOTIC_M_M_G1_PHASES	68	0.54112	2.23252	0	0.0001893	KIF20A;CDK2;PSMD14;STAG1;NDC80;CENPA;CENPC1;NUDC;STAG2;DBF4;KIF2C;ZWINT;PMF1;PSMA8;SPC24;SGOL2;SGOL1;E2F1;E2F2;E2F3;SKA1;MAPRE1;PSME4;CLASP1;ITGB3BP;ORC6;ORC3;POLA2;CENPI;AHCTF1;NSL1;FBXO5;RPA4;BIRC5;SKA2;NUP43;INCENP;APITD1;KIF2A;CENPP;MAD2L1;MCM2;MCM3;MCM4;MCM5;MCM6;MCM7;ORC1;ORC2;ORC4;ORC5;PAFAH1B1;GMNN;PLK1;POLA1;POLE;POLE2;ERCC6L;CCDC99;PPP1CC;ZWILCH;CDCA8;PPP2CA;PPP2CB;CENPQ;PPP2R1A;PPP2R1B…
REACTOME_RNA_POL_I_TRANSCRIPTION	http://www.broadinstitute.org/gsea/msigdb/cards/REACTOME_RNA_POL_I_TRANSCRIPTION	25	0.689106	2.22305	0	0.00017037	CDK7;EHMT2;CBX3;HIST4H4;HIST2H3C;HIST3H2BB;ERCC2;ERCC3;ERCC6;HIST1H2BA;POLR1A;PTRF;GTF2H1;GTF2H2;GTF2H3;GTF2H4;HIST1H2AE;HIST1H2AD;H2AFX;H2AFZ;HIST1H2BD;HIST1H2BB;H3F3A;H3F3B;HIST2H3A;H3F3AP5;MNAT1;POLR1D;POLR2H;POLR2K;RRN3;HIST2H4B;MAPK3;H3F3AP6;LOC652857;GTF2H2B;HIST2H3D;LOC653972;HIST2H2AA4;LOC731820;UBTF;HIST1H4I;HIST1H2AJ;HIST1H2AC;HIST1H2AB;HIST2H2AA3;HIST2H2AC;HIST1H2BG;HIST1H2BL;HIST1H2BN…
REACTOME_MEIOTIC_SYNAPSIS	http://www.broadinstitute.org/gsea/msigdb/cards/REACTOME_MEIOTIC_SYNAPSIS	22	0.706961	2.21844	0	0.000154882	STAG1;SYCP2;STAG3;STAG2;DIDO1;HIST4H4;HIST3H2BB;SYNE2;SYNE1;HIST1H2BA;SUN2;POT1;TINF2;SMC1B;HIST1H2AE;HIST1H2AD;H2AFX;H2AFZ;HIST1H2BD;HIST1H2BB;HSPA2;LMNA;LMNB1;SYCP3;TERF2IP;ATR;HIST2H4B;TEX12;RAD21;LOC648152;ACD;LOC651921;BRCA1;SYCP1;TERF1;TERF2;HIST2H2AA4;UBE2I;SMC1A;HIST3H3;HIST1H4I;HIST1H2AJ;HIST1H2AC;HIST1H2AB;HIST2H2AA3;HIST2H2AC;HIST1H2BG;HIST1H2BL;HIST1H2BN;HIST1H2BM;HIST1H2BF;HIST1H2BE;…
REACTOME_E2F_MEDIATED_REGULATION_OF_DNA_REPLICATION	http://www.broadinstitute.org/gsea/msigdb/cards/REACTOME_E2F_MEDIATED_REGULATION_OF_DNA_REPLICATION	15	0.763623	2.20176	0	0.000286629	DHFR;E2F1;ORC6;ORC3;POLA2;FBXO5;PPP2R3B;LOC441488;ORC1;ORC2;ORC4;ORC5;PCNA;POLA1;PPP2CA;PPP2CB;PPP2R1A;PPP2R1B;PRIM1;PRIM2;RB1;RRM2;DHFRP1;TFDP1;TK2;TYMS;CDT1;CDC45;MCM8;CCNA1;CCNB1;CCNE1;CDK1;CDC6;CDC25A
REACTOME_EXTRACELLULAR_MATRIX_ORGANIZATION	http://www.broadinstitute.org/gsea/msigdb/cards/REACTOME_EXTRACELLULAR_MATRIX_ORGANIZATION	27	0.644045	2.13603	0	0.000681827	CRTAP;LEPREL2;MMP24;CMA1;COL1A1;COL1A2;COL2A1;COL3A1;COL4A1;COL4A2;COL4A3;COL4A4;COL4A5;COL4A6;COL5A1;COL5A2;COL6A1;COL6A2;COL6A3;COL7A1;COL8A1;COL8A2;COL9A1;COL9A2;COL9A3;COL10A1;COL11A1;COL11A2;COL12A1;COL13A1;COL15A1;COL16A1;COL17A1;COL19A1;ADAMTS14;CTRB1;CTSG;COL22A1;ELANE;GLT25D2;COL24A1;PCOLCE2;COL28A1;KLK2;KLKB1;MMP1;MMP2;MMP3;MMP7;MMP8;MMP9;MMP10;MMP11;MMP13;MMP14;MMP15;MMP16;MMP17;CTRB2;…
REACTOME_G1_S_TRANSITION	http://www.broadinstitute.org/gsea/msigdb/cards/REACTOME_G1_S_TRANSITION	39	0.589271	2.13596	0	0.000633125	CDK2;PSMD14;CDK7;CDKN1A;CDKN1B;DBF4;CKS1B;DHFR;E2F1;ORC6;ORC3;POLA2;FBXO5;PPP2R3B;RPA4;MAX;MCM2;MCM3;MCM4;MCM5;MCM6;MCM7;MNAT1;LOC441488;MYC;ORC1;ORC2;ORC4;ORC5;PCNA;POLA1;POLE;POLE2;PPP2CA;PPP2CB;PPP2R1A;PPP2R1B;MCM10;PRIM1;PRIM2;PSMA1;PSMA2;PSMA3;PSMA4;PSMA5;PSMA6;PSMA7;PSMB1;PSMB2;PSMB3;PSMB4;PSMB5;PSMB6;PSMB7;PSMB8;PSMB9;PSMB10;PSMC1;PSMC2;PSMC3;PSMC4;PSMC5;PSMC6;PSMD1;PSMD2;PSMD3;PSMD4;PSMD5…
REACTOME_INNATE_IMMUNE_SYSTEM	http://www.broadinstitute.org/gsea/msigdb/cards/REACTOME_INNATE_IMMUNE_SYSTEM	86	0.493513	2.12305	0	0.000907044	TANK;TLR6;NOD1;TAB1;TXNIP;CNPY3;MASP2;CFHR3;RIPK3;IRAK3;NLRP3;TIRAP;CHUK;DEFB118;CCR2;CCR6;CR1;CREB1;ATF2;CREBBP;CRP;DEFB104A;DEFB127;DEFB129;MAPK14;TICAM1;CTSB;CTSK;CTSL1;CTSS;CYLD;CD55;DDOST;DEFA1;DEFA3;DEFA4;DEFA5;DEFA6;DEFB1;DEFB4A;CFD;DNM1;AGER;DNM2;DUSP3;DUSP4;DUSP6;DUSP7;ELK1;EP300;NLRP1;TAB2;FOS;DDX58;LY96;PANX1;DEFB105A;DEFB106A;DEFB107A;DEFB108B;DEFB110;DEFB112;DEFB113;DEFB114;DEFB115;D…
REACTOME_MITOTIC_G1_G1_S_PHASES	http://www.broadinstitute.org/gsea/msigdb/cards/REACTOME_MITOTIC_G1_G1_S_PHASES	47	0.537629	2.07681	0	0.00115424	CDK2;CDK4;CDK6;PSMD14;CDK7;CDKN1A;CDKN1B;CDKN2A;CDKN2B;CDKN2C;CDKN2D;DBF4;CKS1B;LIN54;DHFR;DYRK1A;E2F1;E2F2;E2F3;E2F4;E2F5;ORC6;ORC3;POLA2;FBXO5;PPP2R3B;LIN9;RPA4;HDAC1;MAX;MCM2;MCM3;MCM4;MCM5;MCM6;MCM7;MNAT1;LOC441488;MYBL2;MYC;ORC1;ORC2;ORC4;ORC5;PCNA;POLA1;POLE;POLE2;PPP2CA;PPP2CB;PPP2R1A;PPP2R1B;PPP2R2A;MCM10;PRIM1;PRIM2;LIN37;PSMA1;PSMA2;PSMA3;PSMA4;PSMA5;PSMA6;PSMA7;PSMB1;PSMB2;PSMB3;PSMB4;…
REACTOME_G2_M_CHECKPOINTS	http://www.broadinstitute.org/gsea/msigdb/cards/REACTOME_G2_M_CHECKPOINTS	23	0.656692	2.03868	0	0.00204212	CDK2;DBF4;CHEK1;CHEK2;ORC6;ORC3;HUS1;MCM2;MCM3;MCM4;MCM5;MCM6;MCM7;ATM;ORC1;ORC2;ORC4;ORC5;ATR;MCM10;RAD1;RAD9A;RAD17;RFC2;RFC3;RFC4;RFC5;RPA1;RPA2;RPA3;LOC645084;LOC648152;LOC651610;LOC651921;WEE1;CDC7;CDC45;ATRIP;MCM8;CCNB1;CCNB2;CDK1;CDC6;CDC25A;CDC25C
REACTOME_MITOTIC_PROMETAPHASE	http://www.broadinstitute.org/gsea/msigdb/cards/REACTOME_MITOTIC_PROMETAPHASE	37	0.577268	2.02009	0	0.00234373	STAG1;NDC80;CENPA;CENPC1;NUDC;STAG2;KIF2C;ZWINT;PMF1;SPC24;SGOL2;SGOL1;SKA1;MAPRE1;CLASP1;ITGB3BP;CENPI;AHCTF1;NSL1;BIRC5;SKA2;NUP43;INCENP;APITD1;KIF2A;CENPP;MAD2L1;PAFAH1B1;PLK1;ERCC6L;CCDC99;PPP1CC;ZWILCH;CDCA8;PPP2CA;PPP2CB;CENPQ;PPP2R1A;PPP2R1B;PPP2R5A;PPP2R5B;PPP2R5C;PPP2R5D;PPP2R5E;NUP133;CENPN;RCC2;CASC5;NUP107;SPC25;TAOK1;RAD21;RANBP2;RANGAP1;RPS27;CLIP1;SEC13;CENPK;CENPH;BUB1;BUB1B;SKA2…
REACTOME_MYD88_MAL_CASCADE_INITIATED_ON_PLASMA_MEMBRANE	http://www.broadinstitute.org/gsea/msigdb/cards/REACTOME_MYD88_MAL_CASCADE_INITIATED_ON_PLASMA_MEMBRANE	28	0.577195	1.93455	0	0.00699727	TLR6;NOD1;TAB1;IRAK3;TIRAP;CHUK;CREB1;ATF2;MAPK14;AGER;DUSP3;DUSP4;DUSP6;DUSP7;ELK1;TAB2;FOS;LY96;PELI3;TAB3;HMGB1;APP;IKBKB;IRAK1;IRAK2;JUN;TMEM189-UBE2V1;MEF2A;MEF2C;MAP3K1;MYD88;ATF1;NFKB2;NFKBIA;NFKBIB;IRAK4;ECSIT;PPP2CA;PPP2CB;PPP2R1A;PPP2R1B;PPP2R5D;MAPK1;MAPK3;MAPK7;MAPK8;MAPK11;MAPK9;MAPK10;MAP2K1;MAP2K2;MAP2K3;MAP2K6;MAP2K7;PELI2;PELI1;SIGIRR;RELA;RPS6KA1;RPS6KA2;RPS6KA3;RPS27A;S100A12;S…
REACTOME_CHROMOSOME_MAINTENANCE	http://www.broadinstitute.org/gsea/msigdb/cards/REACTOME_CHROMOSOME_MAINTENANCE	40	0.534453	1.91627	0	0.00844658	STAG1;SYCP2;CENPA;POLD3;STAG3;STAG2;RUVBL2;DIDO1;OIP5;HIST4H4;HIST3H2BB;DKC1;DNA2;FEN1;SYNE2;SYNE1;ITGB3BP;POLA2;CENPI;HIST1H2BA;SUN2;POT1;TINF2;SMC1B;HIST1H2AE;HIST1H2AD;H2AFX;H2AFZ;HIST1H2BD;HIST1H2BB;HSPA2;LIG1;LMNA;LMNB1;CENPP;LOC440577;NPM1;SYCP3;PCNA;RSF1;MIS18A;POLA1;POLD1;POLD2;POLE;POLE2;TERF2IP;ATR;WRAP53;CENPQ;MIS18BP1;HJURP;HIST2H4B;PRIM1;PRIM2;NHP2;CENPN;TEX12;CASC5;POLD4;RAD21;RBBP4…
REACTOME_ACTIVATED_TLR4_SIGNALLING	http://www.broadinstitute.org/gsea/msigdb/cards/REACTOME_ACTIVATED_TLR4_SIGNALLING	32	0.545647	1.90594	0.00684931	0.00951814	TLR6;NOD1;TAB1;IRAK3;TIRAP;CHUK;CREB1;ATF2;MAPK14;TICAM1;AGER;DUSP3;DUSP4;DUSP6;DUSP7;ELK1;TAB2;FOS;LY96;PELI3;TAB3;TBK1;HMGB1;APP;TICAM2;IKBKB;IRAK1;IRAK2;IRF3;IRF7;JUN;TMEM189-UBE2V1;MEF2A;MEF2C;MAP3K1;MYD88;ATF1;NFKB2;NFKBIA;NFKBIB;IRAK4;ECSIT;PPP2CA;PPP2CB;PPP2R1A;PPP2R1B;PPP2R5D;MAPK1;MAPK3;MAPK7;MAPK8;MAPK11;MAPK9;MAPK10;MAP2K1;MAP2K2;MAP2K3;MAP2K6;MAP2K7;PELI2;PELI1;SIGIRR;RELA;RPS6KA1;RPS…
REACTOME_TOLL_RECEPTOR_CASCADES	http://www.broadinstitute.org/gsea/msigdb/cards/REACTOME_TOLL_RECEPTOR_CASCADES	37	0.533267	1.87736	0	0.0123484	TLR6;NOD1;TAB1;CNPY3;IRAK3;TIRAP;CHUK;CREB1;ATF2;MAPK14;TICAM1;CTSB;CTSK;CTSL1;CTSS;DNM1;AGER;DNM2;DUSP3;DUSP4;DUSP6;DUSP7;ELK1;TAB2;FOS;LY96;PELI3;UNC93B6;TAB3;TBK1;PIK3R4;HMGB1;APP;TICAM2;IKBKB;IRAK1;IRAK2;IRF3;IRF7;JUN;TMEM189-UBE2V1;LBP;UNC93B2;CD180;MEF2A;MEF2C;MAP3K1;MYD88;ATF1;NFKB2;NFKBIA;NFKBIB;IRAK4;TLR7;ECSIT;TLR8;PIK3C3;PLCG2;TLR9;PPP2CA;PPP2CB;PPP2R1A;PPP2R1B;PPP2R5D;MAPK1;MAPK3;MAPK…
REACTOME_CELL_CYCLE_CHECKPOINTS	http://www.broadinstitute.org/gsea/msigdb/cards/REACTOME_CELL_CYCLE_CHECKPOINTS	49	0.487582	1.84542	0	0.0153339	CDK2;PSMD14;CDKN1A;CDKN1B;ANAPC10;DBF4;UBE2C;CHEK1;CHEK2;PSMA8;PSME4;ORC6;ORC3;CDC26;ANAPC2;ANAPC4;HUS1;MAD2L1;MCM2;MCM3;MCM4;MCM5;MCM6;MCM7;MDM2;ATM;ORC1;ORC2;ORC4;ORC5;ANAPC5;ANAPC7;ANAPC11;ATR;MCM10;PSMA1;PSMA2;PSMA3;PSMA4;PSMA5;PSMA6;PSMA7;PSMB1;PSMB2;PSMB3;PSMB4;PSMB5;PSMB6;PSMB7;PSMB8;PSMB9;PSMB10;PSMC1;PSMC2;PSMC3;PSMC4;PSMC5;PSMC6;PSMD1;PSMD2;PSMD3;PSMD4;PSMD5;PSMD7;PSMD8;PSMD9;PSMD10;PSM…
REACTOME_ACTIVATION_OF_ATR_IN_RESPONSE_TO_REPLICATION_STRESS	http://www.broadinstitute.org/gsea/msigdb/cards/REACTOME_ACTIVATION_OF_ATR_IN_RESPONSE_TO_REPLICATION_STRESS	19	0.605003	1.78511	0.0136054	0.0235412	CDK2;DBF4;CHEK1;ORC6;ORC3;HUS1;MCM2;MCM3;MCM4;MCM5;MCM6;MCM7;ORC1;ORC2;ORC4;ORC5;ATR;MCM10;RAD1;RAD9A;RAD17;RFC2;RFC3;RFC4;RFC5;RPA1;RPA2;RPA3;LOC645084;LOC648152;LOC651921;CDC7;CDC45;ATRIP;MCM8;CDC6;CDC25A;CDC25C
REACTOME_NUCLEOTIDE_BINDING_DOMAIN_LEUCINE_RICH_REPEAT_CONTAINING_RECEPTOR_NLR_SIGNALING_PATHWAYS	http://www.broadinstitute.org/gsea/msigdb/cards/REACTOME_NUCLEOTIDE_BINDING_DOMAIN_LEUCINE_RICH_REPEAT_CONTAINING_RECEPTOR_NLR_SIGNALING_PATHWAYS	18	0.596012	1.76586	0.0125392	0.0259809	NOD1;TAB1;TXNIP;NLRP3;CHUK;MAPK14;CYLD;NLRP1;TAB2;PANX1;TAB3;PYCARD;BIRC2;BIRC3;HSP90AB1;APP;IKBKB;IRAK1;IRAK2;TMEM189-UBE2V1;MEFV;P2RX7;MAPK11;MAPK13;MAP2K6;NLRC4;BCL2;BCL2L1;MAPK12;NOD2;CARD9;LOC644816;MAP3K7;TNFAIP3;TRAF6;TXN;UBE2N;CASP1;CASP2;CASP4;CASP8;CASP9;IKBKG;RIPK2;PSTPIP1;AIM2
REACTOME_MITOTIC_G2_G2_M_PHASES	http://www.broadinstitute.org/gsea/msigdb/cards/REACTOME_MITOTIC_G2_G2_M_PHASES	29	0.51748	1.7658	0.00307692	0.0249816	ACTR1A;AKAP9;CDK2;CDK7;TUBB4A;TUBB4B;TUBGCP3;DCTN2;CETN2;PLK4;SDCCAG8;TUBGCP2;CNTRL;FGFR1OP;CEP250;DCTN3;TUBGCP5;NEDD1;CSNK1D;CSNK1E;DCTN1;DYNC1H1;DYNC1I2;E2F1;E2F3;TUBB;CEP164;MAPRE1;NINL;AZI1;CLASP1;TUBG2;HSP90AA1;MNAT1;LOC440917;NEK2;NUMA1;PAFAH1B1;PCM1;PCNT;PLK1;CEP192;HAUS2;PPP2R1A;PRKACA;CEP72;CDK5RAP2;PRKAR2B;CENPJ;TUBBP2;TUBA4A;TUBG1;LOC730418;WEE1;XPO1;YWHAE;YWHAG;ALMS1;TUBA1A;CEP76;CEP2…
REACTOME_RNA_POL_I_RNA_POL_III_AND_MITOCHONDRIAL_TRANSCRIPTION	http://www.broadinstitute.org/gsea/msigdb/cards/REACTOME_RNA_POL_I_RNA_POL_III_AND_MITOCHONDRIAL_TRANSCRIPTION	38	0.490654	1.76243	0.00716846	0.0247453	CDK7;SNAPC5;POLR3F;POLR3C;EHMT2;POLR3A;LZTS1;CBX3;HIST4H4;HIST2H3C;HIST3H2BB;POLR3H;ERCC2;ERCC3;ERCC6;HIST1H2BA;POLR1A;PTRF;GTF2H1;GTF2H2;GTF2H3;GTF2H4;BRF1;GTF3C2;HIST1H2AE;HIST1H2AD;H2AFX;H2AFZ;HIST1H2BD;HIST1H2BB;H3F3A;H3F3B;HIST2H3A;H3F3AP5;MNAT1;NFIB;POLR1D;POLR3K;POLR2E;POLR2F;POLR2H;POLR2K;POLR2L;POLRMT;POU2F1;RRN3;BRF2;HIST2H4B;POLR3B;POLR3E;MAPK3;TFB2M;H3F3AP6;LOC652857;GTF2H2B;HIST2H3D;…
REACTOME_TELOMERE_MAINTENANCE	http://www.broadinstitute.org/gsea/msigdb/cards/REACTOME_TELOMERE_MAINTENANCE	23	0.548085	1.74075	0	0.0284656	POLD3;RUVBL2;HIST4H4;HIST3H2BB;DKC1;DNA2;FEN1;POLA2;HIST1H2BA;POT1;TINF2;HIST1H2AE;HIST1H2AD;H2AFX;H2AFZ;HIST1H2BD;HIST1H2BB;LIG1;PCNA;POLA1;POLD1;POLD2;POLE;POLE2;TERF2IP;WRAP53;HIST2H4B;PRIM1;PRIM2;NHP2;POLD4;RFC2;RFC3;RFC4;RFC5;RPA1;RPA2;RPA3;ACD;TERF1;TERF2;TERT;HIST2H2AA4;HIST3H3;HIST1H4I;HIST1H2AJ;HIST1H2AC;HIST1H2AB;HIST2H2AA3;HIST2H2AC;HIST1H2BG;HIST1H2BL;HIST1H2BN;HIST1H2BM;HIST1H2BF;HIS…
REACTOME_FACTORS_INVOLVED_IN_MEGAKARYOCYTE_DEVELOPMENT_AND_PLATELET_PRODUCTION	http://www.broadinstitute.org/gsea/msigdb/cards/REACTOME_FACTORS_INVOLVED_IN_MEGAKARYOCYTE_DEVELOPMENT_AND_PLATELET_PRODUCTION	45	0.46716	1.73835	0.00357143	0.0280362	SH2B3;KIF20A;CDK2;CDK5;HMG20B;SH2B2;EHD1;KIF2C;AKAP10;VPS45;HIST2H3C;CREBBP;GATA5;KLC3;ZFPM1;DOCK1;DOCK2;DOCK3;EP300;JMJD1C;KIFAP3;KDM1A;RCOR1;DOCK9;ZFPM2;CBX5;MAFF;KIF4A;ABL1;SIN3A;SH2B1;KIF26A;GATA1;GATA2;GATA3;GATA4;GATA6;KIF4B;RACGAP1;H3F3A;H3F3B;HBB;HBD;HBE1;HBG2;HDAC1;HDAC2;EHD2;HIST2H3A;IFNA1;IFNA2;IFNA4;IFNA5;IFNA6;IFNA7;IFNA8;IFNA10;IFNA14;IFNA16;IFNA17;IFNA21;IFNB1;H3F3AP5;IRF1;IRF2;IRF…
REACTOME_REGULATION_OF_MITOTIC_CELL_CYCLE	http://www.broadinstitute.org/gsea/msigdb/cards/REACTOME_REGULATION_OF_MITOTIC_CELL_CYCLE	33	0.470164	1.63306	0.0127389	0.0588859	CDK2;PSMD14;ANAPC10;UBE2C;PSMA8;PSME4;CDC26;FBXO5;ANAPC2;ANAPC4;MAD2L1;ANAPC5;ANAPC7;ANAPC11;PLK1;PSMA1;PSMA2;PSMA3;PSMA4;PSMA5;PSMA6;PSMA7;PSMB1;PSMB2;PSMB3;PSMB4;PSMB5;PSMB6;PSMB7;PSMB8;PSMB9;PSMB10;PSMC1;PSMC2;PSMC3;PSMC4;PSMC5;PSMC6;PSMD1;PSMD2;PSMD3;PSMD4;PSMD5;PSMD7;PSMD8;PSMD9;PSMD10;PSMD11;PSMD12;PSMD13;PSME1;PSME2;RPS27A;ANAPC1;LOC647654;LOC649620;SKP1;SKP2;LOC650621;LOC651763;LOC652826;…
REACTOME_NFKB_AND_MAP_KINASES_ACTIVATION_MEDIATED_BY_TLR4_SIGNALING_REPERTOIRE	http://www.broadinstitute.org/gsea/msigdb/cards/REACTOME_NFKB_AND_MAP_KINASES_ACTIVATION_MEDIATED_BY_TLR4_SIGNALING_REPERTOIRE	24	0.500023	1.60766	0.0272727	0.0673212	NOD1;TAB1;CHUK;CREB1;ATF2;MAPK14;TICAM1;AGER;DUSP3;DUSP4;DUSP6;DUSP7;ELK1;TAB2;FOS;LY96;TAB3;HMGB1;APP;TICAM2;IKBKB;IRAK1;IRAK2;JUN;MEF2A;MEF2C;ATF1;NFKB2;NFKBIA;NFKBIB;PPP2CA;PPP2CB;PPP2R1A;PPP2R1B;PPP2R5D;MAPK1;MAPK3;MAPK7;MAPK8;MAPK11;MAPK9;MAPK10;MAP2K1;MAP2K2;MAP2K3;MAP2K6;MAP2K7;RELA;RPS6KA1;RPS6KA2;RPS6KA3;RPS27A;S100A12;S100B;SAA1;NOD2;MAP2K4;LOC650832;MAP3K7;TLR3;TLR4;TRAF6;RPS27AP11;UBA…
REACTOME_MAP_KINASE_ACTIVATION_IN_TLR_CASCADE	http://www.broadinstitute.org/gsea/msigdb/cards/REACTOME_MAP_KINASE_ACTIVATION_IN_TLR_CASCADE	17	0.535468	1.60659	0.0369231	0.0656689	NOD1;TAB1;CREB1;ATF2;MAPK14;DUSP3;DUSP4;DUSP6;DUSP7;ELK1;TAB2;FOS;TAB3;IRAK1;IRAK2;JUN;MEF2A;MEF2C;ATF1;PPP2CA;PPP2CB;PPP2R1A;PPP2R1B;PPP2R5D;MAPK1;MAPK3;MAPK7;MAPK8;MAPK11;MAPK9;MAPK10;MAP2K1;MAP2K2;MAP2K3;MAP2K6;MAP2K7;RPS6KA1;RPS6KA2;RPS6KA3;NOD2;MAP2K4;LOC650832;MAP3K7;TRAF6;MAPKAPK3;IKBKG;RIPK2;RPS6KA5;MAPKAPK2;CDK1
REACTOME_SIGNALING_BY_ILS	http://www.broadinstitute.org/gsea/msigdb/cards/REACTOME_SIGNALING_BY_ILS	34	0.447207	1.56864	0.0226537	0.0813591	NOD1;TAB1;IRAK3;CHUK;MAP3K8;CRK;CRKL;CSF2;CSF2RA;CSF2RB;PTK2B;TAB2;PELI3;FYN;TAB3;GRB2;RAPGEF1;BLNK;HCK;HGF;HRAS;IKBKB;IL1A;IL1B;IL1R1;IL1RAP;IL1RN;IL2;IL2RA;IL2RB;IL2RG;IL3;IL3RA;IL5;IL5RA;IL6;IL6R;IL6ST;IL7;IL7R;IL18;INPPL1;IRAK1;IRAK2;JAK1;JAK2;JAK3;KRAS;TMEM189-UBE2V1;LCK;LYN;MAP3K3;MYD88;NFKB2;NRAS;IRAK4;PIK3CA;PIK3CB;PIK3CD;PIK3R1;PIK3R2;TOLLIP;PRKACB;MAPK1;MAPK3;MAP2K1;MAP2K2;MAP2K6;PELI2;…
REACTOME_ASSEMBLY_OF_THE_PRE_REPLICATIVE_COMPLEX	http://www.broadinstitute.org/gsea/msigdb/cards/REACTOME_ASSEMBLY_OF_THE_PRE_REPLICATIVE_COMPLEX	23	0.478478	1.55627	0.0310559	0.085506	PSMD14;PSMA8;E2F1;E2F2;E2F3;PSME4;ORC6;ORC3;MCM2;MCM3;MCM4;MCM5;MCM6;MCM7;ORC1;ORC2;ORC4;ORC5;GMNN;PSMA1;PSMA2;PSMA3;PSMA4;PSMA5;PSMA6;PSMA7;PSMB1;PSMB2;PSMB3;PSMB4;PSMB5;PSMB6;PSMB7;PSMB8;PSMB9;PSMB10;PSMC1;PSMC2;PSMC3;PSMC4;PSMC5;PSMC6;PSMD1;PSMD2;PSMD3;PSMD4;PSMD5;PSMD7;PSMD8;PSMD9;PSMD10;PSMD11;PSMD12;PSMD13;PSME1;PSME2;RPS27A;LOC652826;RPS27AP11;UBA52;CDT1;MCM8;PSMF1;PSMD6;CDC6
REACTOME_S_PHASE	http://www.broadinstitute.org/gsea/msigdb/cards/REACTOME_S_PHASE	38	0.433218	1.55457	0.0275862	0.0841329	CDK2;CDK4;PSMD14;CDK7;CDKN1A;CDKN1B;POLD3;CKS1B;PSMA8;DNA2;FEN1;PSME4;ORC6;ORC3;POLA2;LIG1;MAX;MCM2;MCM3;MCM4;MCM5;MCM6;MCM7;MNAT1;MYC;ORC1;ORC2;ORC4;ORC5;PCNA;GINS2;POLA1;POLD1;POLD2;POLE;POLE2;PRIM1;PRIM2;PSMA1;PSMA2;PSMA3;PSMA4;PSMA5;PSMA6;PSMA7;PSMB1;PSMB2;PSMB3;PSMB4;PSMB5;PSMB6;PSMB7;PSMB8;PSMB9;PSMB10;PSMC1;PSMC2;PSMC3;PSMC4;PSMC5;PSMC6;PSMD1;PSMD2;PSMD3;PSMD4;PSMD5;PSMD7;PSMD8;PSMD9;PSMD1…
REACTOME_M_G1_TRANSITION	http://www.broadinstitute.org/gsea/msigdb/cards/REACTOME_M_G1_TRANSITION	29	0.466145	1.55361	0.0202703	0.0822515	CDK2;PSMD14;DBF4;PSMA8;E2F1;E2F2;E2F3;PSME4;ORC6;ORC3;POLA2;RPA4;MCM2;MCM3;MCM4;MCM5;MCM6;MCM7;ORC1;ORC2;ORC4;ORC5;GMNN;POLA1;POLE;POLE2;MCM10;PRIM1;PRIM2;PSMA1;PSMA2;PSMA3;PSMA4;PSMA5;PSMA6;PSMA7;PSMB1;PSMB2;PSMB3;PSMB4;PSMB5;PSMB6;PSMB7;PSMB8;PSMB9;PSMB10;PSMC1;PSMC2;PSMC3;PSMC4;PSMC5;PSMC6;PSMD1;PSMD2;PSMD3;PSMD4;PSMD5;PSMD7;PSMD8;PSMD9;PSMD10;PSMD11;PSMD12;PSMD13;PSME1;PSME2;RPA1;RPA2;RPA3;RP…
REACTOME_TRAF6_MEDIATED_INDUCTION_OF_NFKB_AND_MAP_KINASES_UPON_TLR7_8_OR_9_ACTIVATION	http://www.broadinstitute.org/gsea/msigdb/cards/REACTOME_TRAF6_MEDIATED_INDUCTION_OF_NFKB_AND_MAP_KINASES_UPON_TLR7_8_OR_9_ACTIVATION	22	0.49292	1.54804	0.0327381	0.0830006	NOD1;TAB1;CHUK;CREB1;ATF2;MAPK14;AGER;DUSP3;DUSP4;DUSP6;DUSP7;ELK1;TAB2;FOS;PELI3;TAB3;HMGB1;APP;IKBKB;IRAK1;IRAK2;JUN;TMEM189-UBE2V1;MEF2A;MEF2C;MAP3K1;MYD88;ATF1;NFKB2;NFKBIA;NFKBIB;IRAK4;TLR7;ECSIT;TLR8;TLR9;PPP2CA;PPP2CB;PPP2R1A;PPP2R1B;PPP2R5D;MAPK1;MAPK3;MAPK7;MAPK8;MAPK11;MAPK9;MAPK10;MAP2K1;MAP2K2;MAP2K3;MAP2K6;MAP2K7;PELI2;PELI1;RELA;RPS6KA1;RPS6KA2;RPS6KA3;RPS27A;S100A12;S100B;SAA1;NOD2…
REACTOME_SYNTHESIS_OF_DNA	http://www.broadinstitute.org/gsea/msigdb/cards/REACTOME_SYNTHESIS_OF_DNA	32	0.456973	1.54655	0.0283688	0.0813037	CDK2;PSMD14;CDKN1A;CDKN1B;POLD3;PSMA8;DNA2;FEN1;PSME4;ORC6;ORC3;POLA2;LIG1;MCM2;MCM3;MCM4;MCM5;MCM6;MCM7;ORC1;ORC2;ORC4;ORC5;PCNA;GINS2;POLA1;POLD1;POLD2;POLE;POLE2;PRIM1;PRIM2;PSMA1;PSMA2;PSMA3;PSMA4;PSMA5;PSMA6;PSMA7;PSMB1;PSMB2;PSMB3;PSMB4;PSMB5;PSMB6;PSMB7;PSMB8;PSMB9;PSMB10;PSMC1;PSMC2;PSMC3;PSMC4;PSMC5;PSMC6;PSMD1;PSMD2;PSMD3;PSMD4;PSMD5;PSMD7;PSMD8;PSMD9;PSMD10;PSMD11;PSMD12;PSMD13;PSME1;P…
REACTOME_TRANSCRIPTION	http://www.broadinstitute.org/gsea/msigdb/cards/REACTOME_TRANSCRIPTION	64	0.378096	1.50846	0.0215517	0.0970201	THOC4;CDK7;CDK9;SRRM1;SNAPC5;POLR3F;POLR3C;PAPOLA;EHMT2;RNPS1;CLP1;NUDT21;POLR3A;LZTS1;SUPT16H;CBX3;U2AF2;HIST4H4;HIST2H3C;HIST3H2BB;LSM11;CSTF1;CSTF2;CSTF3;POLR3H;ERCC2;ERCC3;ERCC6;NCBP2;HIST1H2BA;POLR1A;ZNF473;COBRA1;PTRF;GTF2A1;GTF2A2;GTF2B;GTF2E1;GTF2E2;GTF2F1;GTF2F2;GTF2H1;GTF2H2;GTF2H3;GTF2H4;BRF1;GTF3C2;CPSF1;HIST1H2AE;HIST1H2AD;H2AFX;H2AFZ;HIST1H2BD;HIST1H2BB;H3F3A;H3F3B;HIST2H3A;H3F3AP5;…
REACTOME_SIGNALING_BY_INSULIN_RECEPTOR	http://www.broadinstitute.org/gsea/msigdb/cards/REACTOME_SIGNALING_BY_INSULIN_RECEPTOR	29	0.441041	1.47424	0.0348432	0.111282	TCIRG1;FRS2;THEM4;ATP6V1G3;CRK;KLB;DOK1;EIF4B;EIF4E;EIF4EBP1;EIF4G1;AKT2;FGF1;FGF2;FGF3;FGF4;FGF5;FGF6;FGF7;FGF8;FGF9;FGF10;FGFR1;FGFR3;FGFR2;FGFR4;ATP6V0A2;ATP6V0D2;ATP6V1C2;MTOR;GAB1;SHC2;FGF20;FGF22;GRB2;GRB10;EEF2K;PIK3R4;HRAS;INS;INSR;IRS1;KRAS;NRAS;ATP6V0A4;ATP6V1D;PDE3B;PRKAG2;ATP6V1H;PDPK1;CAB39;ATP6V1A;ATP6V1B1;ATP6V1B2;ATP6V0C;ATP6V1C1;PIK3C3;ATP6V1E1;PIK3CA;PIK3CB;PIK3R1;PIK3R2;ATP6V0B…
REACTOME_HEMOSTASIS	http://www.broadinstitute.org/gsea/msigdb/cards/REACTOME_HEMOSTASIS	152	0.287241	1.35394	0.0108108	0.195888	AKT3;SH2B3;KIF20A;RASGRP1;CDK2;CDK5;RASGRP2;KCNMB2;ABCC4;MRVI1;HMG20B;RAPGEF3;VAV3;MERTK;CAP1;SH2B2;GNA13;GNB5;CFL1;PDE10A;EHD1;KIF2C;RAPGEF4;SLC7A9;AKAP10;VPS45;MGLL;CLU;AMICA1;HIST2H3C;COL1A1;COL1A2;LOC128192;LOC131691;CREBBP;DGKK;CRK;GATA5;SIRPA;MAPK14;CSK;PIK3R6;KLC3;ADRA2A;ADRA2B;CXADR;DGKA;DGKB;DGKG;DGKH;DGKQ;ZFPM1;CFD;DOCK1;DOCK2;DOCK3;EGF;A2M;EP300;AKT1;AKT2;ALB;F2;F2R;F2RL2;F3;F5;F7;F8;F…
REACTOME_IMMUNOREGULATORY_INTERACTIONS_BETWEEN_A_LYMPHOID_AND_A_NON_LYMPHOID_CELL	http://www.broadinstitute.org/gsea/msigdb/cards/REACTOME_IMMUNOREGULATORY_INTERACTIONS_BETWEEN_A_LYMPHOID_AND_A_NON_LYMPHOID_CELL	35	-0.688119	-2.20556	0	0	CD96;LILRB2;CD226;LILRB1;HCST;LILRB5;LILRB4;LILRA1;LILRB3;CD160;AMICA1;CD200R1;RAET1E;CXADR;FCGR2B;FCGR3A;KLRK1;HLA-A;HLA-B;HLA-C;HLA-F;HLA-G;ICAM1;ICAM2;ICAM3;ICAM4;ITGAL;ITGB1;ITGB2;ITGB7;KIR2DL1;KIR2DL2;KIR2DL3;KIR2DL4;KIR2DS1;KIR2DS2;KIR3DL1;KIR3DL2;KLRC1;KLRD1;CRTAM;B2M;PVR;PVRL2;SELL;HLA-K;LOC651536;LOC652578;LOC652626;LOC653879;C3;TYROBP;LOC731066;VCAM1;ULBP3;ULBP2;ULBP1;IFITM1;CD3D;CD3E;C…
REACTOME_GENERATION_OF_SECOND_MESSENGER_MOLECULES	http://www.broadinstitute.org/gsea/msigdb/cards/REACTOME_GENERATION_OF_SECOND_MESSENGER_MOLECULES	15	-0.829214	-2.17188	0	0	FYB;LAT;HLA-DPA1;HLA-DPB1;HLA-DQA1;HLA-DQA2;HLA-DRB1;HLA-DRB3;HLA-DRB5;ITK;LCK;LCP2;NCK1;PAK1;PAK2;EVL;PLCG1;ENAH;VASP;WAS;ZAP70;CD3D;CD3E;CD3G;CD247;CD4;GRAP2
REACTOME_TCR_SIGNALING	http://www.broadinstitute.org/gsea/msigdb/cards/REACTOME_TCR_SIGNALING	26	-0.708022	-2.08328	0	0	MALT1;CHUK;CSK;TAB2;FYB;LAT;HLA-DPA1;HLA-DPB1;HLA-DQA1;HLA-DQA2;HLA-DRB1;HLA-DRB3;HLA-DRB5;IKBKB;ITK;TMEM189-UBE2V1;LCK;LCP2;NCK1;NFKBIA;PAK1;PAK2;TRAT1;EVL;PDPK1;PIK3CA;PIK3CB;PIK3R1;PIK3R2;PLCG1;ENAH;PAG1;PRKCQ;PTEN;PTPRC;RELA;LOC646626;MAP3K7;TRAF6;LOC731292;UBE2N;VASP;WAS;ZAP70;CARD11;IKBKG;RIPK2;BCL10;CD3D;CD3E;CD3G;CD247;CD4;GRAP2
REACTOME_DOWNSTREAM_TCR_SIGNALING	http://www.broadinstitute.org/gsea/msigdb/cards/REACTOME_DOWNSTREAM_TCR_SIGNALING	18	-0.728316	-1.99234	0	0.000813484	MALT1;CHUK;TAB2;HLA-DPA1;HLA-DPB1;HLA-DQA1;HLA-DQA2;HLA-DRB1;HLA-DRB3;HLA-DRB5;IKBKB;TMEM189-UBE2V1;LCK;NFKBIA;TRAT1;PDPK1;PIK3CA;PIK3CB;PIK3R1;PIK3R2;PRKCQ;PTEN;RELA;LOC646626;MAP3K7;TRAF6;LOC731292;UBE2N;CARD11;IKBKG;RIPK2;BCL10;CD3D;CD3E;CD3G;CD247;CD4
REACTOME_GENERIC_TRANSCRIPTION_PATHWAY	http://www.broadinstitute.org/gsea/msigdb/cards/REACTOME_GENERIC_TRANSCRIPTION_PATHWAY	142	-0.503073	-1.98012	0	0.000998475	MED6;NR2E3;MED16;MAMLD1;NR1H3;ZNF263;TRIM28;ZNF197;ZNF256;ZNF443;CDK8;CDK9;CDKN2B;ZNF267;YAP1;NCOA2;ZNF211;ZNF234;ZNF266;ZNF274;ZNF273;ZNF460;MED8;ZIM3;ZNF354B;ZNF641;ZNF543;ZNF441;ZNF440;NR2C2AP;CREBBP;ZFP28;PARP1;ZFP90;ZNF597;ZNF480;ZNF418;ZNF417;ZNF548;ZNF560;ZNF563;ZNF420;ZNF565;ZNF582;ZNF583;ZNF599;ZNF558;ZNF98;ZNF555;ZNF569;ZNF570;CTGF;ZNF595;ZNF425;ZNF483;ZFP1;ZNF519;ZNF610;ZNF600;ZNF320;Z…
REACTOME_COSTIMULATION_BY_THE_CD28_FAMILY	http://www.broadinstitute.org/gsea/msigdb/cards/REACTOME_COSTIMULATION_BY_THE_CD28_FAMILY	31	-0.598262	-1.84776	0	0.00948666	AKT3;THEM4;MAP3K8;CSK;CTLA4;BTLA;AKT1;AKT2;ICOSLG;MTOR;RICTOR;FYN;GRB2;CD274;ICOS;HLA-DPA1;HLA-DPB1;HLA-DQA1;HLA-DQA2;HLA-DRB1;HLA-DRB3;HLA-DRB5;LCK;LYN;PAK1;PAK2;PDCD1;PDPK1;PIK3CA;PIK3R1;PIK3R2;PPP2CA;PPP2CB;PPP2R1A;PPP2R1B;PPP2R5A;PPP2R5B;PPP2R5C;PPP2R5D;PPP2R5E;TRIB3;PTPN6;RAC1;MLST8;SRC;LOC729120;VAV1;YES1;MAPKAP1;PDCD1LG2;PIK3R3;TNFRSF14;MAP3K14;CD3D;CD3E;CD3G;CD247;CD4;CD28;GRAP2;CD80;CD86…
REACTOME_INFLUENZA_VIRAL_RNA_TRANSCRIPTION_AND_REPLICATION	http://www.broadinstitute.org/gsea/msigdb/cards/REACTOME_INFLUENZA_VIRAL_RNA_TRANSCRIPTION_AND_REPLICATION	22	-0.591989	-1.68785	0.00299401	0.0707709	RPL35;RPL7AP27;FAU;RPL13A;RPL36;RPL10P16;FAM153A;GRSF1;GTF2F1;GTF2F2;HSP90AA1;RPL36P14;IPO5;RPSAP12;RPS8P10;RPL7AP66;RPL10P9;RPS12P4;RPSA;RPS26P10;RPL23AP2;RPS12P22;RPL21P29;RPS26P35;RPL10A;RPL26L1;POLR2A;POLR2B;POLR2C;POLR2D;POLR2E;POLR2F;POLR2G;POLR2H;POLR2I;POLR2J;POLR2K;POLR2L;DNAJC3;RPL3;RPL3L;RPL4;RPL5;RPL6;RPL7;RPL7A;RPL8;RPL9;RPL10;RPL11;RPL12;RPL13;RPL15;RPL17;RPL18;RPL18A;RPL19;RPL21;RP…
REACTOME_PEPTIDE_CHAIN_ELONGATION	http://www.broadinstitute.org/gsea/msigdb/cards/REACTOME_PEPTIDE_CHAIN_ELONGATION	18	-0.607148	-1.65554	0.00609756	0.090983	RPL35;RPL7AP27;EEF1A1;EEF2;FAU;RPL13A;RPL36;RPL10P16;FAM153A;RPL36P14;RPSAP12;RPS8P10;RPL7AP66;RPL10P9;RPS12P4;RPSA;RPS26P10;RPL23AP2;RPS12P22;RPL21P29;RPS26P35;RPL10A;RPL26L1;RPL3;RPL3L;RPL4;RPL5;RPL6;RPL7;RPL7A;RPL8;RPL9;RPL10;RPL11;RPL12;RPL13;RPL15;RPL17;RPL18;RPL18A;RPL19;RPL21;RPL22;RPL23A;RPL24;RPL26;RPL27;RPL30;RPL27A;RPL28;RPL29;RPL31;RPL32;RPL34;RPL35A;RPL37;RPL37A;RPL38;RPL39;RPL41;RPL…
REACTOME_SIGNALING_BY_THE_B_CELL_RECEPTOR_BCR	http://www.broadinstitute.org/gsea/msigdb/cards/REACTOME_SIGNALING_BY_THE_B_CELL_RECEPTOR_BCR	40	-0.48747	-1.56918	0.010043	0.198091	AKT3;RASGRP1;PSMD14;CDKN1A;CDKN1B;MALT1;CHUK;THEM4;PIK3AP1;CREB1;PSMA8;AKT1;AKT2;FOXO1;FOXO3;PSME4;PHLPP1;FBXW11;MTOR;RICTOR;FYN;RASGRP3;GRB2;GSK3A;BLNK;SH3KBP1;NR4A1;HRAS;IKBKB;ITPR2;ITPR3;KRAS;LYN;MDM2;FOXO4;NCK1;NFKBIA;NFKBIB;NFKBIE;NRAS;PDPK1;PIK3CD;PIK3R1;PLCG1;PLCG2;PRKCB;PSMA1;PSMA2;PSMA3;PSMA4;PSMA5;PSMA6;PSMA7;PSMB1;PSMB2;PSMB3;PSMB4;PSMB5;PSMB6;PSMB7;PSMB8;PSMB9;PSMB10;PSMC1;PSMC2;PSMC3…
REACTOME_3_UTR_MEDIATED_TRANSLATIONAL_REGULATION	http://www.broadinstitute.org/gsea/msigdb/cards/REACTOME_3_UTR_MEDIATED_TRANSLATIONAL_REGULATION	21	-0.555507	-1.55106	0.0204678	0.211761	RPL35;RPL7AP27;EIF1AX;EIF2S1;EIF2S3;EIF4A1;EIF4A2;EIF4B;EIF4E;EIF4G1;FAU;RPL13A;RPL36;PABPC1;EIF3K;RPL10P16;FAM153A;EIF3FP3;RPL36P14;EIF3E;RPSAP12;RPS8P10;RPL7AP66;RPL10P9;RPS12P4;RPSA;RPS26P10;RPL23AP2;RPS12P22;RPL21P29;RPS26P35;RPL10A;RPL26L1;RPL3;RPL3L;RPL4;RPL5;RPL6;RPL7;RPL7A;RPL8;RPL9;RPL10;RPL11;RPL12;RPL13;RPL15;RPL17;RPL18;RPL18A;RPL19;RPL21;RPL22;RPL23A;RPL24;RPL26;RPL27;RPL30;RPL27A;RP…
REACTOME_BIOSYNTHESIS_OF_THE_N_GLYCAN_PRECURSOR_DOLICHOL_LIPID_LINKED_OLIGOSACCHARIDE_LLO_AND_TRANSFER_TO_A_NASCENT_PROTEIN	http://www.broadinstitute.org/gsea/msigdb/cards/REACTOME_BIOSYNTHESIS_OF_THE_N_GLYCAN_PRECURSOR_DOLICHOL_LIPID_LINKED_OLIGOSACCHARIDE_LLO_AND_TRANSFER_TO_A_NASCENT_PROTEIN	18	-0.580872	-1.54008	0.0176471	0.212694	ALG3;ALG10B;DPAGT1;ALG14;DOLK;LOC285407;ALG5;GMPPB;GMPPA;ALG6;MPI;ALG11;PGM3;PMM1;PMM2;DPM3;ALG13;ALG1;DOLPP1;GNPNAT1;ALG8;ALG12;ALG9;ALG10;ALG2;DPM1;DPM2;RFT1;GFPT2
REACTOME_INFLUENZA_LIFE_CYCLE	http://www.broadinstitute.org/gsea/msigdb/cards/REACTOME_INFLUENZA_LIFE_CYCLE	37	-0.4742	-1.51532	0.0169014	0.244479	NUP50;NUPL2;RPL35;CLTA;CLTC;NUP35;RPL7AP27;FAU;NUP205;NUP210;NUP188;RPL13A;NUP62;RPL36;RPL10P16;FAM153A;GRSF1;GTF2F1;GTF2F2;HSPA1B;HSP90AA1;RPL36P14;NUP43;KPNA1;KPNB1;IPO5;RPSAP12;RPS8P10;RPL7AP66;RPL10P9;RPS12P4;RPSA;RPS26P10;RPL23AP2;RPS12P22;RPL21P29;RPS26P35;RPL10A;NUP88;RPL26L1;NUP54;POLR2A;POLR2B;POLR2C;POLR2D;POLR2E;POLR2F;POLR2G;POLR2H;POLR2I;POLR2J;POLR2K;POLR2L;NUP133;DNAJC3;NUP107;RAN;…
REACTOME_CHEMOKINE_RECEPTORS_BIND_CHEMOKINES	http://www.broadinstitute.org/gsea/msigdb/cards/REACTOME_CHEMOKINE_RECEPTORS_BIND_CHEMOKINES	22	-0.535881	-1.51137	0.0339734	0.234052	CXCL13;CXCR6;CCR9;CCL27;CCR1;CCR2;CCR3;CCR4;CCR5;CCR6;CCR7;CCR8;CCBP2;CX3CR1;CCR10;XCR1;CXCR3;CXCL1;CXCL2;CXCL3;IL8;CXCR1;CXCR2;CXCL10;CCL3L3;CXCL9;CCRL1;PF4;PPBP;CCL28;CXCR7;CXCL16;CCL2;CCL3;CCL3L1;CCL4;CCL5;CCL7;CCL11;CCL16;CCL17;CCL19;CCL20;CCL21;CCL22;CCL25;CXCL6;CXCL11;CXCL5;XCL1;CX3CL1;CXCL12;CXCR5;CCRL1P1;XCL2;LOC728830;CXCR4

## Sheet: HALLMARKER
id	name	SIZE	ES	NES	NOM p-val	FDR q-val	Genes
HALLMARK_G2M_CHECKPOINT	http://www.broadinstitute.org/gsea/msigdb/cards/HALLMARK_G2M_CHECKPOINT	100	0.658354	2.94132	0	0	AURKA;CCNA2;TOP2A;CCNB2;CENPA;BIRC5;CDC20;PLK1;TTK;PRC1;NDC80;KIF11;NUSAP1;CKS2;KIF2C;MKI67;AURKB;TPX2;SMC4;BUB1;CENPF;RACGAP1;CENPE;KIF23;UBE2C;MCM6;MCM3;PTTG1;CDK1;KIF4A;ESPL1;MAD2L1;NEK2;KIF22;HMMR;KPNA2;CDKN3;CDC25A;H2AFX;CDC25B;PLK4;CDC6;CCNF;MCM5;LMNB1;E2F3;KIF15;CHEK1;UBE2S;WHSC1;HMGB3;DBF4;TACC3;MCM2;CDKN2C;CDKN1B;FANCC;NASP;STAG1;GINS2;FBXO5;POLQ;EZH2;RAD21;STMN1;SUV39H1;PRIM2;E2F1;CHAF1…
HALLMARK_MITOTIC_SPINDLE	http://www.broadinstitute.org/gsea/msigdb/cards/HALLMARK_MITOTIC_SPINDLE	76	0.642685	2.74403	0	0	ARHGEF2;CLASP1;KIF11;KIF23;ALS2;ARF6;MYO9B;MYH9;TUBGCP3;CKAP5;RACGAP1;PREX1;ARHGEF3;NUMA1;SPTBN1;KIF2C;KIF5B;TTK;APC;CEP250;PAFAH1B1;CDC42EP2;KIF3B;CCDC88A;KIF15;BIRC5;CNTROB;NF1;TSC1;CDC27;CNTRL;TUBGCP5;KIF4A;MAPRE1;FGD6;BRCA2;PLK1;RASA1;NEK2;WASF1;TOP2A;TRIO;ARHGEF11;KATNB1;PRC1;ANLN;CDK5RAP2;SMC3;TUBGCP2;ESPL1;MAP1S;ARHGAP27;DOCK4;SAC3D1;INCENP;ARHGAP5;GSN;NET1;LRPPRC;RABGAP1;FLNB;ARAP3;FGD4;A…
HALLMARK_E2F_TARGETS	http://www.broadinstitute.org/gsea/msigdb/cards/HALLMARK_E2F_TARGETS	84	0.627003	2.66516	0	0	AURKA;BRCA2;CCP110;CENPE;CKS2;DCLRE1B;DNMT1;DONSON;EED;GINS1;GINS4;H2AFZ;LIG1;MAD2L1;MCM2;MCM4;MCM5;MCM7;MELK;MMS22L;NAA38;NASP;NUDT21;NUP205;ORC6;PCNA;PLK4;POLE;PRIM2;RAD51AP1;RFC2;RPA2;RPA3;SUV39H1;TMPO;UBE2T;WDR90;CDK1;MCM3;TOP2A;MCM6;BIRC5;CCNB2;RRM2;HMGB2;BUB1B;RFC3;EZH2;CHEK1;SMC4;MKI67;CDC20;PLK1;KIF2C;DLGAP5;AURKB;CDC25A;TRIP13;H2AFX;HMMR;E2F8;BRCA1;MYBL2;POLD1;RACGAP1;CKS1B;KPNA2;MSH2;CD…
HALLMARK_TNFA_SIGNALING_VIA_NFKB	http://www.broadinstitute.org/gsea/msigdb/cards/HALLMARK_TNFA_SIGNALING_VIA_NFKB	71	0.528587	2.16798	0	0	JUNB;CXCL2;ATF3;NFKBIA;TNFAIP3;PTGS2;CXCL1;IER3;CD83;CCL20;CXCL3;MAFF;NFKB2;TNFAIP2;HBEGF;KLF6;BIRC3;PLAUR;ZFP36;ICAM1;JUN;EGR3;IL1B;BCL2A1;PPP1R15A;ZC3H12A;SOD2;NR4A2;IL1A;RELB;TRAF1;BTG2;DUSP1;MAP3K8;ETS2;F3;SDC4;EGR1;IL6;TNF;KDM6B;NFKB1;LIF;PTX3;FOSL1;NR4A1;JAG1;CCL4;GCH1;CCL2;RCAN1;DUSP2;EHD1;IER2;REL;CFLAR;RIPK2;NFKBIE;NR4A3;PHLDA1;IER5;TNFSF9;GEM;GADD45A;CXCL10;PLK2;BHLHE40;EGR2;SOCS3;SLC2A…
HALLMARK_IL6_JAK_STAT3_SIGNALING	http://www.broadinstitute.org/gsea/msigdb/cards/HALLMARK_IL6_JAK_STAT3_SIGNALING	26	0.629422	2.1148	0	0	IL4R;IL6ST;STAT1;IL1R1;CSF2RB;SOCS3;STAT3;OSMR;IL2RG;IFNGR1;TYK2;IL13RA1;TLR2;IFNGR2;IL10RB;IL6;IL1R2;IL3RA;IFNAR1;TNFRSF1A;MYD88;ACVR1B;CSF3R;ITGB3;REG1A;CXCL1;A2M;CSF2RA;IL15RA;IRF9;PDGFC;HAX1;BAK1;EBI3;INHBE;CRLF2;TNFRSF1B;CD14;PTPN1;PTPN2;IL1B;CSF1;IL18R1;TNF;PF4;CXCL13;LTBR;FAS;IL17RA;CXCL10;IL9R;STAM2;TNFRSF12A;STAT2;HMOX1;LEPR;CBL;CD9;CXCL3;TGFB1;MAP3K8;ITGA4;CD38;JUN;SOCS1;ACVRL1;PIM1;TNF…
HALLMARK_HEME_METABOLISM	http://www.broadinstitute.org/gsea/msigdb/cards/HALLMARK_HEME_METABOLISM	25	0.588534	1.89639	0	0.00191883	ALAS2;PPOX;FECH;HMBS;GYPB;ALAD;RHD;GYPA;SELENBP1;BLVRB;GYPE;GYPC;EPB42;SLC4A1;RHCE;RHAG;TAL1;MARCH8;SPTB;UROD;HBQ1;DCAF11;ERMAP;EIF2AK1;CPOX;MPP1;GLRX5;TSPAN5;OSBP2;ANK1;NFE2;AHSP;SPTA1;MAP2K3;BNIP3L;SLC22A4;CLIC2;TRAK2;GCLC;KEL;RANBP10;TRIM10;TSPO2;UROS;XK;SNCA;MARK3;UBAC1;CA1;CA2;BSG;FOXO3;KLF1;CDC27;KAT2B;NARF;GCLM;FBXO7;H1F0;HEBP1;HBD;NUDT4;FBXO9;RAD23A;CROCCP2;TMCC2;BLVRA;GATA1;RBM38;PRDX2;R…
HALLMARK_ESTROGEN_RESPONSE_LATE	http://www.broadinstitute.org/gsea/msigdb/cards/HALLMARK_ESTROGEN_RESPONSE_LATE	71	0.450202	1.87807	0	0.0029867	TFF1;SLC9A3R1;TPD52L1;PRSS23;CA12;PDZK1;ANXA9;CELSR2;TJP3;PGR;RET;MYB;TPBG;EGR3;ARL3;OLFM1;NPY1R;SCNN1A;XBP1;AREG;IL17RB;NRIP1;ASS1;TFF3;FKBP4;SLC27A2;SEMA3B;GPER;LLGL2;AGR2;KRT19;WISP2;BLVRB;FLNB;PDCD4;CALCR;IGFBP4;DNAJC12;TIAM1;TSPAN13;CXCL12;RAB31;PKP3;CYP26B1;FKBP5;SIAH2;ISG20;TMPRSS3;SERPINA3;WFS1;MAPT;PDLIM3;RBBP8;GJB3;PRLR;SLC1A4;FOS;PLA2G16;SLC7A5;SERPINA5;IMPA2;DHCR7;MYOF;CDH1;EMP2;OVOL2…
HALLMARK_INFLAMMATORY_RESPONSE	http://www.broadinstitute.org/gsea/msigdb/cards/HALLMARK_INFLAMMATORY_RESPONSE	75	0.442661	1.87627	0	0.00261337	CXCL10;CCL2;CCL5;FPR1;CCL20;IL1A;IL8;CCL7;CCL22;CXCL11;CCR7;EDN1;CD40;CXCL9;IL6;IL1B;TLR2;IL1R1;CD69;ICAM1;CCRL2;AQP9;EREG;C3AR1;GNA15;CMKLR1;PTGER4;LIF;IL15;NAMPT;OPRK1;ITGB8;PTAFR;ADM;PLAUR;NFKB1;INHBA;OSM;TNFSF10;TNFSF15;IFNGR2;EMR1;IL12B;CSF1;CXCL6;TNFRSF9;LYN;ACVR2A;LDLR;BDKRB1;HRH1;F3;BST2;PTGIR;CD55;CALCRL;CSF3;GPR132;IL4R;NLRP3;IL15RA;ADORA2B;GCH1;OLR1;PTGER2;CSF3R;MYC;RELA;TNFAIP6;IL7R;I…
HALLMARK_INTERFERON_ALPHA_RESPONSE	http://www.broadinstitute.org/gsea/msigdb/cards/HALLMARK_INTERFERON_ALPHA_RESPONSE	18	0.609783	1.81069	0.0031348	0.0072843	MX1;ISG15;OAS1;IFIT3;IFI44;IFI35;IRF7;RSAD2;IFI44L;IFITM1;IFI27;IRF9;OASL;EIF2AK2;IFIT2;CXCL10;TAP1;SP110;DDX60;UBE2L6;USP18;PSMB8;IFIH1;BST2;LGALS3BP;ADAR;ISG20;GBP2;IRF1;PLSCR1;PSMB9;HERC6;SAMD9;CMPK2;IFITM3;RTP4;STAT2;SAMD9L;LY6E;IFITM2;PRIC285;CXCL11;TRIM21;PARP14;TRIM26;PARP12;NMI;RNF31;HLA-C;CASP1;TRIM14;TDRD7;DHX58;PARP9;PNPT1;TRIM25;PSME1;WARS;EPSTI1;UBA7;PSME2;B2M;TRIM5;C1S;LAP3;LAMP3;GB…
HALLMARK_COMPLEMENT	http://www.broadinstitute.org/gsea/msigdb/cards/HALLMARK_COMPLEMENT	89	0.413194	1.80025	0	0.00685587	C2;C1S;CFB;C1R;SERPINE1;MMP14;SERPING1;CTSL1;F5;MMP13;F7;CTSS;LGMN;PLG;C1QA;CASP1;GZMA;ADAM9;CALM3;C1QC;TIMP1;DPP4;KLK1;KLKB1;CD59;CR2;MMP15;LAP3;SPOCK2;F10;CTSB;SERPINA1;CTSO;CD40LG;CBLB;PDP1;C4BPB;PLEK;GP9;PLAUR;C3;F2;CASP4;STX4;CTSC;USP15;CR1;DUSP6;SERPINB2;GPD2;CFH;FN1;CD36;CA2;PSMB9;APOBEC3G;FCN1;GZMK;PDGFB;CLU;CASP10;LRP1;CTSD;S100A9;WAS;BRPF3;PLAT;CDA;MT3;CASP7;PRSS36;PFN1;GZMB;RNF4;ZEB1;C…
HALLMARK_SPERMATOGENESIS	http://www.broadinstitute.org/gsea/msigdb/cards/HALLMARK_SPERMATOGENESIS	52	0.451665	1.72495	0	0.010828	PDHA2;TSSK2;TNP1;ZPBP;DPEP3;ADAM2;ACTL7B;GAPDHS;TUBA3C;LDHC;DDX25;PRM2;TCP11;PIAS2;PAPOLB;OAZ3;PHF7;ODF1;ACRBP;YBX2;CSNK2A2;NAA11;TULP2;ADAD1;SYCP1;DDX4;MLF1;TEKT2;SPATA6;PGK2;HSPA2;ACRV1;CLPB;CRISP2;FAM164C;AKAP4;CCNA1;CCT6B;PACRG;GSG1;THEG;HSPA4L;CST8;DCC;HSPA1L;GSTM3;DNAJB8;IL13RA2;CAMK4;LPIN1;ZC3H14;COIL;PHKG2;KIF2C;RPL39L;SLC2A5;PCSK4;AURKA;MLLT10;NOS1;ART3;CCNB2;NPHP1;CLGN;MAST2;MTOR;CDKN3;…
HALLMARK_XENOBIOTIC_METABOLISM	http://www.broadinstitute.org/gsea/msigdb/cards/HALLMARK_XENOBIOTIC_METABOLISM	84	0.385321	1.65242	0	0.0220814	CYP1A1;FAH;DCXR;CYP1A2;GSTA3;CYP2J2;CYP27A1;ADH1C;UGDH;ASL;NQO1;ALAS1;GSTM4;CYP2C18;PTS;CYB5A;ACOX2;EPHX1;LCAT;SLC35D1;GSS;FMO3;IDH1;AKR1C3;SLC22A1;GSTO1;ARG1;CDO1;FMO1;ALDH9A1;POR;NDRG2;UPB1;ECH1;PTGES;PDK4;AHCY;COMT;AOX1;CFB;DDAH2;HGFAC;F11;CYP26A1;MCCC2;SERPINA6;GNMT;BLVRB;HACL1;MAOA;KYNU;DHPS;SERPINE1;SLC6A12;GCH1;DHRS7;PAPSS2;ALDH2;HSD11B1;SLC35B1;KARS;CA2;LPIN2;CAT;CYP2S1;RAP1GAP;FBP1;RBP4;…
HALLMARK_MTORC1_SIGNALING	http://www.broadinstitute.org/gsea/msigdb/cards/HALLMARK_MTORC1_SIGNALING	72	0.397513	1.6303	0.00421941	0.0241528	FADS1;DDIT4;CALR;HK2;PGK1;SLC7A5;CTSC;ACSL3;SLC1A5;M6PR;TFRC;DDIT3;TMEM97;IFRD1;PLOD2;TUBA4A;PSAT1;CORO1A;LDHA;MTHFD2;FADS2;VLDLR;WARS;SCD;P4HA1;ACTR2;IDH1;SLC2A1;GBE1;SERPINH1;NUPR1;PSMG1;PSPH;NAMPT;CDKN1A;BHLHE40;HSPA9;HSPA5;EGLN3;LGMN;PNP;XBP1;SLA;DDX39A;HSPE1;ACLY;SLC7A11;SSR1;GLA;SQSTM1;PDK1;PSMC2;PRDX1;SERP1;TRIB3;NFIL3;HMGCS1;GOT1;TPI1;ELOVL6;ASNS;PSMD14;PSMA4;PPA1;HPRT1;AURKA;HMGCR;GAPDH;…
HALLMARK_COAGULATION	http://www.broadinstitute.org/gsea/msigdb/cards/HALLMARK_COAGULATION	51	0.411376	1.55565	0.0215827	0.0362698	F2;PROC;C1S;MMP14;F10;PLG;C1R;SERPINE1;SERPING1;C2;F12;CFI;MMP2;C3;F9;CTSO;TMPRSS6;MMP9;PROZ;MMP1;CFB;BMP1;VWF;FGA;F11;THBD;FURIN;MMP11;F8;LGMN;HPN;CTSB;MBL2;F13B;TIMP1;CTSL2;MMP8;A2M;MMP10;MASP2;FGG;C8A;PLAU;ADAM9;GSN;CAPN2;PLAT;FN1;CTSH;OLR1;SPARC;RGN;C8B;LAMP2;C9;PROS1;CLU;F2RL2;CD9;CFH;PREP;LTA4H;GP9;DUSP14;CTSK;GDA;CASP9;APOC1;CRIP2;KLK8;SERPINC1;ANXA1;ITIH1;PRSS23;FBN1;MST1;F3;KLF7;CTSE;ITG…
HALLMARK_EPITHELIAL_MESENCHYMAL_TRANSITION	http://www.broadinstitute.org/gsea/msigdb/cards/HALLMARK_EPITHELIAL_MESENCHYMAL_TRANSITION	67	0.373545	1.53864	0.011811	0.0388308	COL3A1;COL5A2;COL5A1;FBN1;COL1A1;FN1;COL6A3;SERPINE1;COL1A2;COL4A1;COL4A2;VCAN;IGFBP3;TGFBI;SPARC;LUM;LAMC1;LOX;LAMC2;CTGF;TAGLN;COL7A1;LOXL2;COL6A2;ITGAV;THBS2;COL16A1;NNMT;TPM1;CDH2;MMP2;COL11A1;THBS1;FAP;BGN;SERPINH1;FSTL1;POSTN;THY1;SPP1;TNC;TFPI2;NID2;ITGB5;MMP3;VIM;LOXL1;FBLN5;COL12A1;ELN;CDH11;COMP;SPOCK1;BMP1;IL32;LAMA3;TIMP1;QSOX1;TIMP3;VCAM1;CYR61;EDIL3;CALD1;MAGEE1;FBLN1;SGCB;ECM1;LAMA…
HALLMARK_APOPTOSIS	http://www.broadinstitute.org/gsea/msigdb/cards/HALLMARK_APOPTOSIS	60	0.374231	1.44778	0.0237154	0.065581	CASP3;CASP9;DFFA;CASP7;CFLAR;BIRC3;PMAIP1;CASP8;JUN;BCL2L11;MCL1;IL1B;SPTAN1;DIABLO;BAX;BIK;IL1A;BID;CDKN1A;GADD45A;DDIT3;CDKN1B;TNF;GSN;TNFSF10;CASP6;SQSTM1;FASLG;EGR3;CD44;FAS;IL18;IGFBP6;PRF1;DAP;CCND1;BTG3;F2R;SATB1;BNIP3L;CASP4;TNFRSF12A;CREBBP;RHOB;GPX3;PDGFRB;TSPO;CCND2;XIAP;TIMP1;CTNNB1;IRF1;HSPB1;ADD1;TIMP2;BTG2;TIMP3;LEF1;CASP1;GPX1;BCL10;IGF2R;CDC25B;AIFM3;CD38;PPP3R1;HGF;CLU;ATF3;LGAL…
HALLMARK_P53_PATHWAY	http://www.broadinstitute.org/gsea/msigdb/cards/HALLMARK_P53_PATHWAY	79	0.321421	1.3272	0.0401786	0.132539	CDKN1A;BTG2;MDM2;CCNG1;FAS;TOB1;GADD45A;PHLDA3;TAP1;CDKN2B;SFN;ZMAT3;DDB2;EI24;PERP;DDIT4;ATF3;BAX;SESN1;FDXR;PIDD;SAT1;CDKN2A;AEN;PPM1D;FOXO3;BTG1;TXNIP;SLC19A2;IER3;TP53;NOTCH1;RRAD;DCXR;NINJ1;FOS;S100A10;FBXW7;PLK3;XPC;AK1;TRIAP1;BAK1;CCND2;APAF1;PDGFA;NDRG1;RALGDS;SERPINB5;DGKA;CYFIP2;KLF4;IP6K2;ADA;TNFSF9;KLK8;PRKAB1;STOM;SOCS1;PLK2;CASP1;RCHY1;PCNA;RPS27L;RB1;PPP1R15A;POLH;RAB40C;ERCC5;CDH1…
HALLMARK_UV_RESPONSE_DN	http://www.broadinstitute.org/gsea/msigdb/cards/HALLMARK_UV_RESPONSE_DN	55	-0.453805	-1.55613	0.00826446	0.193229	TJP1;NFIB;TGFBR3;TFPI;MMP16;ABCC1;MAP2K5;AGGF1;PLCB4;MET;IRS1;PTPRM;AKT3;SIPA1L1;NR1D2;ATRN;ANXA2;ADD3;CDKN1B;ATXN1;CAP2;PRDM2;FAM179B;SDC2;SMAD3;SLC7A1;GCNT1;RUNX1;RND3;PPAP2B;NR3C1;YTHDC1;PPARG;LPHN2;DLG1;ATP2B4;NIPBL;PEX14;MYC;RASA2;FZD2;BMPR1A;LPAR1;PRKCA;MGMT;PRKCE;RXRA;LTBP1;LDLR;RBPMS;CACNA1A;RGS4;COL5A2;PTPN21;PRKAR2B;GJA1;BCKDHB;ATP5S;SERPINE1;AMPH;MIOS;CITED2;COL1A2;INSIG1;FYN;WDR37;ZMI…

## Sheet: BP
id	name	SIZE	ES	NES	NOM p-val	FDR q-val	Genes
GO_ANTIMICROBIAL_HUMORAL_RESPONSE	http://www.broadinstitute.org/gsea/msigdb/cards/GO_ANTIMICROBIAL_HUMORAL_RESPONSE	23	0.81596	2.60806	0	0	HIST1H2BE;HLA-E;B2M;DEFA5;TAC1;SEMG1;BPIFA1;DEFA6;RPL39;VIP;IGHA1;HIST1H2BG;LTF;HIST1H2BJ;RNASE7;BCL3;IGHA2;FAU;SEMG2;SPON2;IL36RN;HIST1H2BK;DMBT1;HIST1H2BI;AZU1;DEFB1;NPY;CALCA;RNASE3;ADM;HLA-A;SLPI;CAMP;HIST1H2BF;DEFA1;IGJ;CST9;ANG;IGHM;HIST2H2BE;KLK3;FGB;DEFA1B;FGA;HIST1H2BC;PLA2G6;PLA2G1B;DEFA3;IGKV3-20;DEFA4;H2BFS;APP
GO_DEFENSE_RESPONSE_TO_FUNGUS	http://www.broadinstitute.org/gsea/msigdb/cards/GO_DEFENSE_RESPONSE_TO_FUNGUS	20	0.823588	2.55123	0	0	IL17A;CAMP;ADM;HTN3;DEFA1;ANG;C10orf99;HAMP;DEFA1B;ELANE;IL17RA;DCD;DEFA3;HRG;GNLY;S100A8;APP;DEFA4;CTSG;DEFA5;TGFB1;DEFA6;TAC1;S100A12;MPO;NLRP10;LTF;S100A9;HTN1;VIP;IL17RC;CHGA;IL36RN;SPON2;CLEC6A;COTL1;CALCA;NPY;JAGN1
GO_RESPONSE_TO_FUNGUS	http://www.broadinstitute.org/gsea/msigdb/cards/GO_RESPONSE_TO_FUNGUS	23	0.792431	2.5404	0	0	C10orf99;ANG;DEFA1;HTN3;BCL10;CARD9;ADM;IL6;CAMP;IL17A;ATG5;MALT1;DEFA4;IL25;APP;S100A8;GNLY;HRG;DEFA3;IL17RA;DCD;CHIA;ELANE;DEFA1B;HAMP;IL17RC;TLR4;VIP;S100A9;HTN1;LTF;CLEC7A;NLRP10;MPO;S100A12;TAC1;DEFA6;TGFB1;DEFA5;CTSG;JAGN1;SYK;NPY;CALCA;COTL1;CLEC6A;CD86;BAK1;CHGA;IL36RN;SPON2;PTX3
GO_DEFENSE_RESPONSE_TO_BACTERIUM	http://www.broadinstitute.org/gsea/msigdb/cards/GO_DEFENSE_RESPONSE_TO_BACTERIUM	84	0.575735	2.42323	0	0	TNF;AZU1;C5AR1;DEFB114;IGHV1OR21-1;DEFB121;IGHD;PRB3;IL23A;SYK;DEFB104A;DEFB105A;DEFB125;PGLYRP1;IL6R;DEFB131;SPINLW1;TLR9;IGHG3;HIST1H2BK;HP;SPACA3;HIST1H2BJ;NOD2;VIP;IGHA1;FAU;MBL2;GALP;BCL3;CEBPB;S100A14;DEFB106A;NOS2;B2M;DEFB113;SEMG1;IGLL1;DEFA6;COCH;ACP5;IGHG2;DEFA3;IGHV4OR15-8;H2BFS;SEH1L;IGKV3-20;IGLC7;HAMP;FGA;CLEC4E;FGB;MICA;PLA2G2A;CFP;DEFB108P1;LEAP2;IGJ;BPI;DEFA1;TLR2;OPTN;CD36;HIST2…
GO_CELL_CYCLE_CHECKPOINT	http://www.broadinstitute.org/gsea/msigdb/cards/GO_CELL_CYCLE_CHECKPOINT	82	0.562181	2.42109	0	0	RAD9B;SOX4;ZWINT;RAD9A;TAOK1;MRE11A;CDC6;ZW10;CHEK1;NEK11;TP73;MAD2L2;CSNK2A2;PRPF19;CASC5;BAX;DCLRE1B;CNOT6L;E2F4;MSH2;GTSE1;PML;DTL;TIPIN;PCBP4;BUB1;CENPJ;PLK3;PRMT1;CDC45;PIDD;OBFC2A;KLHL22;CASP2;FBXO31;PLK1;CNOT7;UBC;C13orf15;SFN;PEA15;TP53;CARM1;STRA8;RPS27A;ZAK;TAOK3;CDK1;CNOT1;WAC;CENPF;CHFR;INTS3;CNOT6;FAM175A;CCNA2;MAPK14;CCNE2;CEP63;RAD17;BABAM1;RPA2;RPS6;CCNB1;USP17L2;NAE1;GIGYF2;CDK2;…
GO_DEFENSE_RESPONSE_TO_GRAM_POSITIVE_BACTERIUM	http://www.broadinstitute.org/gsea/msigdb/cards/GO_DEFENSE_RESPONSE_TO_GRAM_POSITIVE_BACTERIUM	28	0.732044	2.41734	0	0	ACP5;B2M;HIST1H2BE;HAVCR2;FAU;MBL2;PGLYRP2;HIST1H2BJ;SPACA3;VIP;IL12A;MYD88;IL6R;HIST1H2BK;PGLYRP1;DEFB1;C5AR1;TNF;NOD1;FGR;CARD9;TNFSF8;HIST1H2BF;TBK1;IL6;ADM;HLA-A;HIST2H2BE;CD36;ANG;TLR2;DEFA1;PLA2G2A;HIST1H2BC;KLRK1;H2BFS;DEFA4;SEH1L;DEFA3;RPL39;TAC1;FCN2;CTSG;LTA;HLA-E;RNASE7;TIRAP;HIST1H2BG;LBP;IL27RA;HIST1H2BI;DROSHA;HMGB2;CRP;CHGA;RNASE3;CALCA;RIPK2;NPY;PGLYRP4;SSC5D;TNFRSF14;CAMP;C10orf9…
GO_SISTER_CHROMATID_SEGREGATION	http://www.broadinstitute.org/gsea/msigdb/cards/GO_SISTER_CHROMATID_SEGREGATION	80	0.560876	2.41174	0	0.000263823	RCC2;CHMP2A;CENPH;KIF23;PPP2R1A;CCDC99;CUL3;STAG2;NUDC;DIS3L2;KATNB1;SGOL1;CDC23;MAU2;AURKB;SGOL2;C15orf23;NCAPD2;RAD51C;PHF13;NUP43;MAPRE1;KIF18B;CDCA5;CHMP4A;CHMP1A;HORMAD1;CENPO;CENPM;REC8;NUP107;PPP1CC;APITD1;CKAP5;KIF4A;KIF2C;BUB1B;CHMP3;PINX1;ESPL1;CDC14A;CHMP5;B9D2;SPAG5;FBXW7;KIF18A;KIF4B;PMF1;SMC3;CLASP1;NDC80;CENPQ;TOP2B;MAD2L1;LATS1;NDEL1;CENPE;CHMP4C;RPS27;BIRC5;RRS1;PSRC1;STAG1;BECN1…
GO_MITOTIC_NUCLEAR_DIVISION	http://www.broadinstitute.org/gsea/msigdb/cards/GO_MITOTIC_NUCLEAR_DIVISION	149	0.509138	2.4096	0	0.000230845	SMC2;KIF25;TERF1;MAP9;SETD8;MARK4;CENPC1;ZWILCH;CTDP1;CDC27;CLASP2;KIAA1383;SMC4;SIRT7;AKAP8;ARPP19;TTN;HAUS3;LRRCC1;RAN;GOLGA2;BUB3;ANAPC7;TUBGCP6;NLRC4;CCNF;TIMELESS;USP37;NUMA1;RBBP8;NDC80;CHMP4C;CD2AP;NDEL1;NUP88;ANAPC16;CDC25C;BIRC5;UBE2I;ANLN;BECN1;PAPD5;STAG1;ANAPC4;HEPACAM2;WEE1;CHMP1A;PBK;CHMP4A;SETDB2;CLTCL1;CDK3;KIF11;HAUS5;UBE2S;NUP153;FLNA;SIRT2;HAUS8;ANAPC1;TTYH1;CSNK1A1;CDC14A;DYNL…
GO_CHROMOSOME_SEGREGATION	http://www.broadinstitute.org/gsea/msigdb/cards/GO_CHROMOSOME_SEGREGATION	118	0.518277	2.36947	0	0.000609992	PDCD6IP;CENPP;RCC1;NUP133;CEP57;TOP3B;NUP37;SYCE1;XPO1;ZNF207;TEX11;NCAPD3;INO80;SKA1;SMC1A;HDAC8;KNTC1;ESCO2;TEX12;NCAPH;INCENP;MLF1IP;SPATA22;AHCTF1;CENPF;METTL11A;CENPL;SPICE1;PHB2;KIF22;ERCC6L;ITGB3BP;CHMP7;RANBP2;SEC13;LEPREL4;NUP98;CCNB1;RACGAP1;STAG3;PDS5A;FAM83D;FANCD2;FAM175B;CIAO1;SYCE2;CCNB1IP1;LOC728637;DSN1;TMEM48;PRC1;UBE2B;FANCM;POGZ;KLHL22;AKAP8L;MIS12;HORMAD2;CLIP1;RANGAP1;C11orf…
GO_CELL_DIVISION	http://www.broadinstitute.org/gsea/msigdb/cards/GO_CELL_DIVISION	165	0.499935	2.36673	0	0.000548992	TIPIN;CETN3;HAUS4;IST1;PARD6A;SYCE2;SEPT6;CDKN2A;FAM175B;TNKS;FAM83D;CABLES2;FGF13;DSN1;WASL;SPIRE2;CETN1;CDK20;PRC1;CKAP2;KLHL22;NEK4;MIS12;LMLN;CDC25A;POGZ;CENPJ;KLHDC5;CCNG1;STMN1;TPRA1;FBXL7;DIAPH2;SYCP1;SEPT7;TUBA1C;AATF;ACTR2;FGFR2;VPS4B;KLHL13;CASC5;LIG3;VPS4A;KIFC1;SEPT9;ARL8B;CNTRL;MAD2L2;JTB;SMC5;CENPW;NSL1;BRSK2;ARL3;NUP37;TEAD3;PPP1CB;CCNA1;PARD3;RCC1;LLGL2;PDCD6IP;REEP3;DCLRE1A;TGFB2…
GO_REGULATION_OF_NUCLEAR_DIVISION	http://www.broadinstitute.org/gsea/msigdb/cards/GO_REGULATION_OF_NUCLEAR_DIVISION	67	0.579613	2.36632	0	0.000499084	CHMP2A;PHIP;FBXO43;PTTG3P;KIF20B;CUL3;APC;INSR;PTEN;CDC23;TOM1L2;RPS6KA2;IGF1;ATM;CALR;ANKRD32;CDCA5;GPR3;OSM;CHMP1A;HORMAD1;MAD2L1BP;KIF11;CDC42;DAZL;PCID2;SIRT2;DAPK3;BUB1B;CHMP3;GORASP1;CHMP5;CDC14A;ESPL1;NEUROG1;RANBP1;MTBP;CAV2;OBSL1;BMP4;CUL9;ATRX;MAD2L1;CENPE;CHMP4C;DUSP1;TPR;PKMYT1;CEP85;IL1B;CDC25C;BIRC5;AURKA;MSX1;ANLN;BECN1;ANAPC4;PLCB1;EDN1;MSX2;TERF1;MAP9;NPM2;RAD1;EPGN;PDE3A;MOS;NEK…
GO_CHROMATIN_SILENCING	http://www.broadinstitute.org/gsea/msigdb/cards/GO_CHROMATIN_SILENCING	27	0.705759	2.3499	0	0.000457494	MBD3L2;HIST1H2AH;MBD2;SMARCA5;MBD3L4;HIST1H4D;HIST2H4B;HIST1H4H;HIST1H4E;H3F3B;H2AFY2;H2AFJ;HIST1H3H;TNRC18;HDAC2;HIST2H3A;HIST1H2AB;HIST1H2AG;SUV39H1;MBD3L5;HILS1;DOT1L;HELLS;UBE2B;HIST1H3J;BAHD1;HAT1;HIST1H2AD;TNP1;H2AFB3;SIRT5;CXorf27;MBD3L1;SIRT1;MORF4L2;HIST1H4I;HIST1H3F;BAZ2A;HIST2H4A;SIRT4;RRP8;HIST1H4C;HDAC5;HIST3H2A;MECP2;DPY30;HIST1H2AE;MBD3;BEND3;MBD3L3;HIST1H2AK;H2AFB2;HIST2H3C;HIST1H…
GO_ORGANELLE_FISSION	http://www.broadinstitute.org/gsea/msigdb/cards/GO_ORGANELLE_FISSION	202	0.488538	2.32364	0	0.000566628	CEP63;PPP1R12A;ITGB3BP;CCNK;TUBGCP4;C7orf11;RPS6;NCAPG2;CHMP7;SPDYA;LEPREL4;CCNB1;RACGAP1;PSMD13;CKS2;ANAPC2;PPP2R2D;SUGT1;STAG3;PDS5A;MSH6;TEX12;NCAPH;INCENP;FAM54B;SPATA22;CIT;PEX11G;CENPF;USP44;YEATS4;CDC16;SPICE1;DCTN2;ARHGEF10;KIF22;ERCC6L;ZNF207;TEX11;BRE;NCAPD3;XRCC2;BIRC6;INO80;SKA1;XRCC3;PRKAR1A;SMC1A;BIRC7;ENSA;CDC26;KLHL9;SSSCA1;CETN2;KNTC1;PDCD6IP;RCC1;CEP57;CCNA1;NUP37;BRDT;TTC28;OFD…
GO_MITOTIC_CELL_CYCLE	http://www.broadinstitute.org/gsea/msigdb/cards/GO_MITOTIC_CELL_CYCLE	298	0.435883	2.28316	0	0.000930184	HSP90AA1;RNF8;STRA13;CDK14;UBE2C;DYNC1I2;YWHAE;PLK1;PTTG1;SNX33;RASA1;KATNA1;RPA1;BUB1;GTSE1;C12orf11;NUSAP1;PBRM1;CEP55;ORC1;ORC6;NUP155;PSMB10;WDR62;CDCA8;PPP5C;MCM8;CHMP4B;ARHGEF2;HGF;SEH1L;HAUS7;RAB11A;USH1C;KHDRBS1;CUL7;UBE2D1;ODF2;EMD;MASTL;MAPRE2;DSCC1;PSMA2;ABL1;ZW10;CDC6;RUVBL1;PSMG2;PAK7;NUP62;CDC7;MCM4;CDT1;RFWD3;CDC20;FZR1;SPTBN1;NEK3;FBXO5;CEP57L1;RAB1A;USP16;PSMD2;VRK1;WAPAL;CUL5;CC…
GO_MITOTIC_SPINDLE_ORGANIZATION	http://www.broadinstitute.org/gsea/msigdb/cards/GO_MITOTIC_SPINDLE_ORGANIZATION	39	0.624393	2.28057	0	0.00098731	PPP2R4;NDC80;KIFC1;GPSM2;BIRC8;BIRC3;WDR62;CLASP1;SMC3;BIRC5;AURKA;TUBGCP5;KIF3B;RAB11A;SUN2;PRC1;KIAA1383;CLASP2;AURKC;STIL;TUBGCP3;STMN1;MAP9;KIF2A;KIAA1377;PCNT;RAN;TNKS;FAM175B;NLRC4;TUBGCP6;GOLGA2;C12orf11;TTK;SBDS;EML1;TUBGCP4;XIAP;CHEK2;CCNB1;RACGAP1;TUBGCP2;SPAST;KIF23;RHOA;BIRC2;AURKB;KPNB1;MAP4;SPICE1;DCTN2;SPC25;ARHGEF10;ZNF207;FLNA;DYNC1H1;TPX2;BIRC7;SMC1A;PIBF1;KIF11;CDC14A;RCC1;KIF4…
GO_NUCLEAR_CHROMOSOME_SEGREGATION	http://www.broadinstitute.org/gsea/msigdb/cards/GO_NUCLEAR_CHROMOSOME_SEGREGATION	98	0.528075	2.27619	0	0.000925603	C11orf85;RANGAP1;NUP160;GSG2;SYCP1;ZWINT;RAB11A;TAOK1;MRE11A;CENPI;ZW10;CLIP1;DSCC1;HORMAD2;NSL1;CHMP4B;CDCA8;DDX11;KIFC1;C15orf43;VPS4A;CASC5;PAPD7;NIPBL;SEH1L;VPS4B;MLH3;ACTR2;DSN1;PDS5B;TMEM48;SMC1B;FAM83D;FAM175B;FANCD2;NUF2;SYCE2;CCDC79;CCNB1IP1;CEP55;PAFAH1B1;CHMP1B;NUSAP1;LOC728637;BUB1;FANCM;BRCA2;POGZ;STRA13;C2orf65;AKAP8L;MIS12;KLHL22;PRC1;UBE2B;MSH4;PLK1;PTTG1;CENPL;SPICE1;PHB2;DLGAP5;…
GO_EXTRACELLULAR_MATRIX_DISASSEMBLY	http://www.broadinstitute.org/gsea/msigdb/cards/GO_EXTRACELLULAR_MATRIX_DISASSEMBLY	25	0.699954	2.2705	0	0.00109305	KLK7;ADAM15;HSPG2;CAPN1;KLK2;MMP12;FBN1;MMP1;CTSG;ENG;CTRB1;WASH1;CDH1;MMP10;SH3PXD2B;KLKB1;ADAM10;NOXO1;BMP1;FURIN;A2M;HPN;KIF9;LCP1;LAMA3;MMP14;CAPN2;CTSS;ACAN;FBN2;ADAM8;ELANE;LAMC2;FLOT1;SPP1;MMP9;CMA1;FN1;MMP20;ADAMTS4;CAPNS1;EXOC8;PRSS2;CTSL1;CTSK;BSG;MMP2;MMP3;GSN;LAMC1;TIMP1;MMP19;CD44;TLL2;MMP11;CAPNS2;BCAN;TLL1;HTRA1;MMP8;CTSL2;PLG;NID1;TPSAB1;ADAMTS5;ELN;MMP16;DCN;MMP13;CTRB2;LAMB3;MMP…
GO_CELL_CYCLE_PHASE_TRANSITION	http://www.broadinstitute.org/gsea/msigdb/cards/GO_CELL_CYCLE_PHASE_TRANSITION	100	0.518263	2.25825	0	0.00134105	CDK6;PCNA;CDKN2B;PPP2R1A;TRIM71;GSPT1;CEP192;E2F1;RPA4;EPS8;CUL3;DHFR;SSNA1;ORC4;CDC23;MAPRE1;CDCA5;HAUS6;EIF4E;ITGB1;CUL4A;CEP250;YWHAG;ORC5;DBF4;CKAP5;CCNB2;TPX2;E2F7;PLK2;CDKN3;BUB1B;RPA3;HAUS2;LATS2;HAUS1;CLASP1;CDC25B;TFDP3;TAF2;TUBB;CALM3;CDKN1A;CDK5RAP2;LATS1;PPP1R12B;AURKA;POLA1;PKMYT1;SFI1;TPD52L1;PLCB1;UBE2L3;NDE1;PPP2R2A;UBB;PHLDA1;POLA2;PRIM2;AKAP9;BORA;CSNK1E;HINFP;RB1;ACVR1;PPP2R2D;…
GO_REGULATION_OF_CHROMOSOME_SEGREGATION	http://www.broadinstitute.org/gsea/msigdb/cards/GO_REGULATION_OF_CHROMOSOME_SEGREGATION	44	0.605591	2.24872	0	0.00156492	ATM;C15orf23;AURKB;CDCA5;CENPF;ANKRD32;USP44;PTEN;DLGAP5;CDC23;CUL3;CTCF;APC;CCNB1;RACGAP1;RCC2;PTTG3P;WAPAL;ESPL1;H2AFY;RAD18;GORASP1;SPAG5;RAB1A;NEK2;FBXO5;CTNNB1;KIF2C;BUB1B;C11orf51;PCID2;ZNF207;AXIN2;CDC42;SIRT2;PUM1;XRCC3;HORMAD1;CDC26;HDAC8;PUM2;PSMG2;SENP6;MAD1L1;CDC6;ZW10;BECN1;GEN1;ANAPC4;ANAPC11;TPR;MAD2L1;LCMT1;DUSP1;FAM178A;RNF4;CENPE;SMC5;ATRX;MAD2L2;CSNK2A2;CSNK2A1;RB1;TNKS;ECT2;AN…
GO_MODIFICATION_OF_MORPHOLOGY_OR_PHYSIOLOGY_OF_OTHER_ORGANISM	http://www.broadinstitute.org/gsea/msigdb/cards/GO_MODIFICATION_OF_MORPHOLOGY_OR_PHYSIOLOGY_OF_OTHER_ORGANISM	42	0.607825	2.23849	0	0.00177592	S100A12;RXRA;LEF1;TNIP1;KPNA2;CTSG;DEFA5;EIF2AK2;KPNA3;RNASE7;CCL3;TREM1;SERPINB9;STOM;LTF;HIPK2;CAV2;HTN1;CCL5;POU2F3;AQP1;CHGA;ZC3H12A;RAB9A;CCR2;SP1;CPSF4;PC;BAD;CAMP;INPP5K;ITGAV;SMAD3;TYMS;TFAP4;SMARCB1;TAF11;APOE;TARDBP;VAPA;HTN3;ZNF639;KPNB1;SMARCA4;SUGT1;DCD;ZNF502;HMGA2;TBC1D20;ELANE;DEFA1B;DAG1;BCL2L1;CCNK;TUSC2;HPN;CLEC4M;EP300;KPNA1;GNLY;INSR;YTHDC2;VAPB;JUN;PARK2;DEFA6;TGFB1;C9;REST;…
GO_CELL_CYCLE_PROCESS	http://www.broadinstitute.org/gsea/msigdb/cards/GO_CELL_CYCLE_PROCESS	404	0.417818	2.20559	0	0.00194994	MLF1IP;TAOK3;NCAPH;SEPT5;CENPF;RHOC;PRKAG1;C13orf15;METTL11A;ERCC6L;PHB2;DCTN2;CCNE2;MLF1;RANBP2;SPDYA;ANAPC2;CNOT6;SUGT1;PSMD13;EYA1;PSMF1;SETMAR;ARL3;PSMD3;PPP1CB;RHEB;NAE1;IRF1;REEP3;SYCE1;TEX11;INO80;HDAC8;PSMC4;RAB8A;NUP35;KNTC1;NUPL2;ZFP42;VCPIP1;PPP2CA;RAD9B;GINS1;RAD9A;SYCP1;VPS4A;RAD54L;BCAT1;CDK11A;BAX;KLHL13;ORC2;BRSK2;CNTRL;BIRC3;FAM175B;CEP76;DTL;LOC728637;HAUS4;IST1;MSH2;CCNB1IP1;DS…
GO_RESPONSE_TO_BACTERIUM	http://www.broadinstitute.org/gsea/msigdb/cards/GO_RESPONSE_TO_BACTERIUM	181	0.462773	2.19197	0	0.00244507	SBNO2;FMO1;PRB3;NR1D1;CD14;AZU1;TNF;LTC4S;CXCL1;IRG1;ABCC8;HLA-B;PAF1;NOS2;LOXL1;SPACA3;VIP;IGHA1;CFP;CCR5;LEAP2;FGB;MICA;H2BFS;IGKV3-20;DEFA3;CAV1;TLR6;PLSCR4;IGLL5;CD4;CCL2;RELT;DUSP10;ERBB2IP;DEFA1;LTBR;HNRNPA0;PTGFR;BPIFA2;XBP1;RIPK2;IFNG;CNR2;FER;FCER1G;S100A12;MPO;NGFR;STAR;HIST1H2BG;HLA-DRB5;MAPKAPK3;SFTPD;LYZ;APP;NOTCH1;S100A8;PLA2G1B;DEFB129;CD27;F3;STAB1;MYD88;CXCL16;EDN1;DEFB104B;GBP6;…
GO_MITOTIC_CELL_CYCLE_CHECKPOINT	http://www.broadinstitute.org/gsea/msigdb/cards/GO_MITOTIC_CELL_CYCLE_CHECKPOINT	59	0.544857	2.189	0	0.00233877	ZW10;NEK11;RAD9B;SOX4;ZWINT;MRE11A;RAD9A;BAX;TP73;MAD2L2;CSNK2A2;MSH2;BUB1;PCBP4;TIPIN;GTSE1;PML;CNOT6L;E2F4;CASP2;FBXO31;PLK1;CNOT7;PLK3;CENPJ;PIDD;PRMT1;KLHL22;OBFC2A;TAOK3;RPS27A;CDK1;CNOT1;CENPF;SFN;C13orf15;UBC;TP53;CARM1;RAD17;RPA2;RPS6;USP17L2;CCNB1;CHFR;CNOT6;INTS3;CCNA2;SETMAR;CDKN1B;NAE1;GIGYF2;RQCD1;CDK2;WNT9A;ZNF207;CCND1;RFWD3;SMC1A;UBA52;CNOT3;TOP2A;PSMG2;KNTC1;MAD1L1;CNOT8;RBM38;TN…
GO_NEGATIVE_REGULATION_OF_GENE_EXPRESSION_EPIGENETIC	http://www.broadinstitute.org/gsea/msigdb/cards/GO_NEGATIVE_REGULATION_OF_GENE_EXPRESSION_EPIGENETIC	34	0.628552	2.17723	0	0.00271053	DYDC2;H3F3A;DNMT3A;EZH2;EED;RBBP4;MORF4L1;EPC1;HIST2H2AC;MLL2;HIST2H2AA3;HIST1H3B;HIST1H4A;HIST1H4L;H2AFB1;ARID1A;HIST1H3I;AEBP2;HIST1H3C;HIST1H3A;UBR2;H2AFX;HIST1H3D;MSL3;DNMT1;TRIM27;HIST1H2AM;SPI1;HIST2H2AB;SIRT2;HIST4H4;H2AFZ;HIST2H2AA4;MTF2;HIST1H4J;JARID2;HIST1H2AI;HIST2H3D;HIST1H2AL;HIST1H4B;H2AFV;BAHCC1;H2AFY;HIST1H3G;HIST1H2AA;HIST1H4F;HIST1H2AC;HIST2H3C;HIST1H4K;DYDC1;HIST1H3E;MSL3P1;MB…
GO_DEFENSE_RESPONSE_TO_OTHER_ORGANISM	http://www.broadinstitute.org/gsea/msigdb/cards/GO_DEFENSE_RESPONSE_TO_OTHER_ORGANISM	170	0.451173	2.15943	0	0.00335844	ISG20;DEFB127;CD86;ACTRT1;HCAR1;NOD1;DDX60;DEFB126;CLEC6A;IRF9;COTL1;TNIK;MYOM1;CRCP;DEFB1;C8orf59;ATP1B1;OAS3;DEFB109P1;MB21D1;GABRA5;BCL2;S100A9;NLRC4;PGLYRP2;MX2;IL12A;ZNF681;IGLC1;FCN3;POLR3B;DEFB107B;SELP;ABCC9;DEFB107A;PDK4;HAVCR2;IFITM3;MAP1A;IRF4;MUC5B;FGF14;DEFB110;SLC1A3;OPRK1;CD93;KLRK1;GBP1;COX8A;IFI44L;IL17RA;HIST1H2BC;IGLC2;DKKL1;IFNW1;IGHV3-23;DEFB103B;DEFB106B;IFIT1;IFIT5;SERINC3;…
GO_CELL_KILLING	http://www.broadinstitute.org/gsea/msigdb/cards/GO_CELL_KILLING	27	0.646138	2.1486	0	0.0038207	HTN3;DEFA1;ALB;PTPN6;UNC13D;APOL1;CAMP;BCL2L11;CRTAM;STXBP2;BAD;GNLY;TUBB;DEFA3;LYST;MICB;GZMB;PRDX1;TUSC2;VAMP2;CORO1A;DEFA4;MICA;ELANE;RAB27A;HAMP;DEFA1B;RAET1L;DCD;KIR3DL1;CLEC2A;CADM1;SLAMF7;RAET1E;ULBP3;CEBPG;HTN1;EMP2;MBL2;TREM1;KLRF2;C9;CTSG;DEFA5;TUBB4B;S100A12;DEFA6;ULBP1;ULBP2;AZU1;VAMP7;CCR2;CTSH;CHGA;RAET1G;CTSC
GO_SISTER_CHROMATID_COHESION	http://www.broadinstitute.org/gsea/msigdb/cards/GO_SISTER_CHROMATID_COHESION	48	0.562036	2.11966	0	0.00471944	XPO1;BUB1B;KIF2C;FBXW7;KIF18A;NUP133;SPC24;B9D2;NUP37;WAPAL;CENPP;REC8;CENPM;MAD1L1;NUP107;KNTC1;HORMAD1;HDAC8;CENPO;CKAP5;SKA1;SMC1A;PPP1CC;APITD1;CDC20;SGOL1;PHB2;MAU2;KIF22;STRA8;SPC25;ERCC6L;NUDC;CENPL;NUP43;AHCTF1;CENPF;CDCA5;MAPRE1;INCENP;RAD51C;SGOL2;AURKB;MLF1IP;PPP2R1A;PDS5A;CENPK;NAA50;CENPH;RCC2;RANBP2;SEC13;CENPT;NUP98;STAG2;ITGB3BP;CCDC99;MCMBP;SMC1B;DSN1;CENPA;NUP85;PDS5B;PAFAH1B1;N…
GO_CELL_CYCLE	http://www.broadinstitute.org/gsea/msigdb/cards/GO_CELL_CYCLE	477	0.402185	2.11667	0	0.00482264	PPP5C;PARD3B;USP33;RIF1;TDRD9;SEH1L;HAUS7;TDRD12;HGF;CUL7;RAB11A;MFN2;TET2;ZW10;ODF2;EMD;DSCC1;BRCA2;MLST8;HSP90AA1;CDK14;DMRTC2;MSH4;GADD45GIP1;PLK1;PTTG1;RPA1;PNPT1;KATNA1;GAK;CHD4;IRF6;C12orf11;NUSAP1;CEP55;CTDNEP1;BTG4;SKA3;USP8;NAA50;KIF20A;CHMP2B;TP53INP1;CCNA2;SYCP3;RBBP4;LZTS1;ZNF268;SDCCAG8;TXNL4A;SESN1;LIG4;CCP110;HBXIP;SNX18;RAB6C;TUBB1;TUBA1A;CALM2;NUP62;MCM4;CDC7;SEPT4;RPS6KA3;PSMG2;…
GO_CELLULAR_IRON_ION_HOMEOSTASIS	http://www.broadinstitute.org/gsea/msigdb/cards/GO_CELLULAR_IRON_ION_HOMEOSTASIS	17	0.707985	2.11069	0	0.00505095	TMPRSS6;SLC11A1;HAMP;HPX;FTH1;SCARA5;ABCG2;SLC46A1;TFRC;MYC;HFE2;HMOX1;NDFIP1;TFR2;HMOX2;FLVCR1;ABCB6;FTH1P19;ISCU;SRI;CP;CYBRD1;TTC7A;FTMT;SLC11A2;FAM132B;SOD1;NUBP1;HEPH;SLC22A17;BMP6;IREB2;FTL;TF;HIF1A;ABCB7;FTHL17;ALAS2;LCN2;ACO1;GDF2;SLC40A1;LTF;SMAD4;HFE;FXN
GO_INTERACTION_WITH_SYMBIONT	http://www.broadinstitute.org/gsea/msigdb/cards/GO_INTERACTION_WITH_SYMBIONT	20	0.686483	2.10188	0	0.00545594	ELANE;HDAC1;SUGT1;TBC1D20;HMGA2;ZNF502;VAPB;YTHDC2;EP300;CCNK;TUSC2;HPN;CAMP;TFAP4;INPP5K;PC;SP1;PPIB;SMARCA4;CFL1;ZNF639;TAF11;SMARCB1;APOE;TARDBP;VAPA;ZC3H12A;RAB9A;PTX3;GPX1;AQP1;CCL5;POU2F3;CCL4;EIF2AK4;CASP8;AZU1;APCS;LEF1;REST;CTSG;PARK2;JUN;CHD1;STOM;DDB1;LTF;CAV2;SNW1;TREM1;MBL2;CCL3
GO_REGULATION_OF_CELL_DIVISION	http://www.broadinstitute.org/gsea/msigdb/cards/GO_REGULATION_OF_CELL_DIVISION	112	0.473415	2.09739	0	0.00552694	PRMT5;PRDM9;INS;TGFB2;PDCD6IP;FGF3;H2AFY;RCC1;CDC26;VEGFA;CETN2;KNTC1;ZNF207;BIRC6;XRCC3;CALM1;PRKAR1A;C13orf15;USP44;EDN3;CDC16;PHB2;OPN1LW;RXFP3;CIT;CENPF;RACGAP1;LIF;FGF7;PDGFRB;VEGFC;BTC;CCNB1;PIN1;WNT4;TNKS;MSH2;NANOS2;TAL1;KLHL22;PDXP;UBE2B;IGF2;TOM1L1;MACC1;PIWIL2;CAT;GEN1;MAD2L2;SMC5;CSNK2A2;LCMT1;SUSD2;VPS4A;FGFR2;EGF;FAM178A;VPS4B;NAP1L2;CHMP3;BUB1B;E2F7;SSTR5;ESPL1;PRPF40A;CHMP5;SH3GLB…
GO_DNA_INTEGRITY_CHECKPOINT	http://www.broadinstitute.org/gsea/msigdb/cards/GO_DNA_INTEGRITY_CHECKPOINT	58	0.522479	2.08391	0	0.00686642	TNKS1BP1;TRIAP1;RPS27L;TAOK2;AURKA;BRIP1;CDC25C;RBM38;CNOT8;ATR;PTPN11;TOP2B;RBBP8;CNOT4;CDKN1A;BRCC3;XPC;C12orf32;PLK5;BLM;NPM1;GADD45A;HINFP;GML;PRKDC;INTS7;HUS1B;ZNF830;RAD1;RBL2;UBB;USP28;BRCA1;FANCI;CNOT2;NEK6;CNOT10;MDC1;MDM4;H2AFX;FOXN3;ATM;CLOCK;DGKZ;PPP2R5C;HUS1;NBN;BTG2;TP53BP1;HMGA2;ATRIP;PLAGL1;PCNA;DNA2;CRADD;CHEK2;RPA4;E2F1;EP300;MAPKAPK2;MDM2;ARID3A;CDK5RAP3;TP63;E2F7;PLK2;ATF2;FBX…
GO_ACUTE_PHASE_RESPONSE	http://www.broadinstitute.org/gsea/msigdb/cards/GO_ACUTE_PHASE_RESPONSE	17	0.689508	2.08237	0	0.00665835	IL1RN;FGA;SERPINA1;PLSCR1;STAT5B;REG3G;TFRC;IL1A;SIGIRR;SAA2;IL1B;F2;UGT1A1;IL6;ORM2;HNRNPK;F8;AHSG;EPO;SERPINA3;IL22;IL6R;ASS1;HP;REG3A;SERPINF2;CRP;CD163;ORM1;APCS;APOL2;HIF1A;SAA1;FN1;INS;CEBPB;ITIH4;MRGPRX1;MBL2;STAT3;HFE;SAA4;LBP
GO_RESPONSE_TO_REACTIVE_OXYGEN_SPECIES	http://www.broadinstitute.org/gsea/msigdb/cards/GO_RESPONSE_TO_REACTIVE_OXYGEN_SPECIES	73	0.506431	2.07734	0	0.00689941	MPO;ROMO1;NQO1;CDK2;PRDX5;STAR;PRDX6;AQP1;GPX5;SETX;IL1R1;TRAF2;PTPRN;PTPRK;FER;ANXA1;ZNF277;TXN;AKR1C3;BAD;MPV17;HBA1;TRPC6;DNM2;TRPA1;CDK1;F3;APTX;MTR;CCNA2;GSK3B;TPM1;TNFAIP3;KCNA5;PDGFRB;AGER;PPP2CB;KLF4;APOD;CCL19;MT3;JUN;PRKAA1;CYP2E1;PDK2;GPX8;GPX7;LDHA;HYAL2;NET1;GUCY1B3;PLK3;KDM6B;SOD2;HP;DDIT3;FKBP1B;STK24;PDCD10;STAT6;HDAC6;HIF1A;FABP1;KLF6;CRYGD;EGLN1;PKD2;HBA2;UCP2;DPEP1;PCGF2;GPX3;B…
GO_CELL_CYCLE_G1_S_PHASE_TRANSITION	http://www.broadinstitute.org/gsea/msigdb/cards/GO_CELL_CYCLE_G1_S_PHASE_TRANSITION	49	0.56235	2.07512	0	0.00675325	POLA1;CCNH;PKMYT1;ACVR1B;RPS6KB1;CUL2;CDC34;CDC6;ZNF259;C10orf46;KLF11;ORC2;MCM8;TFDP3;CAMK2G;USP37;CDKN1A;MNAT1;LATS1;PPP3CA;RBBP8;MCM7;BCAT1;PPAT;MCM2;CAMK2A;CRLF3;PRIM1;PRIM2;ID2;RPA1;BACH1;E2F4;PIM2;CDK7;RB1;ORC6;CDK4;ORC1;HINFP;NPAT;CDKN2A;PLK3;CDC25A;CDC45;PHF8;BRD4;POLA2;INHBA;CDKN2D;RHOU;ORC4;MCM6;ID4;TYMS;DHFRP1;POLE;CDK1;EIF4EBP1;EIF4E;ITGB1;RRM2;CDCA5;ORC3;TRIM71;GSPT1;CUL5;ACVR1;CDK6;…
GO_ORGAN_REGENERATION	http://www.broadinstitute.org/gsea/msigdb/cards/GO_ORGAN_REGENERATION	38	0.572062	2.06731	0	0.00708261	C5AR1;PKM2;LPIN1;APOA2;F7;MKI67;ANGPT2;RAPGEF3;CDK4;PDX1;APOA1;FLT3;CAST;CXCL12;CEBPB;APOH;PGF;TGFB1;CPB2;HGF;FAS;PPAT;ADRB2;CDKN1A;SRSF5;FGA;NR0B2;NCL;TGFBR2;FPGS;RGN;NR4A3;SOCS3;BAAT;CCL2;WNT1;NRF1;ADM;CAD;SHC1;TEK;PTPN3;UCP2;UGT1A1;LIFR;CAV1;BAK1;CCND1;AFP;GLI1;CCNE1;UPF2;KLKB1;POU2F1;GAS6;IGF2R;ANXA3;NNMT;HFE;MED1;SOCS1;GSTP1;ATIC;PFKFB1;CDK2;LEF1;CCKAR;DDR1;PRMT5;PTPRU;RAP1A;LCP1;LIF;NOTCH1;…
GO_REGULATION_OF_PHAGOCYTOSIS	http://www.broadinstitute.org/gsea/msigdb/cards/GO_REGULATION_OF_PHAGOCYTOSIS	24	0.653153	2.0672	0	0.00689119	C4B;TGFB1;PRKCG;MBL2;MERTK;SPACA3;PYCARD;ADIPOQ;PTX3;C4BPA;SCARB1;SYK;AZU1;TNF;FGR;IL1B;PYDC1;CCL2;HMGB1;CD36;ANO6;CYBA;AHSG;TULP1;GATA2;RAB27A;PROS1;FCER1G;ITGA2;RAP1A;C3;ABCA7;GAS6;ALOX15;CAMK1D;SFTPD;LBP;CD47;TUB;C4BPB;CD300A;ABR;MFGE8;C4A;BCR;F2RL1;SNX3;C2;PPARG;PTEN;ITGAV;DNM2;SYT7;CALR;CSK;OLFM4;DOCK2;GNB2L1;LMAN2;PRTN3;SLC11A1;PLD1;STAP1;NCKAP1L;AGER;PLD2;HCK;BLK
GO_REGULATION_OF_TRANSCRIPTION_INVOLVED_IN_G1_S_TRANSITION_OF_MITOTIC_CELL_CYCLE	http://www.broadinstitute.org/gsea/msigdb/cards/GO_REGULATION_OF_TRANSCRIPTION_INVOLVED_IN_G1_S_TRANSITION_OF_MITOTIC_CELL_CYCLE	16	0.708307	2.06006	0	0.00740125	BACH1;E2F7;E2F4;TYMS;DHFRP1;POLA1;ID2;FBXO5;KLF11;NPAT;HINFP;ORC1;CCNA1;CDC6;RB1;CDK1;RRM2;ZNF259;PCNA;CDC45;CCNE1;CDT1;E2F1;GFI1;DHFR;BRD4;E2F6
GO_NEGATIVE_REGULATION_OF_MITOTIC_CELL_CYCLE	http://www.broadinstitute.org/gsea/msigdb/cards/GO_NEGATIVE_REGULATION_OF_MITOTIC_CELL_CYCLE	82	0.477835	2.03191	0	0.0098018	HRAS;TTK;TEX14;TGFB1;PTTG2;BLM;CSNK2A1;RB1;DLG1;GADD45A;NPM1;AURKAIP1;CTDSP2;BUB3;GML;BCL2;PRKDC;TERF1;ZNF830;HUS1B;RBL2;SLC9A3R1;UBB;ZWILCH;FANCI;CNOT2;USP47;CDC73;TNKS1BP1;CTDSPL;PTPN3;RPS27L;TRIAP1;TPR;AURKA;PRMT2;CDC25C;GAS1;CNOT8;RBM38;ATRX;NKX3-1;TIMP2;DBC1;DACT1;CNOT4;MAD2L1;ZNF655;TOP2B;CDKN1A;OVOL1;XPC;ARID3A;MDM2;CDK5RAP3;BUB1B;ATF2;E2F7;PLK2;TP63;ANGEL2;C2orf29;BMP4;MTBP;SYF2;PRCC;CTNN…
GO_REGULATION_OF_SISTER_CHROMATID_SEGREGATION	http://www.broadinstitute.org/gsea/msigdb/cards/GO_REGULATION_OF_SISTER_CHROMATID_SEGREGATION	33	0.58989	2.03121	0	0.00965492	PTTG3P;APC;CCNB1;CTCF;CUL3;CDC23;DLGAP5;PTEN;USP44;CENPF;ANKRD32;CDCA5;ATM;MAD1L1;PSMG2;HDAC8;CDC26;XRCC3;AXIN2;ZNF207;PCID2;C11orf51;BUB1B;CTNNB1;FBXO5;RAB1A;GORASP1;H2AFY;ESPL1;WAPAL;CSNK2A2;MAD2L2;ATRX;SMC5;CENPE;DUSP1;FAM178A;LCMT1;MAD2L1;TPR;ANAPC11;ANAPC4;GEN1;BECN1;ZW10;CDC6;DYNC1LI1;KLHL22;UBE2C;TERF1;NEK6;MOS;CDC27;PLK1;PTTG1;PTTG2;TEX14;NSMCE2;TTK;GOLGA2;BUB1;BUB3;SFPQ;ANAPC10;RB1;TNKS;…
GO_MICROTUBULE_CYTOSKELETON_ORGANIZATION	http://www.broadinstitute.org/gsea/msigdb/cards/GO_MICROTUBULE_CYTOSKELETON_ORGANIZATION	127	0.442359	2.02856	0	0.00974131	EZR;SPIRE1;FBXO5;CEP57L1;NEK2;CNTN2;CCDC103;TEKT2;KIF14;TBCE;MYBL2;PLK1S1;ARL2;HDGFRP3;TTLL6;C10orf92;PIBF1;PAX6;CAMSAP2;PHLDB2;CEP135;CDK1;ATXN3;CEP350;LLGL1;TUBB1;TTLL5;KPNB1;BICD1;GAPDH;CC2D2A;CCP110;SPC25;C19orf20;WDR43;XIAP;ATXN7;TUBA1B;LRGUK;SPRY2;ASPM;SDCCAG8;SPAST;LMNA;KIF20A;CRIPT;RHOA;DNAAF2;LRRC6;SPAG17;CHD4;C11orf63;MAP7;C12orf11;NUSAP1;PAFAH1B1;IFT172;TPPP3;KATNA1;HOOK3;STIL;DVL1;MAP…
GO_PATTERN_RECOGNITION_RECEPTOR_SIGNALING_PATHWAY	http://www.broadinstitute.org/gsea/msigdb/cards/GO_PATTERN_RECOGNITION_RECEPTOR_SIGNALING_PATHWAY	40	0.553412	2.02653	0	0.00973406	UBE2D3;FFAR2;SCARA3;BIRC3;IRF3;TICAM2;UNC93B1;DDX58;TLR3;TLR6;HSPD1;MAVS;ITCH;COLEC12;IKBKG;TBK1;CD36;UBE2D1;FAM105B;TLR2;UBE2D2;FADD;CTSB;CYLD;PIK3AP1;TAB2;MYD88;TLR9;TAB3;RIPK1;MAP3K1;PIK3R4;PGLYRP1;TNIP2;CD14;CTSK;UBB;BTK;NOD1;CD86;TICAM1;CASP8;LY96;HAVCR2;S100A14;CTSL1;TRAF6;TLR4;UBE2N;RFTN1;NOD2;PRKCE;CLEC7A;IRAK4;PGLYRP2;CTSS;MAP2K6;IKBKB;BIRC2;LGMN;CHUK;TNFAIP3;ITGB2;NFKBIA;TAB1;PGLYRP3;TL…
GO_RESPONSE_TO_HYDROGEN_PEROXIDE	http://www.broadinstitute.org/gsea/msigdb/cards/GO_RESPONSE_TO_HYDROGEN_PEROXIDE	43	0.554717	2.02218	0	0.00990253	FAS;DUSP1;PAX2;ETS1;APEX1;CRYAB;AIFM1;C20orf111;PPP5C;MAP3K5;PPP1R15B;GJA3;AKR1B1;SIRT1;FOSL1;ABL1;RPS3;CAT;MB;NR4A3;EEF2;HBB;COL1A1;IL6;BNIP3;NFE2L2;IL18BP;PCGF2;OLR1;SHC1;HBA2;GLRX2;PDCD10;STAT6;FABP1;HIF1A;KLF6;HDAC6;CYP1B1;STK25;STK24;FKBP1B;DDIT3;HDAC2;KDM6B;IMPACT;HP;BCL2;PARK7;NET1;LDHA;ECT2;KLF2;PLA2G4A;KPNA4;KLF4;PRKAA1;JUN;ZNF580;PPP2CB;EP300;MAPK7;ARG1;AGER;PDGFRB;KCNA5;TNFAIP3;EZH2;GS…
GO_CELL_REDOX_HOMEOSTASIS	http://www.broadinstitute.org/gsea/msigdb/cards/GO_CELL_REDOX_HOMEOSTASIS	15	0.70875	2.01957	0.00287356	0.00976725	GRXCR1;APEX1;SELS;AIFM1;TXN2;PRDX4;NOS3;TXNRD3;GSR;CYBB;TXNRD1;IL6;NFE2L2;GLRX2;NCF2;TXNDC16;GCLC;PDIA3;CYBA;DLD;TMX4;DDIT3;TMX2;NCF4;TXNDC12;TXNDC11;TMX3;TXNDC2;PDIA6;ERP44;TXNDC8;NOS2;NCF1;TXNDC5;QSOX1;PDIA2;PDIA4;SLC11A1;KRIT1;EGLN2;SH3BGRL3;P4HB;NOS1;CAMP;TXNDC9;PTGES2;TXNL1;QSOX2;ERO1L;TMX1;GLRX;ERO1LB;GLRX5;TXNRD2;NNT;GPX1;NME9;TXN;AIFM3;PDIA5;GLRX3;DNAJC16;LTF;TXNDC3;TXNDC15;DNAJC10;PDILT
GO_REGULATION_OF_TUMOR_NECROSIS_FACTOR_SUPERFAMILY_CYTOKINE_PRODUCTION	http://www.broadinstitute.org/gsea/msigdb/cards/GO_REGULATION_OF_TUMOR_NECROSIS_FACTOR_SUPERFAMILY_CYTOKINE_PRODUCTION	39	0.555344	2.01688	0	0.00979857	MAPKAPK2;IL12B;ISL1;PTAFR;TNFAIP3;ADAM8;UBE2J1;ZFP36;SLAMF1;HSF1;LILRB1;IRAK3;POMC;CD34;C19orf29;AXL;TRIM27;TSPO;PIK3R1;GPNMB;CIDEA;RIPK2;IFNG;CCR2;JAK2;SPON2;ZC3H12A;ARFGEF2;FOXP1;TLR1;GPR77;SASH3;LBP;NR1H4;LTF;GAS6;SPN;TIRAP;GSTP1;CCL3;GHSR;PTPN22;NFATC4;HLA-E;ANGPT1;FCER1G;LGALS9;THBS1;RASGRP1;NCL;SELS;MC1R;ARHGEF2;TLR2;BPI;CYBA;FADD;NLRC3;ERRFI1;TBC1D23;PF4;RARA;CD36;CLU;HMGB1;CCL2;TNFRSF8;MA…
GO_REGULATION_OF_MICROTUBULE_BASED_PROCESS	http://www.broadinstitute.org/gsea/msigdb/cards/GO_REGULATION_OF_MICROTUBULE_BASED_PROCESS	91	0.473782	2.01488	0	0.0098241	VPS4B;KIFC1;CEP72;HAUS7;BIRC3;MDM1;WDR62;ARHGEF2;CHMP4B;GEN1;ABL1;CLIP1;CHEK1;LAMP1;BBS2;RAB11A;SUN2;CAV1;PLK1;HDAC6;STIL;PRC1;CKAP2;CLIP3;STMN1;KLHDC5;CENPJ;PKHD1;AZI1;PAFAH1B1;HAUS4;CHMP1B;C12orf11;TRAF3IP1;MKKS;CEP76;FAM175B;TNKS;FES;CHD4;FGF13;DIAPH1;FKBP4;CCNB1;CHD3;ASPM;CEP63;TUBG1;XIAP;TUBGCP4;INPP5J;RHOA;GSK3B;CHMP2B;RACGAP1;SKA3;SPAST;KPNB1;TUBB1;TBCD;RAB6C;SPICE1;DCTN2;RBM14;SPC25;ARHGE…
GO_NEGATIVE_REGULATION_OF_NUCLEAR_DIVISION	http://www.broadinstitute.org/gsea/msigdb/cards/GO_NEGATIVE_REGULATION_OF_NUCLEAR_DIVISION	23	0.620512	2.01426	0.00323625	0.0096526	APC;LIF;MAD2L1;CSNK2A2;PTTG3P;MAD2L2;ATRX;FBXO43;CENPF;CHEK1;ZW10;ATM;TOM1L2;RPS6KA2;DMRT1;TPR;TOM1L1;C13orf15;NME6;PRKAR1A;MOS;PLK1;PTTG1;ZNF207;KLHL22;PSMG2;MAD1L1;RAD1;BMP7;OSM;HORMAD1;TERF1;NANOS2;BUB3;BUB1;FBXO5;BMP4;MTBP;AURKAIP1;MSH2;TNKS;CSNK2A1;PTTG2;BUB1B;TEX14;TTK
GO_CENTROSOME_CYCLE	http://www.broadinstitute.org/gsea/msigdb/cards/GO_CENTROSOME_CYCLE	18	0.661832	2.01231	0	0.00964726	CNTROB;NDEL1;TUBGCP4;CEP72;CDK5RAP2;SASS6;CEP63;USP33;WDR62;TUBGCP2;CEP192;CDK1;ROCK2;CCP110;ARHGEF10;TUBGCP5;KIF3B;AURKA;PKD2;STIL;C2CD3;FBXW5;BRCA1;BRSK1;CCDC67;NDE1;CEP152;KIF11;CEP250;CEP135;CETN2;CENPJ;BRCA2;TUBGCP3;NEK2;CETN3;CTNNB1;TUBGCP6;NPM1;GADD45A;TUBE1;PLK4;CDK2;OFD1;KIAA0753
GO_PROTEIN_DNA_COMPLEX_SUBUNIT_ORGANIZATION	http://www.broadinstitute.org/gsea/msigdb/cards/GO_PROTEIN_DNA_COMPLEX_SUBUNIT_ORGANIZATION	85	0.468675	1.99506	0	0.011602	SMARCB1;HIST1H3A;MLF1IP;TAF11;RPS27A;NFE2;CENPF;HIST1H3I;HIST1H1E;H2AFB1;HIST1H1T;SMARCC2;HIST1H3C;H2BFWT;CENPL;UBC;NAP1L5;KAT6A;VPS72;TSPY4;TSPY26P;GTF2H1;RPA2;SYCP3;ITGB3BP;NAP1L6;RBBP4;CTCF;CENPT;ERCC2;HIST1H3B;SMARCD2;HIST1H4A;CENPK;HIST1H2BD;H2AFY;HIST1H2BO;CENPP;HIST1H4F;HIST1H4B;DDB1;GTF2H3;BRDT;HIST1H2BG;TAF1;ANP32E;SOX12;CUL4B;GTF2H2;HIST2H3C;XRCC2;RSF1;XRCC3;H1FX;HIST1H4J;UBA52;HIST2H3D…
GO_MITOTIC_SISTER_CHROMATID_SEGREGATION	http://www.broadinstitute.org/gsea/msigdb/cards/GO_MITOTIC_SISTER_CHROMATID_SEGREGATION	45	0.523491	1.99112	0	0.0120365	CHMP4B;CDCA8;SMC3;NDC80;MAD2L1;KIFC1;VPS4A;SEH1L;PAPD7;NIPBL;VPS4B;CENPE;CHMP4C;GSG2;RRS1;ZWINT;RAB11A;PSRC1;BECN1;ZW10;DSCC1;SMC2;KIF25;POGZ;MIS12;AKAP8L;KLHL22;PRC1;KIAA1383;PLK1;AURKC;AKAP8;PDS5B;TEX14;SMC4;TTN;RB1;CEP55;CHMP1B;NUSAP1;BUB3;NAA50;RACGAP1;CHMP2A;CHMP2B;KIF23;PDS5A;PPP2R1A;CCDC99;CUL3;CHMP7;CCNB1;DIS3L2;KATNB1;DLGAP5;CDC23;MAU2;KIF22;AURKB;NCAPD2;C15orf23;NCAPH;PHF13;KPNB1;KIF18B…
GO_MEIOTIC_CELL_CYCLE	http://www.broadinstitute.org/gsea/msigdb/cards/GO_MEIOTIC_CELL_CYCLE	76	0.481625	1.98835	0	0.0122078	PLD6;HORMAD1;RAD50;BOLL;REC8;SLC26A8;ERCC4;DAZL;APITD1;TDRD1;SIRT2;RAD51D;RNF212;MAEL;ESPL1;KLHDC3;MSH3;KIF18A;DMC1;TUBGCP2;RAD21L1;FBXO43;NBN;FMN2;PPP2R1A;PTTG3P;BAG6;TEX19;FKBP6;KIAA0196;RBM7;ACTR3;STAG2;RAD54B;SGOL1;RAD51B;MLH1;DUSP13;H2AFX;C11orf80;NCAPD2;ATM;RAD51C;PIWIL3;SGOL2;SPO11;HSF1;UBR2;TEX15;HUS1;MKI67;SYCE1L;TUBGCP3;TERF1;HUS1B;HSPA2;SMC2;PIWIL4;RAD1;ING2;RAD21;AURKC;C17orf87;C16orf…
GO_CELL_CYCLE_G2_M_PHASE_TRANSITION	http://www.broadinstitute.org/gsea/msigdb/cards/GO_CELL_CYCLE_G2_M_PHASE_TRANSITION	51	0.516873	1.98324	0	0.0127531	PKMYT1;CDC25C;PPP1R12B;CEP70;PRKAR2B;BIRC5;AURKA;CCNY;SFI1;PLCB1;TPD52L1;CLASP1;CSNK1D;CDC25B;PPM1D;CDKN1A;CDK5RAP2;LATS1;TAF2;TUBB;CALM3;AKAP8;AKAP9;ARPP19;HAUS3;ALMS1;CDK7;MELK;CEP78;DYNLL1;BORA;CSNK1E;GADD45A;TERF1;NDE1;PCNT;SKP1;PHLDA1;UBB;PPP2R2A;PRKACA;FOXM1;ABCB1;HAUS6;MAPRE1;CEP192;CDKN2B;PPP2R1A;SSNA1;PCM1;CHEK2;HAUS8;WNT10B;TUBB4B;HAUS1;HAUS2;WEE1;HMMR;NINL;CEP152;CEP250;FBXW11;HAUS5;YW…
GO_DNA_PACKAGING	http://www.broadinstitute.org/gsea/msigdb/cards/GO_DNA_PACKAGING	71	0.48234	1.98278	0	0.0125125	NAA60;HIST2H4A;NASP;HIST1H1B;TSPY3;HIST1H3F;HIRA;PRM2;HIST3H2BB;CHAF1A;HAT1;HMGB1;TSPYL1;CENPQ;H2AFB2;PRM1;HJURP;MIS18A;HIST1H1A;HIST1H2BC;ATRX;BRD2;HIST1H4C;OIP5;TSPY1;H2AFY2;CENPN;TSPY10;H3F3B;HIST1H4D;TSPYL6;NPM1;SHPRH;SMARCA5;HIST1H2BB;AKAP8;CENPA;HIST1H2BH;HIST3H3;SMC4;TTN;HIST2H2BF;HIST2H2BD;HIST1H2BE;ASH1L;HIST1H3J;HELLS;CENPC1;ASF1B;HILS1;SMC2;HIST2H3A;NAP1L3;HMGA1;PSME4;NCAPD2;NAA10;PHF1…
GO_REGULATION_OF_CELL_CYCLE_PROCESS	http://www.broadinstitute.org/gsea/msigdb/cards/GO_REGULATION_OF_CELL_CYCLE_PROCESS	223	0.402059	1.97771	0	0.013218	ZNF207;ATF5;CALM1;XRCC3;PSMD11;BIRC6;DUX4;CNOT3;CDC26;CETN2;PSMD9;CYP1A1;H2AFY;PSMB2;PLK4;SLC25A33;GIGYF2;INS;PRDM9;PSMC1;CUL1;CDK2;XPO1;RQCD1;PSMA1;RPA2;KCNA5;CCNK;CCNB1;PRKCQ;MYOG;PSMC2;GPER;OPN1LW;RPS27A;RINT1;ECD;USP44;PSMB9;CARM1;RBM14;STXBP4;FBXO31;CASP2;PDXP;TERF2;CNOT7;PKHD1;TPRA1;PRMT1;CDC45;WNT4;FAM83D;TIPIN;PCBP4;CDKN2A;AZI1;CDK10;RPRD1B;CNOT6L;LCMT1;VPS4B;FAM178A;CRLF3;WIZ;CSNK2A2;MAD…
GO_NEGATIVE_REGULATION_OF_PROTEIN_COMPLEX_DISASSEMBLY	http://www.broadinstitute.org/gsea/msigdb/cards/GO_NEGATIVE_REGULATION_OF_PROTEIN_COMPLEX_DISASSEMBLY	75	0.480115	1.97712	0	0.0130119	NEK7;TUBGCP2;CEP192;BIRC2;PPP2R1A;LZTS2;KIF23;EPS8;KIAA0196;APC;SCIN;CHEK2;KATNB1;GAS2L1;MLH1;CIB1;UVRAG;HAUS6;C15orf23;AURKB;GAS2L2;SPTBN2;KIF11;HAUS5;TPX2;SPTBN4;CAPZB;DYNC1H1;SPTBN5;FLNA;RGS14;AVIL;CKAP5;HAUS8;NCOR1;KIF4A;PLK2;C1orf135;HAUS1;CDC14A;ESPL1;KIF4B;HAUS2;CEP120;SPAG5;RANBP1;BIRC8;SMC3;CLASP1;CSNK1D;CAPG;GPSM2;PPP2R4;NDC80;TUBB;TRIM54;HDAC3;MID1;ADD1;TUBGCP5;KIF3B;BIRC5;AURKA;SPTAN1…
GO_REGULATION_OF_PROTEIN_COMPLEX_DISASSEMBLY	http://www.broadinstitute.org/gsea/msigdb/cards/GO_REGULATION_OF_PROTEIN_COMPLEX_DISASSEMBLY	89	0.459332	1.9678	0	0.0139561	HAUS6;UVRAG;AURKB;GAS2L2;C15orf23;CIB1;MLH1;GAS2L1;KATNB1;APC;CFL2;CHEK2;SCIN;EPS8;KIAA0196;PLEK;BIRC2;LZTS2;KIF23;PPP2R1A;NEK7;CHMP2A;CEP192;TUBGCP2;CEP120;HAUS2;KIF4B;RANBP1;SPAG5;HAUS1;CHMP5;ESPL1;CDC14A;EIF5A;PLK2;C1orf135;CHMP3;KIF4A;NCOR1;HAUS8;CKAP5;DYNC1H1;SPTBN5;SPTBN4;CAPZB;F2RL1;TPX2;AVIL;RGS14;FLNA;KIF11;HAUS5;WDR1;DSTN;CHMP1A;SPTBN2;RPS3;MAP6D1;CAPZA1;SPTAN1;PSRC1;HRSP12;ADD2;ADD1;BI…
GO_MICROTUBULE_ORGANIZING_CENTER_ORGANIZATION	http://www.broadinstitute.org/gsea/msigdb/cards/GO_MICROTUBULE_ORGANIZING_CENTER_ORGANIZATION	28	0.583722	1.96535	0	0.0141753	HAUS3;TMEM48;KIAA0753;PAFAH1B1;TUBGCP6;GADD45A;NPM1;CETN3;GOLGA2;HAUS4;CROCC;C11orf63;FES;NDE1;TUBGCP3;CENPJ;BRCA2;C2CD3;PLK1;CLASP2;FBXW5;STIL;BRCA1;CCDC67;TUBGCP5;KIF3B;AURKA;PKD2;HEPACAM2;C19orf46;CLASP1;WDR62;USP33;SLC16A1;CNTROB;NDEL1;CEP68;UXT;CEP72;HAUS7;SASS6;CDK5RAP2;CDK2;HAUS8;OFD1;HAUS2;NEK2;GCC2;CTNNB1;PLK4;TUBE1;HAUS1;CETN2;HAUS5;CEP135;CEP250;KIF11;CEP152;CKAP5;KIAA0101;ARL2;BRSK1;X…
GO_DNA_REPLICATION	http://www.broadinstitute.org/gsea/msigdb/cards/GO_DNA_REPLICATION	91	0.457082	1.964	0	0.0140925	C12orf32;PRIM1;RBBP8;TOP2B;TBRG1;MCM7;POLB;REV3L;ATRX;ATR;TFAM;TIMELESS;CCDC88A;POLH;POLQ;SIRT1;MMS22L;SSBP1;NASP;RMI1;BRIP1;CDC25C;RFC5;MCM9;TREX1;CHAF1A;POLA1;RMI2;SIN3A;GMNC;TOP3A;WRNIP1;BRCA1;POLA2;HMGA1;NFIA;RRM2B;RAD1;POLD1;C17orf42;ZNF830;PARP3;RECQL5;C8orf45;POLD2;TOP1MT;SSRP1;BLM;RFC3;MCMBP;PRIM2;RTEL1;POLK;NFIC;RPA4;E4F1;RBMS1;CHTF18;PNKP;KAT7;DNA2;PCNA;TOPBP1;ATRIP;NBN;HUS1;ATM;IGF1;RN…
GO_RESPONSE_TO_BIOTIC_STIMULUS	http://www.broadinstitute.org/gsea/msigdb/cards/GO_RESPONSE_TO_BIOTIC_STIMULUS	296	0.38199	1.96182	0	0.0140071	F2R;SCARB1;DEFB115;HIST1H3J;SNRPB;EIF2AK4;PRF1;TICAM1;CXCL16;EDN1;STAB1;MYD88;CSF3;GBP6;DEFB104B;TLR4;PLA2G4A;HLA-DRB1;CST11;KCNJ8;CRNKL1;TGFB1;HSPB1;MUS81;EXOSC5;CSF2;CSPG5;CPS1;BDKRB1;CXCL9;DEFA4;IRF3;DEFB124;VCAM1;DNAJC3;PCBP2;TFAP2A;CREBZF;RNASEL;CNR1;HNRNPM;JUNB;TUSC5;DDX1;EPO;CCL11;OAS1;IGHE;CHST3;ADM;TBK1;DEFB112;IL23R;IFNA17;DDX41;CEBPE;CDK19;TNFRSF6B;TLR5;TRIM5;BAK1;DEFB134;PRKCD;CD47;HM…
GO_REGULATION_OF_MICROTUBULE_POLYMERIZATION_OR_DEPOLYMERIZATION	http://www.broadinstitute.org/gsea/msigdb/cards/GO_REGULATION_OF_MICROTUBULE_POLYMERIZATION_OR_DEPOLYMERIZATION	71	0.478367	1.95472	0	0.0148164	HAUS5;KIF11;CHMP1A;CKAP5;MAPT;RGS14;FLNA;STMN4;DYNC1H1;TPX2;C1orf135;CHMP3;PLK2;NCOR1;HAUS8;KIF4A;SNCA;RANBP1;EML2;SPAG5;CEP120;KIF4B;HAUS2;ESPL1;CDC14A;HAUS1;CHMP5;KIF23;LZTS2;PPP2R1A;BIRC2;CEP192;TUBGCP2;CHMP2A;NEK7;CHEK2;APC;KIAA0196;CIB1;MLH1;SLC39A12;STMN3;GAS2L1;KATNB1;MAPRE1;AURKB;GAS2L2;C15orf23;HAUS6;UVRAG;MID1IP1;PCNT;TUBGCP3;TERF1;MAP9;KIF2A;FLJ23152;KIAA1377;PARP3;CLASP2;KIAA1383;C16o…
GO_NEGATIVE_REGULATION_OF_PROTEOLYSIS	http://www.broadinstitute.org/gsea/msigdb/cards/GO_NEGATIVE_REGULATION_OF_PROTEOLYSIS	106	0.44016	1.95017	0	0.0154848	SERPINA5;IFI6;KAL1;CST5;IL10;SERPINA10;SERPINF2;SERPINB4;SERPINA2;SPINK14;CST11;SERPINB8;TMEM59;DDX3X;NGF;AGT;TEX14;KBTBD5;CPB2;SERPINB10;TAF9;SERPINA1;CST2;MAD2L1;PROS1;POR;CD109;SERPINF1;CDK5;BIRC8;SPINT1;CD59;CST6;CST7;TFAP2B;R3HDML;GABARAPL2;SH3RF1;SPINK13;TPR;CST9LP1;TRIAP1;CLN3;ANXA8;FETUB;SERPINB1;C4BPB;TIMP4;NLE1;HTT;SERPINA7;LXN;SNCA;APLP2;SPP2;SORL1;LEF1;SRC;ARRB1;BUB1B;MDM2;WFDC12;EP30…
GO_DNA_CONFORMATION_CHANGE	http://www.broadinstitute.org/gsea/msigdb/cards/GO_DNA_CONFORMATION_CHANGE	102	0.447282	1.94404	0	0.0163775	TSPYL5;UBN1;HIST1H2BA;NAP1L2;G3BP1;HIST1H4K;HIST1H3E;APITD1;IPO4;HIST4H4;RAD50;HMGB2;CUL4A;PSME4;NCAPD2;SUPV3L1;KAT6B;CDCA5;RAD54B;NOC2L;PRM3;CABIN1;ERCC3;HIST1H3D;H2AFX;DAXX;SETP18;HMGA2;PADI4;XPA;SPTY2D1;RUVBL2;ANP32B;ASCC3;H3F3B;TSPY10;CENPN;RECQL;TSPYL6;HIST1H4D;SHPRH;SMARCA5;TOP1MT;HIST1H2BH;DDX3X;HIST2H2BF;HIST2H2BD;HIST1H2BE;HIST1H3J;ASH1L;UBB;PIF1;HELLS;DDB2;HILS1;RECQL5;NAP1L3;HMGA1;DDX1…
GO_DNA_SYNTHESIS_INVOLVED_IN_DNA_REPAIR	http://www.broadinstitute.org/gsea/msigdb/cards/GO_DNA_SYNTHESIS_INVOLVED_IN_DNA_REPAIR	27	0.579522	1.9425	0	0.0162648	ZBTB1;SIRT1;POLH;PALB2;POLA1;RFC5;SYCP1;MRE11A;USP10;RMI1;BRIP1;RBBP8;EXO1;RFC2;RAD51AP1;RFC1;MAD2L2;REV3L;BLM;KAT5;DTL;RPA1;POLI;C1orf86;RFC3;RCHY1;UBB;BRCA1;TOP3A;WRNIP1;UBA7;RMI2;RAD51;POLD2;BRCA2;POLD1;TEX12;RAD51C;ATM;RPS27A;POLE;SPATA22;ISG15;TRIM25;USP43;UBC;CDKN2D;RAD51B;RPA2;WRN;POLK;NBN;CCDC111;UBE2L6;PCNA;RFC4;DNA2;BARD1;RPA3;REV1;C1orf124;POLD4;VCP;XRCC2;KIAA0101;POLN;XRCC3;RAD51D;POL…
GO_MULTICELLULAR_ORGANISMAL_MACROMOLECULE_METABOLIC_PROCESS	http://www.broadinstitute.org/gsea/msigdb/cards/GO_MULTICELLULAR_ORGANISMAL_MACROMOLECULE_METABOLIC_PROCESS	21	0.636713	1.93242	0.00314465	0.017757	EMID2;MMP13;COL3A1;MMP15;MRC2;COL5A2;MMP7;COL13A1;CTSB;MMP8;COL7A1;TNXB;COL1A1;TRAM2;COL11A1;PEPD;COL8A1;MMP11;MMP16;COL11A2;ACE2;KLK6;COL19A1;HIF1A;MMP3;COL6A2;COL4A6;MMP2;COL6A3;CTSK;COL4A1;COL18A1;COL12A1;MMP19;COL4A4;SERPINH1;COL15A1;COL1A2;MMP9;CTSD;COL5A1;COL6A6;CTSL1;PRSS2;MMP20;COL25A1;COL5A3;ARG1;ENPEP;MMP14;COL4A2;TENC1;COL10A1;PRTN3;CTSS;COL6A1;P2RX7;COL6A5;MMP27;MMP26;ADAMTS2;LEPREL1;…
GO_HUMORAL_IMMUNE_RESPONSE	http://www.broadinstitute.org/gsea/msigdb/cards/GO_HUMORAL_IMMUNE_RESPONSE	67	0.475709	1.92936	0	0.0180828	BCL2;TRAF3IP2;SERPING1;COLEC10;DEFB1;TFE3;C1QA;POU2F2;ST6GAL1;MNX1;HIST1H2BE;HLA-DRB1;TRDC;C1QBP;FCN3;CFHR1;IGLC1;HIST1H2BC;SH2D1A;IGLC2;PAX5;DEFA4;CFD;IFNA21;IGHE;IFNA17;SUSD4;ADM;IGKV1D-33;IL6;CLU;ANG;POU2AF1;CR2;IFNW1;ZP3;VSIG4;IGHV3-23;C8B;IFNA14;HIST1H2BI;IFNA2;C8G;C4BPB;LY86;IL36RN;HLA-DRB3;RNASE3;IFNA1;IGHV2-70;IGLC6;C1R;NPY;C1QB;TAC1;IGHG1;RPL39;LTA;YTHDF2;HLA-E;IGHA2;SEMG2;CFH;MEF2C;RNAS…
GO_ACUTE_INFLAMMATORY_RESPONSE	http://www.broadinstitute.org/gsea/msigdb/cards/GO_ACUTE_INFLAMMATORY_RESPONSE	32	0.555125	1.92794	0	0.0181846	CEBPB;ITIH4;FN1;CTNNBIP1;SAA4;MBL2;CD163;ORM1;APOA2;ASS1;IL6R;SERPINF2;HP;HIF1A;APCS;DEFB1;TNFSF4;IL6;IL1B;VNN1;UGT1A1;NUPR1;F8;SERPINA3;BDKRB2;AHSG;EPO;ANO6;ALOX5;FGA;EIF2AK1;GATA3;VCAM1;STAT5B;MYLK3;SIGIRR;IL1A;SERPINA1;PRCP;MRGPRX1;B4GALT1;INS;STAT3;ADRA2A;LBP;HFE;CRP;OGG1;F12;IL22;KLKB1;REG3A;SAA1;ICAM1;APOL2;ORM2;SAA2;OPRM1;TACR1;F2;F3;HNRNPK;IL31RA;CD6;ACVR1;ELANE;PTGES;IL1RN;REG3G;PLSCR1;S…
GO_HYALURONAN_METABOLIC_PROCESS	http://www.broadinstitute.org/gsea/msigdb/cards/GO_HYALURONAN_METABOLIC_PROCESS	17	0.661774	1.92258	0.00295858	0.0190366	ABCC5;HAS1;ITIH2;CHP;LYVE1;HGF;SLC9A1;HMMR;MKI67;ITIH3;HEXB;CD44;HYAL1;HYAL3;ITIH5;KIAA1199;IL15;HYAL2;ITIH1;FGF2;GUSB;AKT1;HEXA;HAS2;ITIH6;IL1B;STAB2;PIM1;HAS3;TGFB1;ITIH4
GO_NEGATIVE_REGULATION_OF_CELL_CYCLE_PHASE_TRANSITION	http://www.broadinstitute.org/gsea/msigdb/cards/GO_NEGATIVE_REGULATION_OF_CELL_CYCLE_PHASE_TRANSITION	61	0.475075	1.91954	0	0.0193023	ZW10;MRE11A;SOX4;PKD2;MIIP;BAX;PRPF19;SUSD2;CSNK2A2;PHF17;MAD2L2;TP73;GTSE1;PML;PCBP4;BUB1;FBXO7;KANK2;E2F4;CNOT6L;CNOT7;PLK1;MYO16;CASP2;FBXO31;SLFN11;KLHL22;PRMT1;PIDD;PLK3;CENPJ;TPRA1;CENPF;CNOT1;C10orf99;CDK1;RPS27A;TAOK3;CARM1;STRA8;FHL1;TP53;C13orf15;UBC;SFN;CCNB1;RPA2;CCNA2;CNOT6;CDKN1B;H2AFY;CDK2;RQCD1;GIGYF2;NAE1;RFWD3;CCND1;ZNF207;ATF5;MAD1L1;PSMG2;CNOT3;UBA52;RBM38;CNOT8;PRMT2;CDC25C;A…
GO_NEGATIVE_REGULATION_OF_TUMOR_NECROSIS_FACTOR_SUPERFAMILY_CYTOKINE_PRODUCTION	http://www.broadinstitute.org/gsea/msigdb/cards/GO_NEGATIVE_REGULATION_OF_TUMOR_NECROSIS_FACTOR_SUPERFAMILY_CYTOKINE_PRODUCTION	17	0.661586	1.91376	0	0.0203459	BPI;SLAMF1;NLRC3;ERRFI1;RARA;HSF1;LILRB1;IRAK3;POMC;CD34;C19orf29;ARRB2;AXL;TRIM27;TSPO;TNFAIP3;SELS;MC1R;LBP;NR1H4;LTF;GAS6;TLR4;BCL3;GSTP1;GHSR;PTPN22;HAVCR2;CD274;ACP5;LGALS9;TWIST1;GPNMB;CIDEA;GHRL;FOXP3;ORM1;ZC3H12A;ADIPOQ;IL10;GPR77;PTGER4;NFKBIL1;CHRNA7
GO_NEGATIVE_REGULATION_OF_CELL_CYCLE_PROCESS	http://www.broadinstitute.org/gsea/msigdb/cards/GO_NEGATIVE_REGULATION_OF_CELL_CYCLE_PROCESS	92	0.441181	1.91087	0	0.0206192	ATM;AURKB;FOXN3;HUS1;SMARCA4;PPP2R5C;DGKZ;CNOT10;PTEN;CTDSP1;TOM1L2;MDM4;ZC3H12D;TFAP4;RPS6KA2;CRADD;EZH2;ZFYVE19;NACC2;THOC5;APC;EP300;STAG2;E2F1;CHEK2;FGF10;PLAGL1;CHMP2A;HMGA2;NBN;BTG2;FBXO43;PTTG3P;PCNA;CDKN2B;MEN1;C2orf29;ESPL1;TFDP1;FBXW7;BMP4;SYF2;MTBP;CDK9;SOX11;DAB2IP;ARID3A;MDM2;PLK2;E2F7;TP63;TRIM37;CDK5RAP3;BUB1B;CLSPN;BRD7;NUBP1;FOXO4;TFDP2;C15orf42;GPR132;OSM;CDC5L;HORMAD1;ZNF385A;M…
GO_RESPONSE_TO_OXIDATIVE_STRESS	http://www.broadinstitute.org/gsea/msigdb/cards/GO_RESPONSE_TO_OXIDATIVE_STRESS	126	0.428433	1.90907	0	0.020613	STX2;APOE;MST4;IL18RAP;WNT16;GCLM;PRDX3;HMOX1;ERCC3;EZH2;ADNP2;HTRA2;EP300;PDK1;ZNF580;MAPK7;KRT1;CCR7;FOXO1;KCNC2;XPA;HSPA1A;GJB2;AREG;PPIF;GSTP1;FXN;SNCA;ATP2A2;BMP4;PRKRA;MDM2;ANGPTL7;TRPM2;PDGFRA;SRC;NEIL1;GNAO1;RGS14;PON2;SOD1;SLC25A24;ZNF622;BAK1;PTK2B;PRKCD;ATP13A2;PINK1;SPHK1;EEF2;AKR1B1;RPS3;GCLC;OLR1;PLA2R1;SLC23A2;PRKD1;GLRX2;SHC1;IL1B;ERCC1;GPX4;ETV5;NEFH;SEPN1;DUSP1;OXSR1;SRXN1;SELK;…
GO_REGULATION_OF_CELL_CYCLE	http://www.broadinstitute.org/gsea/msigdb/cards/GO_REGULATION_OF_CELL_CYCLE	365	0.369592	1.90348	0	0.0216257	CKS2;GPER;LIN9;MYOG;PSMC2;KCNA5;RPA2;CCNK;PSMA1;GAS2L3;USP17L2;CCNB1;PRKCQ;ECD;USP44;PSMB9;STXBP4;RBM14;CARM1;OPN1LW;SPATA22;RPS27A;RINT1;CNOT3;JUND;CDC26;PSMD9;TRNP1;CYP1A1;CETN2;CDKN2C;ATF5;ZNF207;CALM1;XRCC3;PUM1;TGM1;BIRC6;DUX4;PSMD11;PRDM9;TTC28;SLC25A33;GIGYF2;INS;CUL1;PSMC1;RQCD1;XPO1;CDK2;TGFB2;H2AFY;PSMB2;ILK;SIPA1;PLK4;CDKL2;GAS6;ING4;STAT3;WIZ;CSNK2A2;SGSM3;MAD2L2;PHF17;CAB39;LCMT1;MNA…
GO_MEIOSIS_I	http://www.broadinstitute.org/gsea/msigdb/cards/GO_MEIOSIS_I	33	0.533284	1.87925	0	0.0267532	MSH5;CDC25B;TOP2B;C15orf43;MLH3;C11orf85;BCL2L11;AURKA;SYCP1;MRE11A;SPANXA2-OT1;CNTD1;SYCP2;SYCE1L;TERF1;RAD51;FANCM;HSPA2;BRCA2;SLC2A8;STRA13;ING2;RAD21;UBE2B;DMRTC2;C16orf73;MSH4;PLK1;PTTG1;C17orf87;MOV10L1;MEI1;TMEM48;PTTG2;SYCE3;FANCD2;CCNB1IP1;SYCE2;CCDC79;MSH2;LOC728637;PSMD13;RAD21L1;CKS2;FMN2;STAG3;SUN1;PTTG3P;MSH6;BAG6;HFM1;SYCP3;LEPREL4;RAD54B;RAD51B;MLH1;STRA8;C11orf80;SPO11;RAD51C;ATM…
GO_REGULATION_OF_DOUBLE_STRAND_BREAK_REPAIR	http://www.broadinstitute.org/gsea/msigdb/cards/GO_REGULATION_OF_DOUBLE_STRAND_BREAK_REPAIR	15	0.644319	1.87923	0	0.0263917	SETMAR;PML;PPP4C;RNF169;RTEL1;TWIST1;SIRT6;KDM4D;C12orf48;KIAA0146;FBXO18;TFIP11;HELB;TRIP12;RAD51;OGG1;FIGNL2;KDM1A;TERF2IP;FIGN;TEX15;MGMT;ANKRD32;POLQ;CHEK1;OTUB1;FIGNL1;DEK;PPP4R2;UBR5;FOXM1;RPA2;NUDT16;RAD51AP1;FAM178A;WHSC1;HMGA2;RIF1
GO_NEGATIVE_REGULATION_OF_MITOTIC_NUCLEAR_DIVISION	http://www.broadinstitute.org/gsea/msigdb/cards/GO_NEGATIVE_REGULATION_OF_MITOTIC_NUCLEAR_DIVISION	18	0.635144	1.87557	0.00291545	0.0272349	CSNK2A2;PTTG3P;ATRX;MAD2L2;MAD2L1;APC;TPR;C13orf15;TOM1L1;TOM1L2;ZW10;ATM;CENPF;CHEK1;BMP7;TERF1;MAD1L1;KLHL22;PSMG2;ZNF207;NME6;PLK1;PTTG1;TEX14;TTK;PTTG2;BUB1B;TNKS;CSNK2A1;BUB3;BUB1;MTBP;AURKAIP1;BMP4
GO_REGULATION_OF_CYTOKINE_SECRETION	http://www.broadinstitute.org/gsea/msigdb/cards/GO_REGULATION_OF_CYTOKINE_SECRETION	52	0.483549	1.87424	0	0.0271452	IL17A;TNFSF4;AIM2;TLR6;ABL1;TLR2;CLEC4E;HTR2B;FFAR2;PYDC2;IL17RB;NLRP2;GATA3;CD58;RASGRP1;IL1A;C1QTNF3;CD274;CCL19;HYAL2;NOD2;CADM1;PML;APOA1;O3FAR1;LYN;PAEP;APOA2;TLR9;PTGER4;FBLN1;TNF;CD2;SCAMP5;MIF;FOXP3;RLTPR;SYK;CD14;LILRB1;CRTAM;C13orf15;CX3CL1;TRIM27;SLAMF1;GLMN;WNT5A;ANXA4;MAPK14;IL4R;LGR4;SRGN;IL33;C5;HLA-DRB4;TRPV4;FCN1;LGALS9;IL17F;INS;SPTBN1;GPAM;HLA-DRB5;PRKCZ;GAS6;CD276;IL1RL1;EZR;I…
GO_PROTEIN_HETEROOLIGOMERIZATION	http://www.broadinstitute.org/gsea/msigdb/cards/GO_PROTEIN_HETEROOLIGOMERIZATION	32	0.536593	1.87322	0.00342466	0.0269866	CLDN3;SEPT9;PDSS2;RRM1;SQSTM1;TNNT2;LRP4;PPP5C;WIZ;C1QTNF1;XRCC6;BIRC3;CAB39;HIST1H4C;CDH2;COL1A1;HIST2H4A;HBB;HIST1H4I;HIST1H3F;CHRNB2;FADD;FGFRL1;SEPT7;HBA2;PRKAB1;C1QTNF2;HIST1H3J;CASP8;COL6A2;SCUBE3;NLGN1;COL1A2;HIST1H3H;ADIPOQ;JUP;RIPK1;STXBP3;MAGI2;C1QTNF6;HIST1H4H;HIST1H4E;NUPL1;HIST2H4B;HIST1H4D;TMEM120B;PDSS1;HRAS;SEMG1;HIST3H3;PRKAA1;GLRA1;ITPR3;PCBD1;CHRNB4;INSR;MED24;HIST1H4A;HIST1H4L…
GO_REGULATION_OF_CYCLIN_DEPENDENT_PROTEIN_KINASE_ACTIVITY	http://www.broadinstitute.org/gsea/msigdb/cards/GO_REGULATION_OF_CYCLIN_DEPENDENT_PROTEIN_KINASE_ACTIVITY	33	0.53196	1.87236	0	0.0268588	CAMK2N2;PSMD10;CDKN3;SRC;CDK5RAP3;DAB2IP;CCNT1;CCNYL1;CDKN1B;LATS2;MEN1;CCND3;PKD1;PDGFB;PROX1;CCNYL2;CCNL1;EGFR;CASP3;NELL1;CAMK2N1;CCND1;CDK5RAP1;CDKN2C;TFAP4;CDKN2D;PTEN;HHEX;C13orf15;SFN;PRKRIP1;C2orf28;ADAM17;CDC37;MYOCD;KAT2B;CCNA2;CDKN2B;CCNC;FGF10;CKS2;APC;BCCIP;SPDYA;NR2F2;GTPBP4;CUL3;GTF2H1;TNFAIP3;CCNK;CCNE2;STOX1;WEE2;CDK7;PIM1;CEBPA;FAM58BP;FBXO7;SERTAD1;GADD45A;C2orf40;CDKN2A;ANAPC1…
GO_MITOTIC_DNA_INTEGRITY_CHECKPOINT	http://www.broadinstitute.org/gsea/msigdb/cards/GO_MITOTIC_DNA_INTEGRITY_CHECKPOINT	40	0.503022	1.8711	0.00381679	0.0268014	E2F4;CNOT6L;PCBP4;TIPIN;PML;GTSE1;GADD45A;MSH2;NPM1;BLM;RBL2;PIDD;PRMT1;ZNF830;HUS1B;CENPJ;PLK3;GML;PRKDC;CNOT7;CNOT2;FANCI;CASP2;FBXO31;UBB;MRE11A;RAD9A;CDC25C;AURKA;TRIAP1;SOX4;RPS27L;TNKS1BP1;RAD9B;NEK11;CNOT8;RBM38;TP73;BAX;XPC;CDKN1A;CNOT4;TOP2B;PLK2;ATF2;E2F7;TP63;CDK5RAP3;RQCD1;CDK2;GIGYF2;ARID3A;NAE1;MDM2;CDKN1B;TFDP1;SYF2;SETMAR;C2orf29;MUC1;TOP2A;CNOT3;UBA52;ZNF385A;C15orf42;RFWD3;CLSPN…
GO_REGULATION_OF_GENE_SILENCING	http://www.broadinstitute.org/gsea/msigdb/cards/GO_REGULATION_OF_GENE_SILENCING	25	0.563169	1.86977	0	0.026872	FXR1;LIMD1;TRIM28;HIST1H3A;PHF2;HIST1H3F;NCOR2;SIRT1;HIST1H3C;HIST1H3I;MIER1;SETDB1;DNMT1;XPO5;WTIP;HIST1H3D;ASF1A;DND1;TRIM71;HIST1H3B;LIN28A;ATAD2;AICDA;H2AFY;HIST1H3G;STAT3;BCDIN3D;UHRF2;NCOR1;ESR1;APOBEC1;CDK2;HIST1H3E;TGFB1;HIST1H3J;JUB;PHF8;ADAR;PUM1;POU5F1;SIN3A;UHRF1;ZNF304;FMR1;PUM2;ATAD2B;TET1;HIST1H3H;TERT;CDC45;ZC3H12A;HMGA1
GO_MICROTUBULE_BASED_PROCESS	http://www.broadinstitute.org/gsea/msigdb/cards/GO_MICROTUBULE_BASED_PROCESS	174	0.395752	1.86314	0	0.0279668	SGOL1;KIF3A;KATNB1;DNAL4;BCAS3;ROCK2;AURKB;BIRC2;LZTS2;BBS4;DAG1;NEK7;PCM1;CCDC13;ACTR3;KIF9;CHEK2;NIN;BLOC1S3;TUBB4B;DYNC1LI2;AP3S2;KATNAL2;NAV1;HAUS8;AP3M1;DYNLT1;RANBP1;MUTED;TTC26;KIF11;HAUS5;DST;DYNC1H1;RAB6A;STMN4;BLOC1S2;C19orf46;KIF5A;TRIM54;NDEL1;CNTROB;PPP2R4;TUBAL3;HAUS3;CENPA;TTK;KTN1;GOLGA2;RSPH9;DYNLL1;MYH9;NPM1;CCDC8;TACC2;RAN;MAP6;PTK2;CLTA;MARK4;KIF25;MAP9;MOS;RFX3;KIAA1383;C19or…
GO_MULTICELLULAR_ORGANISM_METABOLIC_PROCESS	http://www.broadinstitute.org/gsea/msigdb/cards/GO_MULTICELLULAR_ORGANISM_METABOLIC_PROCESS	28	0.551827	1.86028	0	0.0283136	COL11A2;GHR;ACE2;MMP16;KLK6;COL19A1;MMP8;COL7A1;CTSB;MMP11;COL1A1;TRAM2;TNXB;COL8A1;PEPD;COL11A1;COL5A2;MMP15;MRC2;COL13A1;MMP7;EMID2;MMP13;ADRB2;COL3A1;CTSL1;PRSS2;COL25A1;COL5A3;MMP20;CEL;MMP9;ADRB3;TIPARP;COL5A1;COL6A6;CTSD;COL4A4;COL18A1;COL12A1;MMP19;COL1A2;COL15A1;ADRB1;SERPINH1;COL4A6;MMP2;MMP3;HIF1A;COL6A2;COL6A3;CTSK;COL4A1;LEPREL1;ADAMTS2;FURIN;ADAMTS14;ID1;AKR1C3;P2RX7;COL6A5;COL6A1;PP…
GO_DEFENSE_RESPONSE_TO_GRAM_NEGATIVE_BACTERIUM	http://www.broadinstitute.org/gsea/msigdb/cards/GO_DEFENSE_RESPONSE_TO_GRAM_NEGATIVE_BACTERIUM	19	0.601449	1.85706	0	0.0287897	PRB3;TLR5;IL23A;NPY;CALCA;SSC5D;AZU1;TNFRSF14;IL6R;TLR9;HMGB2;DROSHA;IL22RA1;CHGA;TREM1;SELP;TLR4;RNASE7;PYCARD;VIP;LBP;TAC1;NLRP10;FCN2;B2M;NOS2;DEFA4;APP;TUSC2;IL12B;SLC11A1;S100A7;SERPINE1;IGHM;BPI;CD160;OPTN;MR1;CD4;IL23R;ADM;CAMP;IL6
GO_NEGATIVE_REGULATION_OF_CHROMOSOME_SEGREGATION	http://www.broadinstitute.org/gsea/msigdb/cards/GO_NEGATIVE_REGULATION_OF_CHROMOSOME_SEGREGATION	16	0.651413	1.85565	0.00619195	0.0287148	MAD2L1;ZNF207;PLK1;PTTG1;APC;MOS;TERF1;ATRX;MAD2L2;MAD1L1;CSNK2A2;PTTG3P;KLHL22;PSMG2;CSNK2A1;ESPL1;WAPAL;ATM;ZW10;TNKS;CENPF;BUB3;BUB1;TTK;TPR;TEX14;BUB1B;PTTG2
GO_NEGATIVE_REGULATION_OF_CELL_CYCLE	http://www.broadinstitute.org/gsea/msigdb/cards/GO_NEGATIVE_REGULATION_OF_CELL_CYCLE	179	0.385092	1.85539	0	0.0284225	RPS6KA2;TOM1L2;MDM4;PRKAB2;CTDSP1;GMNN;UHMK1;PPP2R3B;TP53BP2;CNOT10;PRKACA;DGKZ;SMARCA4;HUS1;AURKB;MYOCD;PRNP;LAMTOR1;NBN;BTG2;HECA;CHMP2A;ERN1;PLAGL1;FGF10;HBP1;CHEK2;APC;STAG2;ALOX15B;NACC2;THOC5;BCL2L1;E4F1;GAS2;TP63;RUNX3;THBS1;ARID3A;WNT10B;DAB2IP;MCPH1;MTBP;CTNNB1;TFDP1;PRKACB;CDC14A;ANGEL2;C2orf29;CGRRF1;BTG3;RHOB;MUC1;DST;ZNF385A;STRADB;C11orf82;CDC5L;GPR132;C15orf42;CASP3;TFDP2;NUBP1;PRK…
GO_REGULATION_OF_MITOTIC_CELL_CYCLE	http://www.broadinstitute.org/gsea/msigdb/cards/GO_REGULATION_OF_MITOTIC_CELL_CYCLE	183	0.386484	1.84442	0	0.0308973	DAPK3;TP63;PSMD5;AIF1;WNT10B;ARID3A;ANAPC1;SENP2;TFDP1;NEUROG1;CTNNB1;RNF40;CAV2;RANBP1;UBE2E1;MTBP;CAMK2D;C2orf29;PSMD7;ANGEL2;CDC14A;KIF11;MUC1;BTG3;GPR132;CHMP1A;ZNF385A;C15orf42;SIRT2;PSMC3;PCID2;TFDP2;CTDSP1;MDM4;TOM1L2;UBE2E2;FOXA1;CNOT10;HUS1;ANKRD32;SMARCA4;DGKZ;EIF4EBP1;FGF10;PLAGL1;NEK7;HECA;RCC2;CHMP2A;NBN;BTG2;PSMD12;INSR;APC;CHEK2;SAE1;BCL2L1;E4F1;STOX1;NACC2;ANKRD17;PTTG2;PIM1;TTK;C…
GO_RESPONSE_TO_ORGANOPHOSPHORUS	http://www.broadinstitute.org/gsea/msigdb/cards/GO_RESPONSE_TO_ORGANOPHOSPHORUS	36	0.517356	1.84085	0	0.0315982	GPD1;OXT;JUN;DGKQ;AANAT;RAPGEF3;LDHA;ALDOB;ASS1;ADIPOQ;PDXP;PDE2A;FOSB;BSG;EPB49;AKR1C1;TEK;SLC6A4;CCL2;LPAR1;FOSL1;P2RY12;NOX4;STC1;PLA2G5;NDUFS4;RAP1A;P2RY11;HCN4;HCN3;CDK2;EZR;SLC26A3;STAR;STAT1;SLC6A3;ITPR2;JUND;AQP1;PTGS2;HCN1;CFTR;PYGM;CNGA3;PTPRN;SPARC;TYR;TRPV1;SLC5A5;AKAP1;VGF;THBD;CARM1;EEF2K;TYMS;SRD5A1;P2RX6;CDO1;ATP7B;HMGCS2;APP;ASPH;TRIM16;AKAP9;RFC3;ITPR3;PPARGC1B;CASP1;DUOX2;CYP17…
GO_REGULATION_OF_CYTOKINESIS	http://www.broadinstitute.org/gsea/msigdb/cards/GO_REGULATION_OF_CYTOKINESIS	28	0.539816	1.822	0	0.0368014	VPS4A;CHMP4C;PKN2;CALM3;OPN1MW2;CDC25B;OR1A2;BECN1;CDC6;DRD3;DRD2;SDCCAG3;AURKA;KIF3B;PDXP;KIAA1383;AURKC;PLK3;BRCA2;PKP4;CENPV;PIK3R4;E2F8;TAS1R2;ECT2;PRKCE;GIT1;TEX14;OR2A4;PIN1;KIF20B;ZFYVE19;CUL3;KLHL21;SPAST;OPN1MW;FLCN;RACGAP1;BBS4;KIF23;RHOA;UVRAG;RXFP3;OPN1LW;CXCR5;AURKB;SVIL;CALM2;CIT;CCP110;CSPP1;CDC42;PIK3C3;CALM1;BIRC6;CETN2;SH3GLB1;PRPF40A;MRGPRX2;SSTR5;TAS2R13;GIPC1;KIF14;E2F7
GO_CHROMATIN_ASSEMBLY_OR_DISASSEMBLY	http://www.broadinstitute.org/gsea/msigdb/cards/GO_CHROMATIN_ASSEMBLY_OR_DISASSEMBLY	69	0.445482	1.81705	0.00448431	0.0381845	SETP18;DAXX;ASF1A;H3F3A;ANP32B;HMGA2;PADI4;HIST1H4L;SPTY2D1;CENPH;SMARCA4;ARID1A;KAT6B;H2BFM;CABIN1;HIST1H3D;H2AFX;NOC2L;HIST4H4;SOX9;APITD1;IPO4;CENPM;HIST1H2BI;HMGB2;CENPO;NAP1L1;MIS18BP1;HIST1H2BL;TSPYL5;UBN1;SART3;HIST1H2BA;HIST1H3G;HIST1H2BM;HIST1H3E;HIST1H4K;NAP1L2;HJURP;TSPYL1;H2AFB2;CENPQ;ATRX;BRD2;HIST3H2A;HIST1H4C;OIP5;HIRIP3;MIS18A;HIST1H1A;BAZ1B;HIST1H2BC;HIRA;HIST2H4A;NAA60;HIST1H1B;…
GO_TOLL_LIKE_RECEPTOR_SIGNALING_PATHWAY	http://www.broadinstitute.org/gsea/msigdb/cards/GO_TOLL_LIKE_RECEPTOR_SIGNALING_PATHWAY	28	0.53687	1.81426	0.00655738	0.0389284	TNIP2;CD14;CTSK;UBB;BTK;TICAM1;CD86;CASP8;PIK3AP1;TLR9;TAB2;MYD88;TAB3;RIPK1;MAP3K1;PIK3R4;TLR4;RFTN1;PRKCE;IRAK4;LY96;HAVCR2;S100A14;CTSL1;TRAF6;IRF3;TICAM2;UNC93B1;UBE2D3;SCARA3;BIRC3;CD36;UBE2D1;UBE2D2;TLR2;CTSB;FADD;HSPD1;TLR3;TLR6;COLEC12;TBK1;IKBKG;TANK;TNIP3;RIPK2;TLR5;PIK3C3;IRAK1;UBA52;TLR10;RPS6KA3;TLR1;TIRAP;IRF7;NR1H4;CD180;LBP;MAPKAPK3;IRAK2;MAP3K7;LGALS9;CNPY3;TNIP1;LGMN;CHUK;ITGB2;…
GO_NEGATIVE_REGULATION_OF_MULTI_ORGANISM_PROCESS	http://www.broadinstitute.org/gsea/msigdb/cards/GO_NEGATIVE_REGULATION_OF_MULTI_ORGANISM_PROCESS	56	0.453215	1.81082	0	0.03955	IFNB1;IL28B;PLSCR1;VAPB;ZP4;IL12B;HMGA2;TRIM14;TRIM10;APOBEC3G;APOBEC3C;ELANE;TRIM28;TRIM15;TARDBP;VAPA;MUL1;IGF1;NODAL;IFI16;PRDM1;TRIM21;ISG15;PTGDS;ZNF639;ADA;C19orf29;TFAP4;ITGAV;INPP5K;FAM111A;SLPI;CAMP;DAK;ADAR;SIRT2;TRIM5;POU2F3;GPR149;IFNA2;PROX1;ZC3H12A;SP100;CCL3;TIRAP;LTF;TRIB1;CHMP3;EIF2AK2;LTA;CTSG;TNIP1;MX1;PARP10;PCBP2;RNASEL;NLRX1;TARBP2;IFIT1;HTRA1;ZP3;HPGDS;SEC14L1;APOBEC3F;OAS1…
GO_CELLULAR_RESPONSE_TO_CARBOHYDRATE_STIMULUS	http://www.broadinstitute.org/gsea/msigdb/cards/GO_CELLULAR_RESPONSE_TO_CARBOHYDRATE_STIMULUS	25	0.565781	1.80513	0.00920245	0.041392	ICAM1;PIK3CA;NEUROD1;PTPRN;RAB11B;XBP1;PTPRN2;IL1R1;CALCRL;TH;MAP2K7;GAS6;GATA4;MEN1;STAR;OGT;RAP1A;EP300;AGER;POLG;LEP;GPER;SLC26A6;C10orf2;SRF;CYP7A1;KCNJ11;IRS2;RAF1;ERN1;MAP2K6;FGF21;GNB2L1;PPARGC1A;ZNF236;KCNB1;HNRNPK;MLXIPL;RPS6KA2;PRKACA;NME1;NFKB1;SIN3A;GJB6;HIF1A;PPP1R15A;PTGER4;RAB11FIP5;PLAU;CLEC7A;GHRHR;GRIK5;SLC2A5;ENDOG;SLC29A1;CMA1;PDK3;FN1;FAS;CPB2;PPP3CA;PAX2;NOX4;RAB11FIP2;APOC3…
GO_SPINDLE_CHECKPOINT	http://www.broadinstitute.org/gsea/msigdb/cards/GO_SPINDLE_CHECKPOINT	15	0.628865	1.80467	0.00917431	0.0411325	BUB1;BUB3;CENPF;ZW10;ATM;AURKB;CSNK2A1;TAOK1;BIRC5;BUB1B;TEX14;TPR;TTK;APC;PLK1;CASC5;CCDC99;ZNF207;MAD2L1;CSNK2A2;KLHL22;PSMG2;MAD1L1;MAD2L2;TERF1
GO_CELLULAR_RESPONSE_TO_REACTIVE_OXYGEN_SPECIES	http://www.broadinstitute.org/gsea/msigdb/cards/GO_CELLULAR_RESPONSE_TO_REACTIVE_OXYGEN_SPECIES	46	0.480444	1.80024	0	0.0423724	STK25;CYP1B1;HIF1A;MMP3;FABP1;KLF6;HDAC6;PDCD10;STAT6;CRYGD;GUCY1B3;SOD2;KDM6B;IMPACT;PRDX2;HDAC2;PXN;PDK2;KLF2;ECT2;PPARGC1B;NET1;PARK7;TPO;PRKAA1;MT3;KLF4;HNRNPD;PRDX1;NOS3;FAS;MAP3K5;PPP5C;C20orf111;AIFM1;ETS1;ADPRHL2;APEX1;PAX2;ABL1;RPS3;SIRT1;AKR1B1;GLRX2;PKD2;PCGF2;DPEP1;IL18BP;NFE2L2;BNIP3;IL6;SLC8A1;PLEKHA1;SOD1;PTPRK;SOD3;ANXA1;RELA;FER;PRKCD;ZNF277;FOS;AQP1;RHOB;SETX;TRAF2;CBX8;SPHK1;PR…
GO_REGENERATION	http://www.broadinstitute.org/gsea/msigdb/cards/GO_REGENERATION	68	0.430863	1.79716	0	0.0430287	F7;BCL2;MKI67;POSTN;C5orf13;GSN;TGFB1;PGF;MATN2;BCL9;CDK4;PDX1;ANGPT2;FLT3;MUSTN1;NCL;NR0B2;TGFBR2;BIN3;CPB2;SEPN1;SRSF5;CDKN1A;NEFH;CAD;ADM;WNT1;NRF1;LIFR;CHST3;UGT1A1;PTPN3;SHC1;NOTCH2;LARGE;FPGS;FZD7;JAK2;IGFBP1;GPX1;AFP;UPF2;GLI1;NINJ2;ENO3;BAK1;PGCP;NEFL;LEF1;PTPRU;TEC;CCKAR;DDR1;APOA4;WNT10B;MED1;IGF2R;POU2F1;PFKFB1;GSTP1;SOCS1;FGF10;PRPS1;ULK1;LCP1;DHFR;EZH2;GAP43;LAMB2;PPARG;WNT7A;EIF4A1;…
GO_POSITIVE_REGULATION_OF_CELL_CYCLE_PROCESS	http://www.broadinstitute.org/gsea/msigdb/cards/GO_POSITIVE_REGULATION_OF_CELL_CYCLE_PROCESS	88	0.416155	1.79251	0	0.0439719	CDK5R1;UBB;BRCA1;EPGN;KIAA1383;LRP5;AURKC;CNOT2;SIN3A;TERF1;GML;MSX2;EDN1;NPM2;E2F8;TAS1R2;RBL2;C16orf53;ECT2;NDRG1;RB1;GADD45A;SFPQ;NPM1;ANAPC10;GOLGA2;CDK4;UHRF2;EREG;DDX3X;TGFB1;MAD2L1;MEPCE;CNOT4;CDKN1A;PBX1;C12orf32;NUDT16;PKN2;LSM10;ATRX;CDC25B;RRP8;PHOX2B;APEX1;RBM38;BECN1;OR1A2;MSX1;CNOT8;PLCB1;DRD2;TNKS1BP1;IL1B;TRIAP1;TPR;AURKA;BIRC5;KIF3B;CDC25C;TFDP2;PCID2;FOXO4;DAZL;CDC42;SIRT2;ZNF38…
GO_CELLULAR_PROCESS_INVOLVED_IN_REPRODUCTION_IN_MULTICELLULAR_ORGANISM	http://www.broadinstitute.org/gsea/msigdb/cards/GO_CELLULAR_PROCESS_INVOLVED_IN_REPRODUCTION_IN_MULTICELLULAR_ORGANISM	84	0.42515	1.78948	0.00434783	0.0446113	BCL2L1;FAM9A;KIAA0196;GDF9;C9orf11;PTCHD3;SIX5;PAQR7;FMN2;TSSK1B;MLL2;DND1;TMEM119;TBC1D20;PANK2;SLC26A6;CASP5;BBS4;STK11;LIN28A;SOHLH2;PRDM1;SPO11;ITGB1;TMF1;ATM;PSME4;TSSK2;PYGO2;SMARCA4;RFX2;PRKACA;SPEM1;NUP210L;RPS6KA2;CIB1;MLH1;DAZL;ROBO2;GAPDHS;FNDC3A;TDRD1;DDX25;PTK2B;RNASE9;SOS1;NPHP1;HMGB2;GPR149;HORMAD1;PLD6;SLC26A8;REC8;HIST1H2BA;IZUMO1;TTC26;CTNNB1;DMC1;DPY19L2P1;DHH;BMP4;STRBP;FAM9B;…
GO_REGULATION_OF_PROTEOLYSIS	http://www.broadinstitute.org/gsea/msigdb/cards/GO_REGULATION_OF_PROTEOLYSIS	236	0.361632	1.78731	0	0.0449202	GPER;PCOLCE2;PSMC2;IL33;C5;USP17L2;MMP14;CCNB1;DLC1;HPN;BBS7;PAWR;CRB2;PSMA1;BBC3;A2M;WFDC10A;PSMB9;CCBE1;USP44;CARD16;SERPINB6;RPS27A;PSMD9;ITIH5;CDC26;VEGFA;CTSC;BIRC6;PSMD11;XRCC3;BIRC7;DNAJC1;ZNF207;NLRP3;OVOS;C3;CASP9;PSMC1;CUL1;LGALS9;INS;IDE;GAS6;SPINK9;GPC3;STAT3;HFE;PRELID1;SPINT4;PSMB2;LDLRAD3;SIRT4;MAD2L2;CAPN3;CSNK2A2;WFDC6;BCAP31;TRIM39;SERPIND1;WFDC5;BST2;PMAIP1;EGLN3;LCMT1;ARRB2;CF…
GO_CYTOKINESIS	http://www.broadinstitute.org/gsea/msigdb/cards/GO_CYTOKINESIS	27	0.542863	1.7869	0.00330033	0.0445978	BECN1;ANLN;DIAPH2;ZNF365;SON;CUL7;SEPT7;BIRC5;RAB11A;DCTN3;ACTR2;CECR2;KLHL13;CNTROB;CHMP4B;BIN3;MYH10;JTB;ECT2;IST1;NUSAP1;RALB;SEPT6;NOX5;MYH9;CEP55;ZFYVE26;RAB11FIP3;SNX33;CKAP2;TTC19;RASA1;PRC1;NEK6;SPIRE2;PLK1;AURKC;BRCA2;STMN1;MAP9;MITD1;AURKB;ROCK2;SEPT5;INCENP;ROPN1B;AHCTF1;CIT;ANK3;RHOC;RALA;STAMBP;SNX18;BCL2L1;KIAA0196;APC;ACTR3;FMN2;RAB35;NEK7;SPAST;RACGAP1;USP8;KIF20A;BBS4;RHOA;LZTS2;…
GO_IRON_ION_HOMEOSTASIS	http://www.broadinstitute.org/gsea/msigdb/cards/GO_IRON_ION_HOMEOSTASIS	23	0.558705	1.78645	0.00638978	0.0442801	FBXL5;TFRC;ABCG2;SLC25A37;SFXN2;SLC11A1;BDH2;CYBRD1;FLVCR1;ABCB6;SRI;CP;EPB42;NDFIP1;HMOX1;HMOX2;TF;ABCB7;NUBP1;SOD1;SLC22A17;IREB2;FTL;LTF;HFE;SMAD4;FXN;MFI2;FTHL17;RHAG;ALAS2;BTBD9;SLC46A1;MYC;HPX;FTH1;SCARA5;NEO1;HAMP;TMPRSS6;EIF2AK1;TTC7A;ISCU;FTH1P19;STEAP1;EPAS1;SFXN3;PICALM;HFE2;TFR2;HIF1A;HEPH;STEAP3;BMP6;SLC25A28;FAM132B;SFXN1;FTMT;STEAP2;SFXN4;SLC11A2;HYAL2;LCN2;ACO1;SLC40A1;GDF2;B2M;SF…
GO_RETINA_HOMEOSTASIS	http://www.broadinstitute.org/gsea/msigdb/cards/GO_RETINA_HOMEOSTASIS	15	0.62849	1.78337	0.00303951	0.045165	POTEI;IGHA2;PIGR;LTF;ARMS2;PROM1;RPE65;ACTG1;SOD1;TF;GPR98;PCDH15;TUB;RP1;IQCB1;LCN1;ABCA4;CLN8;RHO;ZG16B;AZGP1;AIPL1;KRT1;IGKC;DFNB31;BBS4;CST4;LYZ;CROCC;USH2A;MKKS;NPHP3;IGHA1;RDH12;CIB2;BBS1;ERCC6;WDR36;POC1B;POTEJ;HSPB1;B2M;NXNL1;PROL1;NPHP4;CDH3;ACTB;IGHG3;POTEF;CDHR1;SLC28A3;PRR4;NXNL2;BBS2;MAK;USH1G;POTEE;RP1L1;IGJ;DRAM2;ALB;USH1C;CNGB1;PRDX1;BBS10;BBS12;SPATA7;PIP;CDH23;TULP1;CLRN1
GO_PROTEIN_LOCALIZATION_TO_CHROMOSOME	http://www.broadinstitute.org/gsea/msigdb/cards/GO_PROTEIN_LOCALIZATION_TO_CHROMOSOME	22	0.557892	1.78244	0.00319489	0.0449819	TERF2;RAD21;OBFC2B;PLK1;PARP3;BRCA2;TERT;TERF2IP;ESCO2;MIS12;WAPAL;H2AFY2;TNKS;RB1;H2AFY;MTBP;CENPA;CCDC101;ESR1;CHAMP1;BUB1B;PINX1;POT1;TINF2;EZH2;CASC5;CCDC99;FAM178A;RCC2;RUVBL2;ATRX;ATR;ACD;SPO11;AURKB;ZW10;CDK1;HIST1H1B;TEX15;ANKRD32;TNKS2;WRAP53;PIH1D1;LRWD1;GSG2
GO_NEGATIVE_REGULATION_OF_CELL_DIVISION	http://www.broadinstitute.org/gsea/msigdb/cards/GO_NEGATIVE_REGULATION_OF_CELL_DIVISION	31	0.516521	1.77769	0.003663	0.0464735	VPS4A;SUSD2;ZFYVE19;MAD2L1;LIF;APC;ASPM;MYC;CHMP4C;TXNIP;FBXO43;PTCH1;PTTG3P;CSNK2A2;MAD2L2;ATRX;C10orf99;ZW10;AURKB;ATM;CENPF;CHEK1;TPR;C13orf15;TOM1L1;TOM1L2;DMRT1;RPS6KA2;ZNF207;MOS;NME6;PRKAR1A;PTTG1;PLK1;OSM;BMP7;NANOS2;TERF1;HORMAD1;MAD1L1;KLHL22;PSMG2;RAD1;E2F8;TNKS;CSNK2A1;BLM;BUB3;FBXO5;BUB1;MSH2;MTBP;AURKAIP1;BMP4;INTU;TEX14;TTK;PTTG2;E2F7;BUB1B
GO_POSITIVE_REGULATION_OF_CELL_CYCLE_PHASE_TRANSITION	http://www.broadinstitute.org/gsea/msigdb/cards/GO_POSITIVE_REGULATION_OF_CELL_CYCLE_PHASE_TRANSITION	23	0.551613	1.774	0.020202	0.0475226	CDC7;PPP1R1C;CYP1A1;CUL4A;CCND1;ANXA1;TMOD3;WNT10B;MDM2;AIF1;CUL4B;TP63;ESPL1;GORASP1;RAB1A;MTBP;FBXO5;NEUROG1;RCC2;NACC2;STOX1;APP;ANKRD17;CUL3;KCNA5;LSM11;PTEN;DLGAP5;RAD51B;PHB2;STXBP4;CREBBP;UBE2E2;ZNF16;RAD51C;DBF4B;PLRG1;CDCA5;UBE2C;RDX;CDC45;BRD4;PLK1;SIN3A;NSMCE2;DDX3X;TGFB1;C16orf53;FAM83D;RB1;ANAPC10;CDK10;NPM1;CDK4;GOLGA2;LSM10;SMARCD3;SMC5;PHOX2B;APEX1;MEPCE;PBX1;VPS4B;ANAPC11;RAB11A;…
GO_REGULATION_OF_CELL_CYCLE_PHASE_TRANSITION	http://www.broadinstitute.org/gsea/msigdb/cards/GO_REGULATION_OF_CELL_CYCLE_PHASE_TRANSITION	127	0.392006	1.77368	0	0.0471923	MOS;CDC27;USP47;CNOT2;HUS1B;BCL2;GML;TERF1;RBL2;NPM2;SKP1;CSNK2A1;BLM;C16orf53;GOLGA2;BUB3;CDK4;ANAPC7;NPM1;GADD45A;TTK;PIM1;PSMD4;PBX1;PSMA3;MEPCE;XPC;OVOL1;LSM10;APEX1;DACT1;ANLN;RBM38;CNOT8;ANAPC4;RPS27L;PSME2;CDC73;TNKS1BP1;ANAPC16;CDC25C;PRMT2;BIRC5;PSMC3;TFDP2;PCID2;SIRT2;C15orf42;CDC5L;GPR132;ZNF385A;MUC1;PSMD7;C2orf29;CAMK2D;CDC14A;TFDP1;NEUROG1;UBE2E1;MTBP;AIF1;SENP2;ARID3A;ANAPC1;WNT10B…
GO_EXTRACELLULAR_STRUCTURE_ORGANIZATION	http://www.broadinstitute.org/gsea/msigdb/cards/GO_EXTRACELLULAR_STRUCTURE_ORGANIZATION	99	0.407697	1.77041	0	0.0475806	COL27A1;MYH11;ERCC2;ADAMTS20;COL4A2;FKBP1A;HAS1;DSPP;FBN2;CTSS;CYR61;SCXB;VIT;MPV17;ADAMTS14;LAMA1;SPINK5;PDGFA;ICAM1;LAMB1;COL4A3;IBSP;MYF5;PDGFB;SPOCK2;SH3PXD2B;CAPN1;SFRP2;ADAM15;CCDC80;ITGA2;EGFLAM;KAZALD1;FGA;NFKB2;MMP15;DMP1;MMP7;SERAC1;COL7A1;MPZL3;MFAP4;ATXN1L;MATN4;NF1;ITGAE;CD36;COL11A2;CREB3L1;MMP16;ELN;COL19A1;FLRT2;ITGA5;FBLN1;COL6A2;VTN;RIPK1;ITGB8;COL4A4;CD44;LAMC1;COL1A2;COL9A2;SE…
GO_CHROMOSOME_LOCALIZATION	http://www.broadinstitute.org/gsea/msigdb/cards/GO_CHROMOSOME_LOCALIZATION	28	0.5287	1.76684	0.0106007	0.048367	UBE2B;CHMP6;CCDC155;PIBF1;BRCA2;CHMP4A;TERF1;CHMP1A;NDE1;CHMP5;PDCD6IP;FAM83D;CHMP1B;CEP55;KIF18A;CCDC79;KIF2C;MEI1;KIF14;PINX1;CHMP3;SEH1L;CUL3;CCDC99;VPS4A;C15orf43;KIFC1;CHMP4C;ACTR2;ACTR3;NUP98;CCNB1;CENPE;VPS4B;CHMP7;NDEL1;CHMP4B;CHMP2A;FMN2;RAD21L1;GEM;CHMP2B;CDCA8;ZW10;BECN1;ATM;SPO11;PSRC1;CDCA5;CENPF;KPNB1;KATNB1;C11orf85;KIF22;CDC23;RAB11A;MLH1;DLGAP5;BIRC5;RRS1;SPICE1
GO_RESPONSE_TO_AMINO_ACID	http://www.broadinstitute.org/gsea/msigdb/cards/GO_RESPONSE_TO_AMINO_ACID	39	0.495546	1.76672	0	0.0479899	ARG1;CAPN2;ASCL1;BCL2L1;ZNF354A;RPTOR;DNMT3A;ABCG2;CHUK;NTRK2;LAMTOR1;HMGCS2;GSK3B;ZEB1;MOG;FOLR2;DRD1;CDO1;COL6A1;SLC1A2;HMBS;PPARGC1A;UBR2;MGMT;GLRA4;HNRNPK;HBXIP;RRAGB;NELF;TYMS;DNMT1;BCHE;BAD;GLRB;COL16A1;CASP3;ICAM1;RELA;PIK3C3;XBP1;SST;GLRA2;OGG1;CTGF;CCL5;EGFR;PDGFC;CDKN1B;PDGFD;GSTP1;SOCS1;MTHFR;NEURL;UBR1;GSS;CREB1;FAS;SLC38A9;GLRA3;PTN;HNRNPD;CPS1;COL3A1;COL5A2;RRAGA;AIFM1;ASNS;NAIP;CPE…
GO_FEMALE_GAMETE_GENERATION	http://www.broadinstitute.org/gsea/msigdb/cards/GO_FEMALE_GAMETE_GENERATION	36	0.496188	1.76642	0.00343643	0.0477397	PLA2G4A;CGB;WNT4;INSL3;DYNLL1;NANOS3;CYP17A1;LGR5;HPGD;ADAMTS1;BCL2L10;EREG;FOXL2;AURKC;MSH4;PDE3A;BCL2;ZNF830;BRCA2;MMP19;HEXB;NPM2;MLL4;BMPR1B;BMP15;C2orf65;AMH;ANG;DIAPH2;PABPC1L;SIRT1;FOSL1;ZP3;IL1B;RXFP2;SOHLH1;MCM9;PIWIL2;ERCC1;DMRT1;ZGLP1;IMMP2L;FSHB;NOS3;FIGLA;MCM8;DDX20;CDC25B;FBXO5;DMC1;CTNNB1;KIAA0430;ZMIZ1;SRC;DAZL;POMZP3;TDRD5;INHBB;SOS1;PTK2B;PAQR5;NOBOX;HORMAD1;PLD6;GPR149;CCDC155;…
GO_RESPONSE_TO_CORTICOSTEROID	http://www.broadinstitute.org/gsea/msigdb/cards/GO_RESPONSE_TO_CORTICOSTEROID	58	0.438669	1.74989	0	0.053737	EDN1;BCL2;ADCYAP1;UCN;MDK;IL10;MAOB;S100B;BMP6;ABCA3;IGFBP2;FN1;LIPC;TGFB1;CPN1;TK1;REST;DNMT3B;PPARGC1B;GHRHR;PLA2G4A;FLT3;RAN;PDX1;SERPINF1;CDKN1A;SLC18A2;CPS1;SGK1;DUSP1;CALM3;NTRK3;UGT1A1;SHC1;IL1B;RPS6KB1;UCP3;ADM;HMGB1;IL6;TPH2;CAD;JUNB;COL1A1;CTSL2;AHR;UBE2L3;HNRNPU;AVPR1A;IL22;FOS;HNMT;CTGF;CASP3;KLF9;AGTR2;PTPRU;AIF1;FBXO32;SSTR3;CCKAR;NEFL;SDC1;SRC;SLIT3;GSTP1;PFKFB1;ACADS;SSTR5;PDCD7;B…
GO_POSITIVE_REGULATION_OF_CYTOKINE_SECRETION	http://www.broadinstitute.org/gsea/msigdb/cards/GO_POSITIVE_REGULATION_OF_CYTOKINE_SECRETION	37	0.498971	1.73987	0	0.0580417	HMGB1;LPL;IL17A;PYDC1;FGR;AIM2;DRD2;IL1B;ABL1;PANX1;IFNAR1;NCL;FFAR2;CLEC4E;HTR2B;GATA3;NLRP2;CLEC5A;IL17RA;IL17RB;IL1A;CD58;RASGRP1;IRF3;TRIM6;HAVCR2;C1QTNF3;CD274;CCL19;TRIM16;TWIST1;CADM1;NOD2;HYAL2;PYCARD;NLRP12;CASP1;IL10;PAEP;PTGER4;SCAMP5;POSTN;CD2;CLEC6A;CLEC9A;MIF;TNF;RLTPR;F2R;SYK;CD14;CAMP;CD34;C13orf15;CRTAM;GLMN;P2RX7;WNT5A;SLAMF1;CARD8;MAPK14;CASP5;IL4R;VTCN1;CHIA;C5;IL33;ALOX15B;PT…
GO_RESPONSE_TO_TRANSITION_METAL_NANOPARTICLE	http://www.broadinstitute.org/gsea/msigdb/cards/GO_RESPONSE_TO_TRANSITION_METAL_NANOPARTICLE	57	0.439806	1.73624	0.00414938	0.0594466	VCAM1;AQP9;SLFN14;MT1F;TFAP2A;CPS1;SLC18A2;EIF2AK3;GGH;SLC30A7;DRD2;ARSB;KHK;BCL2;BMP6;S100B;MT1H;SLC30A3;GRIN1;HVCN1;APBB1;C1QA;FN1;PARK2;TK1;LIPC;GLRA1;PLA2G4A;CYP17A1;PARK7;PDX1;LRRK2;ABCG2;ARG1;INSR;HMOX1;PTEN;SLC30A5;CRIP1;CPOX;ATP5D;PRNP;ADAM9;HMBS;SLC30A2;LOXL2;MT1X;KCNK3;P2RX7;ATP7A;SLC31A1;MBP;ATP13A2;EIF2S1;SOD1;MT1M;SOD3;HAAO;RELA;TFF1;ABP1;MDM2;LCT;PLN;SORD;GSTP1;SNCA;SLC30A10;FXN;ABA…
GO_CELLULAR_TRANSITION_METAL_ION_HOMEOSTASIS	http://www.broadinstitute.org/gsea/msigdb/cards/GO_CELLULAR_TRANSITION_METAL_ION_HOMEOSTASIS	32	0.520173	1.73189	0.00309598	0.0610476	ATOX1;TFR2;SLC30A7;HFE2;CCDC22;SCO2;SCO1;FTH1P19;ISCU;TTC7A;SLC30A1;SLC39A14;TMPRSS6;HAMP;SLC39A5;SCARA5;FTH1;HPX;MYC;SLC46A1;SLC39A7;MT3;SLC39A13;ARF1;SLC39A8;SLC39A6;GDF2;SLC40A1;ACO1;LCN2;SLC31A2;S100A9;SLC11A2;LCK;FTMT;FAM132B;BMP6;HEPH;HIF1A;HMOX2;HMOX1;NDFIP1;SLC39A12;SLC30A5;CP;PRNP;SRI;FLVCR1;ABCB6;SLC31A1;ATP7A;CYBRD1;SLC11A1;ATP7B;ABCG2;APP;ATP2C1;TFRC;S100A8;SLC39A10;SLC39A4;ALAS2;FTHL…
GO_RESPONSE_TO_MOLECULE_OF_BACTERIAL_ORIGIN	http://www.broadinstitute.org/gsea/msigdb/cards/GO_RESPONSE_TO_MOLECULE_OF_BACTERIAL_ORIGIN	113	0.389766	1.73083	0	0.061123	UPF1;TICAM2;NOS3;FAS;CPEB1;HDAC5;NFKB2;CX3CR1;CD36;SOCS3;TLR2;ABL1;ABCA1;ALAD;MRC1;CMPK2;GJB6;C5AR1;PTGER4;ASS1;TLR9;PLAU;CYP1A2;PRKCE;NOD2;JUN;ACP5;CXCL10;IL13;CEBPB;CTR9;MAPK8;S100A14;CHUK;P2RY2;TNFAIP3;NFKBIA;PDE4B;IL10RA;PTGES;SRR;IKBKB;PPBP;MAPK14;ALPL;WNT5A;PPARD;IL24;IRAK3;LILRB1;AXL;MAPK3;BCR;EDNRA;ICAM1;IRAK1;TNFRSF11A;ABR;SPON2;PTGS2;RPS6KA3;FOXP1;TLR1;BYSL;CD180;LBP;AKIRIN2;IRAK2;MGST2…
GO_DEFENSE_RESPONSE	http://www.broadinstitute.org/gsea/msigdb/cards/GO_DEFENSE_RESPONSE	428	0.334104	1.72901	0	0.0613887	SYNCRIP;CTNNBIP1;C1QBP;CST11;NFATC3;TLR4;CCR4;NCF1;KCNJ8;ECSIT;PRF1;IFI6;UBB;NUB1;KYNU;IL19;DEFB104B;ORM1;MDK;EDN1;CXCL16;EPO;SP140;CAPZA1;CEBPE;IFNA17;DEFB112;IL23R;PRKD1;IGHE;CHST3;APOL3;OAS1;DEFB124;NFAM1;SERPINA1;IRF3;DEFA4;RARRES2;PCBP2;CLEC5A;VCAM1;EIF2AK1;SH2D1A;CTSG;RPS6KA5;SOCS6;PTK2B;TRIM5;LIPA;TNFRSF6B;XAF1;MICU1;CSF1R;APOBEC3B;IL28A;TNFRSF10A;GPR77;IL8;HSF1;ATG5;DPP4;SLPI;C1orf38;C17o…
GO_NEGATIVE_REGULATION_OF_CYTOSKELETON_ORGANIZATION	http://www.broadinstitute.org/gsea/msigdb/cards/GO_NEGATIVE_REGULATION_OF_CYTOSKELETON_ORGANIZATION	88	0.402454	1.72668	0	0.0620604	INO80;SPTA1;TMOD3;SMC1A;BIRC7;HDGFRP3;ZNF207;PLK1S1;APC2;SPTB;PHLDB2;PIBF1;FBXO5;NEK2;STMN2;SLIT2;RCC1;EZR;LMOD2;TMOD2;MYBL2;OFD1;CAPZA2;SPTBN1;VIL1;FKBP4;CCNB1;CHD3;ASPM;DLC1;CEP63;CORO1A;TUBG1;XIAP;TUBGCP4;INPP5J;RHOA;PFN2;RACGAP1;SPAST;PLEKHH2;TACSTD2;KPNB1;TUBB1;TBCD;WASF2;SPICE1;DCTN2;RBM14;SPC25;ARHGEF10;METTL11A;TMOD4;MYOC;MAP4;EPB49;HDAC6;STIL;TWF2;GMFB;PRC1;CKAP2;PFN4;RDX;CAPZA3;CLIP3;ST…
GO_POSITIVE_REGULATION_OF_FIBROBLAST_PROLIFERATION	http://www.broadinstitute.org/gsea/msigdb/cards/GO_POSITIVE_REGULATION_OF_FIBROBLAST_PROLIFERATION	22	0.553367	1.72591	0.0177515	0.0618985	LIG4;WNT1;PDGFA;UTS2R;WNT5A;CDC6;S100A6;IGF1;CDK6;CCNA2;FOSL2;RNASEH2B;FGF10;PLA2G1B;NDUFS4;BTC;MYC;CCNB1;E2F1;AGER;CDKN1A;DDR2;TGFB1;IL13;SIRT6;EREG;PDGFRA;ANXA2;AGT;ZMIZ1;JUN;ESR1;FN1;FNTB;CDK4;PDGFC;PML;GAS6;BMI1;PDGFD;PTPRZ1;WAPAL;SPHK1;UTS2;CD74;PDGFB;AQP1;EGFR;PRKDC;MIF;CTC1;FBLN1;WNT2
GO_MEIOTIC_CELL_CYCLE_PROCESS	http://www.broadinstitute.org/gsea/msigdb/cards/GO_MEIOTIC_CELL_CYCLE_PROCESS	59	0.439081	1.72509	0.00757576	0.0618157	RNF212;RAD51D;ERCC4;APITD1;DAZL;BOLL;REC8;PLD6;HORMAD1;RAD50;KIF18A;DMC1;ESPL1;MAEL;MSH3;KLHDC3;ACTR3;FKBP6;KIAA0196;PPP2R1A;PTTG3P;BAG6;RAD21L1;TUBGCP2;FMN2;HUS1;SGOL2;SPO11;HSF1;ATM;NCAPD2;RAD51C;UBR2;TEX15;DUSP13;RAD51B;SGOL1;MLH1;C11orf80;RAD54B;C16orf73;TOP3A;C17orf87;MOS;ING2;RAD21;RAD1;TERF1;TUBGCP3;SYCE1L;MKI67;SMC2;HSPA2;HUS1B;MYH9;TUBGCP6;GOLGA2;ASZ1;SYCE3;EREG;PTTG2;WEE2;MEI1;FANCA;SMC…
GO_DNA_DEPENDENT_DNA_REPLICATION	http://www.broadinstitute.org/gsea/msigdb/cards/GO_DNA_DEPENDENT_DNA_REPLICATION	38	0.480896	1.72345	0.0106007	0.0620174	C20orf72;POLE2;GINS4;POLN;APITD1;TOP2A;POLD3;FBXO18;BAZ1A;MCM4;HELB;ORC5;CCNE1;CDC7;MCM5;DNAJA3;CDK9;SETMAR;RPAIN;CDK2AP1;SLC25A33;POLD4;LIG1;PURA;MCM10;WRN;RPA4;POLG;CCNE2;MCM3;RNASEH1;ZRANB3;DNA2;C10orf2;RFC4;PNKP;SMARCAL1;PCNA;PARP2;CCDC111;THOC4;POLE;RNASEH2A;LIG4;ORC4;LRWD1;MCM6;FEN1;GMNC;POLA2;HMGA1;C17orf42;CDC45;STRA13;RRM2B;POLD1;ZNF830;BRCA2;PARP3;PARP1;POLD2;TONSL;FANCM;RAD51;TIPIN;ORC…
GO_CELLULAR_RESPONSE_TO_PEPTIDE	http://www.broadinstitute.org/gsea/msigdb/cards/GO_CELLULAR_RESPONSE_TO_PEPTIDE	84	0.400397	1.7231	0	0.0616717	PTPN1;UCP2;EIF4EBP2;FYN;GNRHR;CDC6;SMARCC1;NR4A3;HDAC5;CPEB1;ARHGEF2;CREB1;PPAT;PCSK9;VAMP2;NR4A1;MYO5A;KLF4;UMODL1;NOD2;MAS1;RHOQ;ATP6V1F;PDK2;LPIN1;GCG;USF1;ANXA5;ASS1;ALDOB;TCIRG1;KLF6;EEF2K;MAX;MAPK3;AKAP1;ADCY4;ID1;WDTC1;SSTR4;ADCY3;CAPN10;CSH1;RAP1BL;CYP11B1;CCNA2;CA2;GAB1;GSK3A;RAB10;ATP6V1C2;ATP6V0A4;ADCY8;GNG2;GNG13;APOBEC1;ATP6V1C1;KIAA0889;RXRA;IL1RL1;GPAM;GNG3;ATP6V1H;PRKAR2A;CRHR2;GN…
GO_GERM_CELL_DEVELOPMENT	http://www.broadinstitute.org/gsea/msigdb/cards/GO_GERM_CELL_DEVELOPMENT	67	0.427574	1.72078	0.004	0.0619498	SPAG16;FOXO3;PCSK4;TRIP13;TTLL5;SPANXB1;DZIP1;C19orf20;STRA8;SYCP3;RPS6;CCNB1;ASPM;TAF4B;CATSPERB;WDR81;YBX2;UBE2J1;ABHD2;ACVR1;PDILT;SLC26A3;FSCN3;FABP9;SPACA1;CEP57;AFF4;FBXO5;PLA2G3;KIAA0430;NEURL;CATSPER4;TMEM146;TDRD5;POMZP3;INHBB;NOBOX;PAQR5;CCDC155;DPY19L2P2;PAQR8;CFTR;SEPT4;BBS2;PABPC1L;DIAPH2;DLD;SRPK1;PYGO1;JAM3;ODF2;AKT1;SPAG6;SOHLH1;OCA2;SYCP1;DMRT1;PIWIL2;PVRL2;ZMYND15;MTOR;ZGLP1;H1F…
GO_NON_RECOMBINATIONAL_REPAIR	http://www.broadinstitute.org/gsea/msigdb/cards/GO_NON_RECOMBINATIONAL_REPAIR	19	0.56489	1.71901	0.0127796	0.0622812	SETMAR;PSMD14;HIST1H4F;BARD1;HIST1H4B;DCLRE1A;HIST1H4K;SUMO1;BRE;UIMC1;HIST4H4;RAD50;HIST1H4J;SLX1A;UVRAG;ATM;H2AFX;LIG4;MLH1;MDC1;C9orf142;BABAM1;HIST1H4A;TP53BP1;NBN;HIST1H4L;FAM175A;HIST1H4E;KAT5;HIST1H4H;PAXIP1;UBE2N;POLM;HIST1H4D;NHEJ1;HIST2H4B;HIST3H3;NSMCE2;DCLRE1B;RNF138;HERC2;BRCA1;RNF168;DCLRE1C;XRCC4;PIAS4;PRKDC;UBE2V2;RNF8;XRCC5;HIST1H4I;HIST2H4A;POLQ;KDM2A;POLA1;SLX1B;MRE11A;BRCC3;PO…
GO_MEIOTIC_CHROMOSOME_SEGREGATION	http://www.broadinstitute.org/gsea/msigdb/cards/GO_MEIOTIC_CHROMOSOME_SEGREGATION	25	0.519432	1.7161	0.0124224	0.0633487	HFM1;ACTR3;LEPREL4;FMN2;RAD21L1;PTTG3P;BAG6;STAG3;SUN1;PPP2R1A;TEX15;SPATA22;SPO11;SGOL2;ATM;RAD51C;TEX12;TRIP13;STRA8;MLH1;SGOL1;APITD1;TEX11;ERCC4;RNF212;CCDC155;HORMAD1;TOP2A;REC8;ESPL1;MAEL;DMC1;SYCE1;TOP2B;C15orf43;MLH3;ACTR2;MSH5;HORMAD2;SYCP2;C11orf85;MRE11A;SYCP1;UBE2B;C16orf73;MSH4;PTTG1;PLK1;SMC2;BRCA2;TERF1;SYCE1L;FANCM;C2orf65;STRA13;SYCE3;FANCD2;LOC728637;SYCE2;CCNB1IP1;CCDC79;SMC4;M…
GO_DNA_BIOSYNTHETIC_PROCESS	http://www.broadinstitute.org/gsea/msigdb/cards/GO_DNA_BIOSYNTHETIC_PROCESS	48	0.449454	1.71604	0.00353357	0.0629148	DTL;POLM;ERVK-8;BLM;KAT5;POLI;TK1;RFC3;C1orf86;RPA1;TOP3A;WRNIP1;UBA7;RMI2;RCHY1;POLA2;UBB;TERF2;TEP1;BRCA1;TERF2IP;TK2;POLD1;TERF1;POLD2;POLE3;RAD51;CHRAC1;BRCA2;GAR1;SIRT1;POLH;LOC100128274;POLQ;PPIA;ZBTB1;PAPD5;MYBBP1A;PTGES3;SYCP1;RFC5;RMI1;BRIP1;USP10;MRE11A;DNTT;PALB2;TNKS1BP1;PHB;POLA1;RAD51AP1;DKC1;RBBP8;LIG3;POLL;RFC2;EXO1;PAPD7;MAD2L2;HMBOX1;REV3L;POLB;RFC1;POLG2;ERVK-10;BARD1;RPA3;ERVK…
GO_REGULATION_OF_INTERLEUKIN_8_PRODUCTION	http://www.broadinstitute.org/gsea/msigdb/cards/GO_REGULATION_OF_INTERLEUKIN_8_PRODUCTION	27	0.51947	1.71469	0.00645161	0.0631618	SSC5D;TNF;ANXA1;CD2;TLR5;F2RL1;F2R;CALCA;DDIT3;ADIPOQ;CRP;IL10;APOA2;RIPK1;IL6R;TLR9;HSPA1B;PTGER4;GPR77;PYCARD;HYAL2;NOD2;LBP;CD244;PARK7;GDF2;TIRAP;BCL3;TLR4;FCN1;ARRB1;PTPN22;LGALS9;KLF4;NLRP10;IL17F;OTUD7B;CD58;AFAP1L2;DDX58;ZNF580;TLR7;PRKD2;SERPINE1;MAP2K5;FFAR2;ELANE;HSPA1A;BCL10;FADD;BPI;TLR8;WNT5A;TLR2;PRG3;ANXA4;MAVS;C19orf29;CAMP;IL1B;TLR3
GO_RESPONSE_TO_AXON_INJURY	http://www.broadinstitute.org/gsea/msigdb/cards/GO_RESPONSE_TO_AXON_INJURY	15	0.601184	1.71409	0.0331325	0.0630336	NTS;GIPR;TXN2;MTR;NAIP;BAX;CHL1;ARG1;NTRK3;NEFH;CALU;DHFR;ISL1;DHFRP1;MAX;GIP;LAMB2;TSPO;RANGAP1;FLRT3;DRD2;CHST3;LGALS1;JAM3;EPO;CDK1;LYN;CTNNA1;RTN4RL2;JAK2;BCL2;FOLR1;ARF4;C5orf13;LTC4S;SOD1;DPYSL3;NEFL;RTN4RL1;MATN2;RXRA;APOD;TNC;AIF1;JUN;NTRK1;APOA1;KCNK2
GO_INNATE_IMMUNE_RESPONSE	http://www.broadinstitute.org/gsea/msigdb/cards/GO_INNATE_IMMUNE_RESPONSE	212	0.348913	1.71394	0	0.062612	FES;LRRC33;HIST1H2BJ;SIRPB1;CD55;C1RL;IGLL1;SEC61A1;OASL;CIITA;C4B;B2M;OAS2;CCL13;POLR3E;DEFB121;CCL4;CFB;CD1D;DEFB131;IFIT3;PTX3;LYN;DEFB125;POLR3D;ZBTB1;HIST2H2BE;CYBA;PTPN6;IL28RA;TLR3;CFI;MAP4K2;MAVS;UNC93B1;CFHR5;NLRC5;CD58;CLEC2A;BST2;IRF5;KIR2DS5;DEFB135;TREM1;HLA-F;DEFB128;LGALS9;FCN2;TRIM13;C3;NLRP3;CALCA;APOBEC3H;VAMP7;IFI35;CCL5;DMBT1;DEFB103A;TRIM4;IL4;CCL20;RPS27A;IGLC3;KLRC4-KLRK1;I…
GO_MITOTIC_SPINDLE_ASSEMBLY	http://www.broadinstitute.org/gsea/msigdb/cards/GO_MITOTIC_SPINDLE_ASSEMBLY	23	0.540927	1.71209	0.0154799	0.0632036	KIF3B;TUBGCP5;RAB11A;BIRC5;SPICE1;ARHGEF10;KPNB1;AURKB;BIRC3;RHOA;KIF23;CLASP1;BIRC2;TUBGCP2;RACGAP1;BIRC8;CHEK2;KIFC1;XIAP;TUBGCP4;MYBL2;KIF4A;OFD1;TUBGCP6;NLRC4;KIF4B;NEK2;GOLGA2;CDC14A;FAM175B;KIF11;MAP9;TUBGCP3;PIBF1;KIF2A;AURKC;KIAA1383;BIRC7;FLNA;ZNF207;TPX2
GO_ENDODERM_FORMATION	http://www.broadinstitute.org/gsea/msigdb/cards/GO_ENDODERM_FORMATION	17	0.581247	1.70525	0.00917431	0.0660472	ITGA7;GATA6;RTF1;HNF1B;COL12A1;LAMB1;VTN;POU5F1;MMP2;INHBA;SOX17;DKK1;FN1;PAF1;DUSP2;CTR9;NOG;NANOG;EOMES;MMP9;CTNNB1;DUSP4;LHX1;SOX7;HMGA2;LAMB3;ITGA4;LEO1;SMAD2;MMP15;COL4A2;ITGB2;DUSP5;LAMA3;MMP14;DUSP1;ITGB5;ITGA5;CDC73;TBX20;MIXL1;ITGAV;COL8A1;COL11A1;SOX2;NODAL;MMP8;COL7A1;HSBP1;COL6A1
GO_CYTOSKELETON_ORGANIZATION	http://www.broadinstitute.org/gsea/msigdb/cards/GO_CYTOSKELETON_ORGANIZATION	281	0.329319	1.69443	0	0.0712433	PAWR;TUBG1;DNAH7;CORO1A;GAS2L3;PPP1R12A;CEP63;DLC1;BAIAP2L2;CCNB1;CHD3;ARPC1A;THY1;FGD2;WDR81;PFN2;ANKRD1;RP1;DOCK1;TMOD4;TRIM27;ERMN;RALA;CDC42EP2;SUN5;DSP;TMSB10;ARHGEF10;PDLIM3;XRCC2;BRSK1;KRT8;ZNF207;BIRC7;MAST3;RAC1;UGT8;CTNNA1;CETN2;SPAG4;SIPA1;LMOD2;LLGL2;PLK4;KIF19;PARVA;CEP57;OFD1;TMOD2;CDK2;TRPV4;KRT25;PLS1;ACTR2;VPS4B;CAPN3;KATNAL1;LIMA1;MAD2L2;ZNF259;LMOD3;MAST1;CLIP1;ARHGAP4;CORO1B;P…
GO_RESPONSE_TO_NITROGEN_COMPOUND	http://www.broadinstitute.org/gsea/msigdb/cards/GO_RESPONSE_TO_NITROGEN_COMPOUND	274	0.335313	1.69284	0	0.0715109	SEPN1;CALM3;CDKN1A;AQP9;KCNK1;KIAA0528;ENPP1;GNG12;AKR1B1;RYR3;PLCB1;RNLS;INPPL1;EEF2;CITED1;GABRB2;BAIAP2L1;CAD;COLEC12;AKAP6;IL1B;DRD2;SLC9A1;PRKCI;SELL;GSN;LPHN3;CHRM5;IL10;HDAC2;REN;IMPACT;ABCC2;PDX1;CYP17A1;CIB2;PPARGC1B;GHRHR;FLOT1;CASP1;CPEB4;FOXC2;EREG;PARK2;GPRC6A;ATP6V0D2;TRIM16;EP300;GNA11;IFNA13;ZNF354A;RPTOR;PTAFR;PAK1;IFNB1;IGFBP5;ATP6V0E2;AREG;KCNJ11;CCR7;PHIP;KCNC2;MOG;UQCRC1;P2RX…
GO_RESPONSE_TO_PEPTIDE	http://www.broadinstitute.org/gsea/msigdb/cards/GO_RESPONSE_TO_PEPTIDE	123	0.370924	1.69283	0	0.0709691	YWHAG;PRL;TIMP4;AVPR1A;BCAR1;GNB3;TFF1;PDE3B;SOS1;PRKCD;FOXO4;ADCY5;NEFL;AP3S1;FBN1;SRC;OGT;SSTR3;MDM2;KLF10;GNG8;ATP2A2;MEN1;GSTP1;AHCYL1;ATP6V0A1;SSTR5;SLC26A6;ATP6V0E2;AREG;FOXO1;PHIP;PIK3C2A;MAPK1;IGFBP5;GOT1;PAK1;STAT5A;CRHBP;QDPR;PPARG;PIK3R1;DRD1;ATP6V0D1;VLDLR;CSK;GNAI1;IGF1;HNRNPK;IL10;EDN1;PRKDC;SESN2;GH1;PRKCI;SLC9A1;PTPN2;GNG10;PIK3R3;FOXC2;EREG;AGT;TRIM16;ATP6V0D2;UPRT;GHRHR;KLF2;POR…
GO_CELLULAR_RESPONSE_TO_OXYGEN_CONTAINING_COMPOUND	http://www.broadinstitute.org/gsea/msigdb/cards/GO_CELLULAR_RESPONSE_TO_OXYGEN_CONTAINING_COMPOUND	263	0.340185	1.68853	0	0.0730331	SNW1;DNMT3B;IL12A;PARK7;IRS1;PIK3R2;HAVCR2;CERS1;ITPR3;APRT;GNAS;TNIP2;BRCA1;MMP2;CD86;GCK;LAMTOR3;PXN;PRDX2;P2RX4;COL1A1;ATP6V1A;SIRT1;WNT3A;SMO;CDC73;RAPGEF2;ADCY9;HDAC9;PDPK1;NFE2L2;AGTRAP;SRSF5;SLC38A9;GNRHR2;MAP3K5;NAMPT;CYP11B2;TNFRSF1B;OPRK1;HRH4;KLRK1;PDGFD;AGTR1;CCL3;PRKACB;CRHR1;CTNNB1;RAB31;CAV2;TXNDC3;PDE4D;FBXO32;WNT10B;APOA4;RPE65;KCNQ1;SOD3;TRIB3;PLSCR3;JAK3;GFI1;SIRT2;AGTR2;PIK3CA…
GO_RESPONSE_TO_OXYGEN_CONTAINING_COMPOUND	http://www.broadinstitute.org/gsea/msigdb/cards/GO_RESPONSE_TO_OXYGEN_CONTAINING_COMPOUND	462	0.32195	1.68737	0	0.073047	F2R;CYCS;COL4A1;PTPN2;GH1;SIN3A;TACR3;TICAM1;GPR55;PRKDC;MSX2;ACER2;UCN;PIK3CG;PLA2G4A;WNT8A;AGT;CMA1;GNG10;TGFB1;SLC2A5;CSF2;SSH1;BDKRB1;NEFH;CXCL9;CDK5;LRP6;ATP6V1G2;FABP3;DBC1;UGT3A2;ATP6V0E1;C7orf59;TGFBR1;ADH6;HNRNPM;CTSB;GLRX2;AKAP7;C4orf49;RMI1;ADM;AURKA;GPR152;GNAO1;PTPRN2;TLR5;ABP1;BAK1;PRKCD;HMGB2;GNAI2;AVPR1A;TIMP4;FAM5C;ADH5;FXN;SMPD1;ABAT;SNCA;RORB;SSTR3;OGT;DHFR;EPS8;ADNP2;GOT1;GYS2…
GO_HEMATOPOIETIC_PROGENITOR_CELL_DIFFERENTIATION	http://www.broadinstitute.org/gsea/msigdb/cards/GO_HEMATOPOIETIC_PROGENITOR_CELL_DIFFERENTIATION	40	0.4534	1.68656	0.0105634	0.0729459	ANLN;ZBTB24;TET2;XRCC5;EEF2;VPS33B;PSEN1;JAM3;ARHGEF7;PYGO1;PTPN6;SOX4;DHTKD1;KRT75;AGPAT5;WDR78;RRS1;SLC7A6OS;PAPD4;FST;ARL11;HOXB3;HERC6;GATA3;PTPN11;FLT3;PTPRZ1;PRRC2C;HYAL2;SERPINB12;GATA1;ZFAT;PTPRC;FAM115C;SP7;TGFB1;EML1;TMEM91;REST;SSBP3;ZFPM1;SIN3A;SP3;BATF;INHBA;KIT;TAL1;PRKDC;BCL2;ARMC6;FSTL3;SHH;WASF2;COL24A1;WDR7;FLI1;SPI1;SIPA1L3;LIG4;MIXL1;MEIS1;PLEK;HOXB4;EP300;MLF1;ERCC2;BVES;MEOX…
GO_REGULATION_OF_PROTEASOMAL_UBIQUITIN_DEPENDENT_PROTEIN_CATABOLIC_PROCESS	http://www.broadinstitute.org/gsea/msigdb/cards/GO_REGULATION_OF_PROTEASOMAL_UBIQUITIN_DEPENDENT_PROTEIN_CATABOLIC_PROCESS	54	0.432652	1.68354	0.008	0.0738574	USP14;HERPUD1;BAG6;ARIH1;APC;GBA;LRRK2;BAG5;CUL3;PTEN;C2orf28;RNF114;RNF14;ATM;SMAD7;ANKIB1;PBK;PIAS1;RNF180;UBQLN2;SIRT2;NELL1;PCID2;VCP;TRIB3;BUB1B;PSMD10;CBFA2T3;PLK2;MDM2;WNT10B;DAB2IP;GIPC1;RNF166;SVIP;SENP1;RNF19B;TRIB1;RAD23B;ESPL1;GORASP1;CSNK1A1;CSNK1D;SOCS4;DUSP1;MAD2L1;TAF9;AURKA;NFE2L2;CLU;TRIB2;TPR;GCLC;COMMD1;HSP90AB1;UBE2V2;RFWD2;TERF1;RNF144A;ZFAND2A;RCHY1;ARAF;HSPBP1;NUB1;TTK;KBT…
GO_OOCYTE_DIFFERENTIATION	http://www.broadinstitute.org/gsea/msigdb/cards/GO_OOCYTE_DIFFERENTIATION	17	0.56194	1.68301	0.0245399	0.0735252	LGR5;EREG;WNT4;FBXO5;DMC1;CTNNB1;INSL3;BRCA2;PLD6;BCL2;MLL4;REC8;NPM2;DAZL;TDRD5;FOXL2;PDE3A;AURKC;PTK2B;INHBB;RXFP2;STRA8;ZGLP1;RPS6KA2;DMRT1;ANG;PABPC1L;ATM;ZP3;TRIP13;FOXO3;MLL2;FIGLA;YBX2;CDC25B;KIAA0196;GDF9;CCNB1
GO_SPERM_MOTILITY	http://www.broadinstitute.org/gsea/msigdb/cards/GO_SPERM_MOTILITY	15	0.587506	1.67606	0.0216049	0.0765469	TEKT3;CATSPER1;DNAI1;TMEM146;GAPDHS;ING2;APOB;DNAH11;SLC26A8;PLTP;CATSPER2;C12orf11;CXorf41;INPP5B;TXNDC3;SLC22A16;LRRC6;PGK2;SORD;CELF3;NPHP4;CATSPER4;SLC9A10;NEURL;TEKT2;SMCP;CACNA1I;GAS8;DDX4;ATP1A4;DPCD;LDHC;CCDC39;SLIRP;INSL6;CCDC40;TTLL5;ROPN1B;CATSPER3;DNAJA1;TMF1;ATP2B4;AKAP4;DNAH5;TNP1;DNAH1;PRM3;SPEM1;ADCY3
GO_RESPONSE_TO_TOXIC_SUBSTANCE	http://www.broadinstitute.org/gsea/msigdb/cards/GO_RESPONSE_TO_TOXIC_SUBSTANCE	89	0.386657	1.67349	0	0.0776961	PRDX4;GSTK1;KDM3B;ASNS;HYAL1;FECH;GSTO2;AIFM1;ETS1;TXNRD1;EPHX1;PRDX1;UROD;TXNRD3;BAX;NOS3;FAS;EPHX2;KDM5B;HBA2;LPO;PXDN;CCL2;GPX3;SLC6A4;HBB;CAT;DHX15;NUPR1;ALB;SLC30A1;SLC6A1;ASS1;RAD51;KDM6B;UQCRFS1;PLA2G4F;MOSC1;SOD2;GSTZ1;EPX;PPP1R15A;HP;LYN;AOC3;HSP90AA1;MAPK9;ALAD;HIF1A;HDAC6;FABP1;CCL4;PXDNL;LTC4S;ZC3H8;MT3;CIITA;GJC2;ENDOG;MOSC2;MGST1;GSTT1;GPX8;GPX7;HYAL2;HSPA9;GSTO1;GUCY1A3;IKBKB;SRF;T…
GO_VESICLE_COATING	http://www.broadinstitute.org/gsea/msigdb/cards/GO_VESICLE_COATING	20	0.541466	1.67126	0.0161812	0.0783814	CNIH3;RAB1A;TRAPPC2L;STX5;BET1;TRAPPC3;PPP6R1;SEC22B;GORASP1;F5;TRAPPC6A;SEC24A;GBF1;KLHL12;SEC23A;PPP6C;RAB1B;CNIH;TMED10;CTSC;TRAPPC4;CALY;SCFD1;SEC23IP;SAR1B;SEC24B;TRAPPC10;HIP1;GOSR2;SEC13;LMAN1;PIK3C2A;FCHO1;TRAPPC5;CUL3;AREG;PREB;SEC31A;TBC1D20;GRIA1;HMP19;GOLGA2;TRAPPC1;USO1;TMED2;AP2S1;SEC16B;ANKRD28;CTSZ;TGFA;PPP6R3;TRAPPC6B;FOLR1;F8;CD59;COL7A1;D4S234E;EPS15;FCHO2;CNIH2;SEC24C;PICALM;S…
GO_NEGATIVE_REGULATION_OF_PEPTIDASE_ACTIVITY	http://www.broadinstitute.org/gsea/msigdb/cards/GO_NEGATIVE_REGULATION_OF_PEPTIDASE_ACTIVITY	76	0.403256	1.67071	0.0042735	0.078154	SERPINA10;SPOCK3;IGBP1;CST5;SERPINB4;TIMP1;SERPING1;SERPINF2;USP47;SERPINA5;CASP8;KNG1;COL6A3;KAL1;IFI6;PROL1;DDX3X;SPINK1;PTTG2;ITIH4;MAGEA3;SPOCK1;C3P1;NGF;AGT;SERPINB8;NLRC4;CST11;SPINK14;PARK7;SERPINA2;TNFAIP8;CSNK2A1;DHCR24;CD109;POR;TIMP2;PAX2;BIRC8;SERPINF1;PROS1;SERPINA1;WFIKKN2;CST2;SERPINB10;BIRC5;SPINK13;SH3RF1;IL6;PIH1D1;ITIH6;CST9LP1;TRIAP1;CST6;CST7;SPINT1;TFAP2B;R3HDML;SERPINB11;GP…
GO_CELLULAR_RESPONSE_TO_HYDROGEN_PEROXIDE	http://www.broadinstitute.org/gsea/msigdb/cards/GO_CELLULAR_RESPONSE_TO_HYDROGEN_PEROXIDE	26	0.505296	1.66687	0.0134228	0.0797698	KLF2;PPIF;PDGFD;ECT2;NET1;FXN;PARK7;MDM2;KLF4;PRKAA1;PLEKHA1;STK25;CYP1B1;PDCD10;STAT6;PRKCD;FABP1;HIF1A;RELA;KLF6;ANXA1;HDAC6;ZNF277;AQP1;KDM6B;IMPACT;SETX;HDAC2;RHOB;CBX8;SPHK1;TRPC6;CDK1;SIRT1;ABL1;RPS3;AKR1B1;IL18RAP;F3;NFE2L2;IL18BP;PCGF2;BNIP3;IL6;TNFAIP3;EZH2;MAPK7;AGER;ARG1;FAS;ZNF580;EP300;MAP3K5;PPP5C;FOXO1;GSK3B;AIFM1;C20orf111;PAX2;ETS1;APEX1
GO_CHROMOSOME_ORGANIZATION	http://www.broadinstitute.org/gsea/msigdb/cards/GO_CHROMOSOME_ORGANIZATION	384	0.324347	1.66101	0	0.0826954	HDAC5;LEO1;CSRP2BP;KDM3B;TOP1;NSD1;MLH3;COPS2;MBD3L3;HMG20B;PAPD7;NIPBL;ZWINT;CPA4;GSG2;USP27X;ATXN7L3;CTBP1;CBX7;HIST1H1C;H1FNT;MRE11A;SIN3B;NUP160;KIAA1267;HIST1H2BF;TADA3;CHEK1;HMGB3;RECQL4;KDM6A;BRD1;BAZ2A;CENPI;HIPK4;MSL1;SRPK1;SMYD3;CENPV;ZNHIT1;SUV39H1;KDM5C;HIST1H2BK;C20orf20;CHAF1B;ACTB;BAHD1;MLL5;BRD4;CBX2;JMJD5;CTR9;DCLRE1B;ASH2L;PDS5B;PRKAA1;NSMCE2;NUF2;CCDC79;HIST2H4B;PAFAH1B1;CHMP1B…
GO_ACTIVATION_OF_INNATE_IMMUNE_RESPONSE	http://www.broadinstitute.org/gsea/msigdb/cards/GO_ACTIVATION_OF_INNATE_IMMUNE_RESPONSE	63	0.41751	1.66087	0.00431035	0.082213	RFTN1;PRKCE;CLEC7A;NOD2;IRAK4;TRAF6;S100A14;SYK;CD14;CTSK;BTK;PSMD8;CARD11;PSMB3;TLR9;RIPK1;TAB3;PGLYRP1;LYN;CD36;PSME3;TLR2;UBE2D2;UBE2D1;FADD;PSMA2;TLR3;TLR6;PAK2;AIM2;FYN;IKBKG;MAVS;ITCH;KRAS;UNC93B1;TICAM2;BTRC;DDX58;PSMB10;SCARA3;FFAR2;CLEC4E;BIRC3;PSMD2;PSMB2;PSMD14;IRF7;MAPKAPK3;PSMD3;LBP;CD180;MAP3K7;IRAK2;FCER1G;LGALS9;CUL1;PSMC1;FCN1;RIPK2;TANK;PGLYRP4;IRAK1;PSMD11;IFIH1;PSMC4;UBA52;DMB…
GO_GAMETE_GENERATION	http://www.broadinstitute.org/gsea/msigdb/cards/GO_GAMETE_GENERATION	190	0.342571	1.6568	0	0.084171	SLC26A6;DND1;ZNF35;TDRD7;FMN2;TEX19;PTCHD3;RBMY1B;KIAA0196;DUSP13;H2AFX;AKAP14;NUP210L;CYLC1;HSF1;ITGB1;RAD51C;CLOCK;SLC26A8;PARN;HORMAD1;PLD6;NPHP1;HMGB2;DDX25;PTK2B;CDY1;SPAG11B;FAM75A3;MYCBP;SSTR3;FAM9B;DHH;SLC22A16;TDRD6;GGNBP1;HIST1H2BA;DAZ4;ADAD1;WT1;ETV5;SLIRP;NSUN2;SPIN4;CTSB;KHDRBS3;IQCF1;SIAH1;CNR1;TGFBR1;MMP19;AMH;BMP15;TESK1;HSPA2;FANCF;TXNDC2;AGFG1;HOXA11;THEG;C20orf165;FAM75A7;TGFB1…
GO_REGULATION_OF_PROTEIN_CATABOLIC_PROCESS	http://www.broadinstitute.org/gsea/msigdb/cards/GO_REGULATION_OF_PROTEIN_CATABOLIC_PROCESS	128	0.362916	1.65098	0	0.0872961	TNFRSF1B;CSNK1D;TIMP2;DACT1;SOCS4;RHBDD3;USP13;PSMA3;PSMD4;NFE2L2;WNT1;CLU;C5orf41;ANAPC16;PTPN3;PSME2;TRIB2;PHB;ANAPC4;EDEM2;OAZ3;HSP90AB1;PTK2;SKP1;TIMP1;TERF1;PACSIN3;OS9;ARNTL;CDC27;RCHY1;HSPBP1;TNFSF12;PRKCG;KIAA1432;TTK;ANAPC7;BUB3;PARK7;GOLGA2;ASB9;CSNK2A1;RNF139;BANP;ADAM8;C19orf6;DDRGK1;MYLIP;CHEK2;PSMD12;APC;LRRK2;BAG5;AGAP2;SF3B3;MDM4;RGP1;PRKACA;C2orf28;TMF1;SNX12;ADAM9;KCNE2;GPX1;SMA…
GO_SPINDLE_ASSEMBLY	http://www.broadinstitute.org/gsea/msigdb/cards/GO_SPINDLE_ASSEMBLY	34	0.465347	1.64653	0.0112782	0.0894107	CEP63;XIAP;TUBGCP4;KIAA0196;CHEK2;ASPM;TUBGCP2;CEP192;RACGAP1;NEK7;KIF23;RHOA;LZTS2;BIRC2;AURKB;HAUS6;KPNB1;TUBB1;MLH1;SPICE1;ARHGEF10;FLNA;ZNF207;TPX2;INO80;BIRC7;PIBF1;HAUS5;KIF11;CDC14A;RCC1;HAUS1;FBXO5;HAUS2;NEK2;KIF4B;HAUS8;OFD1;KIF4A;NCOR1;MYBL2;KIFC1;HAUS7;HDAC3;TUBB;BIRC8;BIRC3;CLASP1;CSNK1D;RPS3;TUBGCP5;KIF3B;RAB11A;BIRC5;AURKA;AURKC;KIAA1383;NEK6;MAP9;TUBGCP3;KIF2A;TNKS;STARD9;FAM175B;C…
GO_REGULATION_OF_CELLULAR_PROTEIN_CATABOLIC_PROCESS	http://www.broadinstitute.org/gsea/msigdb/cards/GO_REGULATION_OF_CELLULAR_PROTEIN_CATABOLIC_PROCESS	93	0.383908	1.64555	0	0.089303	SOCS5;RHBDF1;UBQLN4;PCSK9;SDCBP;DISC1;PSMB10;SMARCC1;PSEN1;ZW10;PSMA2;ARIH2;PSME3;UBE3A;UBE2D1;ANAPC11;PLK1;PSMD8;DVL1;RNF144B;MTM1;UBE2C;PLK3;RDX;FBXO22;SHH;DYNC1LI1;ECSCR;BUB1;RNF138;NSMCE2;PTTG1IP;TNFAIP3;NKD2;LAMP3;UBQLN1;CHFR;GSK3B;CDK1;RAD23A;UBE2K;PSMB4;WAC;GNB2L1;ANAPC5;N4BP1;DLGAP5;PDCL3;CDC20;TLK2;UBA52;SUFU;UBXN1;STUB1;MAD1L1;PKD1;PSMG2;PSMB5;EZR;SGTA;PSMD2;PSMD14;UCHL5;RAB1A;C6orf125;…
GO_DOUBLE_STRAND_BREAK_REPAIR	http://www.broadinstitute.org/gsea/msigdb/cards/GO_DOUBLE_STRAND_BREAK_REPAIR	52	0.424137	1.63575	0.0171821	0.0952671	PARP1;BRCA2;RAD51;TONSL;OBFC2A;RNF8;CDC45;RNF168;DCLRE1C;XRCC4;PIAS4;NSMCE2;DCLRE1B;SMC6;RNF138;RPA1;HERC2;KDM4D;HIST1H4E;HIST1H4H;KAT5;WDR48;POLM;HIST2H4B;MSH2;XRCC6BP1;ZSWIM7;WHSC1;MCM8;XRCC6;ACTR5;RIF1;MAD2L2;SMC5;RAD52;GINS2;PAPD7;POLL;LIG3;PRPF19;SLX4;RAD51AP1;RAD54L;SLX1B;MRE11A;HIST1H4I;XRCC5;RECQL4;GEN1;GGN;CCDC155;HIST1H4J;FBXO18;EXD2;CDC7;SLX1A;FAN1;ESCO2;XRCC1;SETX;BRE;XRCC2;UIMC1;GINS…
GO_REGULATION_OF_SYMBIOSIS_ENCOMPASSING_MUTUALISM_THROUGH_PARASITISM	http://www.broadinstitute.org/gsea/msigdb/cards/GO_REGULATION_OF_SYMBIOSIS_ENCOMPASSING_MUTUALISM_THROUGH_PARASITISM	66	0.407216	1.6325	0.0118577	0.0968181	POLR2E;JUN;OASL;POLR2H;EXOC2;MBL2;CHD1;PPIE;PML;POLR2G;TRIM26;TRIM35;POLR2A;POLR2F;PTX3;POLR2J;POLR2C;RDBP;CCL4;POLR2B;TNF;POLR2D;FBLN1;CAV1;GTF2F1;BTBD17;MRE11A;MAVS;PVRL2;BCL2L11;SRPK1;ZC3HAV1;CD36;PPIB;CD28;TRIM32;BST2;CHMP4B;TRIM11;TSG101;HDAC1;SUPT5H;VPS4A;DERL1;SQSTM1;PM20D1;VPS4B;MPO;CCNT1;RSAD2;PTPLAD1;LGALS9;BPIFA1;RAB7A;C19orf66;VPS25;FCN1;TRIM13;STAT1;DDB1;LBP;POLR2K;LARP1;ILF3;TRIM62;…
GO_ORGANELLE_ASSEMBLY	http://www.broadinstitute.org/gsea/msigdb/cards/GO_ORGANELLE_ASSEMBLY	167	0.342501	1.62983	0	0.0980395	PCNT;ACTA1;TBPL1;KIAA1377;MAP9;RPL3;ATG12;RFX3;KIAA1383;ZPBP2;C2CD3;CENPC1;BIN2;TRAPPC8;TXNDC8;RPS17;TTN;HAUS3;RPS10;SBDS;CENPA;RPL3L;TMEM107;GOLGA2;RSPH9;NME5;NPM1;BBS1;NLRC4;TUBGCP6;KIF27;DHX30;CSNK1D;LSM3;MYH10;CCDC151;TMEM67;IFT81;CHMP4C;HDAC3;FUZ;CNTROB;BRIX1;CCDC39;C12orf55;LDB3;TCTN2;TMEM93;BIRC5;PATL2;TNP1;ATXN2;RPS27L;WIPI1;TCAP;RPF1;TTLL3;BECN1;ANLN;LIMD1;STX7;KIF11;CEP152;RPF2;EFTUD1;W…
GO_TELOMERE_ORGANIZATION	http://www.broadinstitute.org/gsea/msigdb/cards/GO_TELOMERE_ORGANIZATION	31	0.469054	1.62689	0.0135135	0.0997289	RFC1;XRCC6;SMC5;HIST1H4C;APEX1;UPF1;SLX4;RFC2;PRIM1;DKC1;TNKS1BP1;POLA1;ERCC1;RFC5;PTGES3;SLX1B;MRE11A;HIST2H4A;HIST1H4I;XRCC5;HIST1H3F;GAR1;RAD51;PRKDC;POLD2;TERF1;BRCA2;PARP3;HIST1H3H;POLD1;TERF2IP;TEP1;HIST1H3J;TERF2;POLA2;PIF1;DOT1L;DCLRE1C;SMC6;RPA1;RTEL1;HIST3H3;NSMCE2;PRIM2;DCLRE1B;RFC3;SMG6;H3F3B;HIST1H4E;HIST1H4H;HIST1H4D;HIST2H4B;HIST1H4A;HSPA1A;NBN;HIST1H4L;HIST1H3B;PCNA;RFC4;ACD;DNA2;…
GO_MULTICELLULAR_ORGANISM_REPRODUCTION	http://www.broadinstitute.org/gsea/msigdb/cards/GO_MULTICELLULAR_ORGANISM_REPRODUCTION	256	0.325679	1.62687	0	0.0991028	CDC25B;FANCG;PMCH;IMMP2L;YY1;TCP11;PARP11;PCYT1B;WIPF3;PRM2;IL1B;RSPH1;UBE2Q1;MCM9;CTCFL;ERCC1;TSPY3;CELF1;AKR1B1;ZP3;PIWIL4;ZNF830;CRTAP;APOB;BIK;HOXA9;POU4F2;SERPINA5;AURKC;HOOK1;ZNF296;HILS1;EREG;TSPY10;GHRHR;CYP17A1;GJB2;TBC1D20;MLL2;STK11;PTGER3;RBMY1F;BAG6;C9orf11;CDYL;E2F1;SIX5;SPEM1;PRM3;PTEN;RFX2;EPOR;FAM75D3;MLH1;SPIN3;PRDM1;ATM;CALR;PSME4;TEX15;SOHLH2;PRDX3;DRD1;P2RX1;RNF114;TSSK2;RPL1…
GO_EPIDERMAL_GROWTH_FACTOR_RECEPTOR_SIGNALING_PATHWAY	http://www.broadinstitute.org/gsea/msigdb/cards/GO_EPIDERMAL_GROWTH_FACTOR_RECEPTOR_SIGNALING_PATHWAY	16	0.562728	1.62288	0.0412698	0.101398	KIF16B;FES;DGKD;IQGAP1;FAM59A;PIGR;HRAS;RPS6KA5;EFEMP1;EREG;SRC;TGFB1;GRB2;CBL;PAG1;NCK2;GRB7;PIK3CA;SOS1;PTK2B;SOX9;BCAR1;EGFR;ARF4;FAM83B;REPS2;PXN;PTK2;EPS15;PLCG1;TDGF1;ABL1;CSK;ERBB2IP;NRAS;ADAM17;PIK3R1;SHC1;FAM83A;PDPK1;SOCS5;KRAS;EPS8;GAB1;EGF;VIL1;HBEGF;BTC;SHC3;PIK3C2A;PLCE1;CAMLG;RASSF2;AREG;PTPN11
GO_NEGATIVE_REGULATION_OF_CYTOKINE_PRODUCTION	http://www.broadinstitute.org/gsea/msigdb/cards/GO_NEGATIVE_REGULATION_OF_CYTOKINE_PRODUCTION	75	0.386637	1.62247	0	0.101059	TLR4;NLRP12;KLF2;RPS6KA4;HLA-DRB1;C1QBP;IL12A;PYCARD;PGLYRP2;FN1;TWIST1;HAVCR2;BANK1;TGFB1;CRYBA1;RELB;UBB;GHRL;INHBA;BCL6;ORM1;IL10;OTUD5;RARA;RNF128;NLRC3;CYLD;TRIB2;PYDC1;TNFRSF9;CD24;IL6;HMGB1;PRG2;IL23R;TBK1;IRF3;CD2AP;INHA;CHID1;BTN2A2;TIGIT;IDO1;MC1R;PCBP2;NLRX1;GBP1;SELS;GSTP1;GHSR;NR1H4;XCL1;LTF;RPS6KA5;THBS1;ANGPT1;PTPN22;LEF1;ARRB1;F2RL1;TRAIP;HLA-DRB3;JAK3;SSC5D;GPNMB;IFNA2;GPR77;NDRG…
GO_POSITIVE_REGULATION_OF_INTERLEUKIN_8_PRODUCTION	http://www.broadinstitute.org/gsea/msigdb/cards/GO_POSITIVE_REGULATION_OF_INTERLEUKIN_8_PRODUCTION	22	0.505887	1.61782	0.0253165	0.103869	TLR4;TIRAP;GDF2;NOD2;HYAL2;PYCARD;PARK7;CD244;LBP;LGALS9;NLRP10;FCN1;TLR5;CALCA;F2R;F2RL1;TNF;CD2;TLR9;PTGER4;HSPA1B;ADIPOQ;DDIT3;RIPK1;APOA2;BCL10;FADD;TLR2;PRG3;TLR8;WNT5A;IL1B;TLR3;MAVS;CAMP;PRKD2;DDX58;CD58;AFAP1L2;TLR7;ZNF580;HSPA1A;SERPINE1;ELANE;FFAR2
GO_CELLULAR_RESPONSE_TO_OXIDATIVE_STRESS	http://www.broadinstitute.org/gsea/msigdb/cards/GO_CELLULAR_RESPONSE_TO_OXIDATIVE_STRESS	71	0.399001	1.61441	0.0041841	0.105516	VKORC1L1;TXNDC8;TPO;PARK7;ECT2;PPARGC1B;KLF2;MELK;PRDX2;HDAC2;PXN;IMPACT;BCL2;SIN3A;TXNDC2;ARNTL;MMP3;CYP1B1;STK25;IL6;IL18BP;NFE2L2;PLA2R1;PRKD1;GLRX2;AKR1B1;RPS3;SIRT1;APEX1;PAX2;SELS;TXN2;MAP3K5;SEPN1;HNRNPD;ETV5;NEFH;ANKRD2;PDGFRA;SRC;PRKRA;AIF1;MDM2;APOA4;FXN;SNCA;TXNDC3;ATP2A2;BMP4;ALDH3B1;PDGFD;PPIF;JAK2;PINK1;ZC3H12A;SPHK1;CBX8;RHOB;GPX1;ATP13A2;HSPA1B;FOS;ZNF622;SIRT2;RELA;PRKCD;SOD3;PLE…
GO_INFLAMMATORY_RESPONSE	http://www.broadinstitute.org/gsea/msigdb/cards/GO_INFLAMMATORY_RESPONSE	162	0.34196	1.6141	0	0.105025	CCL5;KLKB1;HNRNPA0;RAC1;REG3A;TNFRSF21;CCL20;C4A;F12;NLRP3;TNFRSF11B;RIPK2;IL20RB;CALCA;CNR2;IL17RE;NCR3;LGALS9;FCER1G;INS;S100A12;NGFR;C3;CCL25;CHST2;NFRKB;HDAC4;CD40;PRKCZ;HLA-DRB5;STAT3;HFE;TSPAN2;CCL4L2;LYZ;ACVR1;TNFRSF10C;GPER;CYP4F11;SLC7A2;PLA2G4C;NOTCH1;HLA-DRB4;AHCY;NTRK2;CXCL3;PRKCQ;AGER;C5;S100A8;TLR7;ADORA2A;CX3CL1;LTA4H;NFKB1;CCL8;MS4A2;CD27;AOX1;IL31RA;CDO1;CCRL2;F3;NFKBIZ;KDM6B;LYN…
GO_REGULATION_OF_SUBSTRATE_ADHESION_DEPENDENT_CELL_SPREADING	http://www.broadinstitute.org/gsea/msigdb/cards/GO_REGULATION_OF_SUBSTRATE_ADHESION_DEPENDENT_CELL_SPREADING	18	0.540858	1.61057	0.0297619	0.106708	HAS2;EFNA5;MYOC;CIB1;DNM2;CALR;S100A10;UNC13D;CORO1C;ARHGEF7;OLFM4;LIMS1;TACSTD2;RCC2;FGA;GBP1;FGB;AP1AR;FGG;FAM21C;ST6GAL1;TRIOBP;RREB1;ITGB1BP1;RAC3;MFI2;KANK1;PREX1;NET1;APOA1;C1QBP;MYADM;ACTN4;RAC1;LRRC16A;PTK2;BRAF;FLNA;ARPC2;CDC42;FBLN1;EPB49;POSTN
GO_CELLULAR_COMPONENT_DISASSEMBLY	http://www.broadinstitute.org/gsea/msigdb/cards/GO_CELLULAR_COMPONENT_DISASSEMBLY	166	0.333977	1.60885	0	0.107233	BIRC2;KIF9;ERN2;APC;KPNA1;GABARAPL1;HAPLN1;MRPL41;CD163L1;KCNK3;PPARGC1A;TARDBP;MRPS23;MRPL24;EIF2S1;ATG14;NUP153;TFIP11;N6AMT1;CHMP1A;REP15;MRPS18A;STMN4;BMP2KL;STAT2;ENG;ZCCHC17;BLCAP;TIMP2;CD93;GDF5;MRPL55;MRPS14;ETF1;NDEL1;SLC1A3;MRRF;HMGB1;WNT1;BOC;SLCO1A2;NUP88;DKKL1;CFL1;CAPNS2;NR2C2;PTK2;ACVR1C;GABRA5;ATG12;CASP8;C8orf59;MYOM1;MRPL51;MRPL44;SNAI2;GOLGA2;FZD1;AURKAIP1;MRPL39;MRPL33;CTSS;FB…
GO_RECOMBINATIONAL_REPAIR	http://www.broadinstitute.org/gsea/msigdb/cards/GO_RECOMBINATIONAL_REPAIR	27	0.483055	1.60786	0.037037	0.107212	NBN;RAD21L1;SFR1;MORF4L1;RPA2;SWI5;C19orf39;RAD54B;FEN1;RAD51B;H2AFX;RAD51C;ATM;HELQ;C20orf29;HUS1;CDC7;EXD2;SLX1A;RAD50;CCDC155;FBXO18;XRCC1;REC8;FAN1;NSMCE1;ERCC4;XRCC2;OBFC2B;INO80;GINS4;POLN;XRCC3;RAD51D;KIAA0146;SHFM1;PSMD14;RPA3;DMC1;ZSWIM7;MCM8;SMC5;RAD52;GINS2;SLX4;RBBP8;LIG3;YY1;C12orf32;RAD51AP1;RAD54L;PALB2;MCM9;MRE11A;SLX1B;MMS22L;GEN1;POLQ;RAD51;TONSL;HUS1B;PARP1;BRCA2;RECQL5;CDC45;O…
GO_REGULATION_OF_ORGANIC_ACID_TRANSPORT	http://www.broadinstitute.org/gsea/msigdb/cards/GO_REGULATION_OF_ORGANIC_ACID_TRANSPORT	17	0.537521	1.60659	0.0362538	0.107474	LEP;GRM7;DPYSL2;P2RY2;ARG1;SLC38A3;GABBR1;PLA2G6;PER2;ARL6IP1;TNFSF11;MAP2K6;IRS2;ADORA1;P2RX4;PLA2G10;TMEM27;HRH3;P2RX7;RAB3GAP1;CYP4A11;SLC6A1;AKT1;NPY5R;SEPT2;NTSR1;IL1B;PLA2R1;AKT2;ATP1A2;MAPK9;SYK;ACSL4;AGTR2;REPIN1;MIF;AVPR1A;AVP;ARL6IP5;TNFRSF11A;EDN1;FAM132B;TRH;SNCA;CYP4F2;ABAT;THBS1;OXT;CCK;NCOR1
GO_PHOSPHOLIPID_TRANSPORT	http://www.broadinstitute.org/gsea/msigdb/cards/GO_PHOSPHOLIPID_TRANSPORT	22	0.505762	1.60259	0.0289389	0.109801	ABCA12;ATP11C;ABCA2;ATP8A2;SCP2;OSBPL8;ABCG1;PRELID1;APOA1;APOA4;APOC2;SLMO2;APOA5;PCTP;ATP8B4;ABCA7;CETP;TMEM30A;C20orf79;SCARB1;OSBPL5;PITPNM1;ATP10D;ATP10A;ATP8A1;APOA2;PITPNB;MTTP;ATP8B2;APOE;PLA2G10;SLMO1;GLTPD1;ABCG8;P2RX7;PITPNM3;TRIAP1;ABCA4;PITPNC1;ATP8B1;ABCA13;MFSD2A;ABCA1;ATP8B3;PITPNA;ATP11A;ATP11B;LDLR;ATP9A;PRELID2;APOC1;TNFAIP8L3;ABCB4;ATP9B;NPC2;APOC3;ATP10B;KCNN4
GO_PROTEIN_OLIGOMERIZATION	http://www.broadinstitute.org/gsea/msigdb/cards/GO_PROTEIN_OLIGOMERIZATION	133	0.350656	1.60098	0	0.110403	NOD1;CASP8;SCUBE3;NELL2;EVL;NPM2;GRHPR;STOML2;TERF1;KCNF1;SBF2;DPYS;NPM1;NLRC4;GOLGA2;BLM;AR;ECT2;ITPR3;LIPC;HSF4;KCNA4;OAT;HIST3H3;CUTC;KCNA10;SLC22A1;GLRA3;DHRS4;ENTPD2;EIF2AK3;KCTD14;MIP;ATL1;ACAT1;SHARPIN;LRP4;TNNT2;CAMK2G;TRPM3;KCTD7;ALDOA;POLQ;GOPC;COL1A1;KCTD8;P2RX4;PANX1;HIST1H3F;CRYZ;SPAG9;C1QTNF2;PFKM;PRKAB1;VWF;TRMT61B;HLA-DRB3;BRAF;KCTD15;ACHE;SYT1;CHP;ACACB;VCP;UPK1A;TRPM7;TOR1B;FIS1…
GO_CELLULAR_RESPONSE_TO_ESTROGEN_STIMULUS	http://www.broadinstitute.org/gsea/msigdb/cards/GO_CELLULAR_RESPONSE_TO_ESTROGEN_STIMULUS	16	0.549898	1.60053	0.0310559	0.109972	SSTR3;NCOA3;MDM2;ITGA2;ESR1;SFRP1;SSTR1;CCDC62;KAT5;SERPINB9;MSX2;EGFR;RAMP3;NRIP1;IL10;ZNF703;C20orf123;H2AFZ;PELP1;TRIM24;CRHBP;RARA;IGF1;BCAS3;SRD5A1;PPARGC1A;RUVBL2;AIFM1;WBP2;CCNA2;UGT3A2;SFR1;MYOG;GPER;HNRNPD;MYOD1;NEFH;PAWR;ESR2;SSTR2;FAS
GO_REGULATION_OF_FIBROBLAST_PROLIFERATION	http://www.broadinstitute.org/gsea/msigdb/cards/GO_REGULATION_OF_FIBROBLAST_PROLIFERATION	37	0.447713	1.59673	0.0096463	0.112182	B4GALT7;MIF;FBLN1;PRKDC;CD74;BMI1;PTPRZ1;PML;CDK4;DACH1;JUN;AGT;FN1;TGFB1;IL13;EREG;SIRT6;MORC3;CDKN1A;PEX2;FTH1;MYC;CREB1;PMAIP1;NDUFS4;BAX;MED25;PARP10;FOSL2;CDC6;S100A6;NF1;EMD;TRIM32;NUPR1;UTS2R;CDC73;WNT1;WNT2;MED31;AGTR2;CTC1;AQP1;EGFR;CD300A;UTS2;SPHK1;PDGFB;GSTP1;PDGFD;WAPAL;CTNNB1;PDGFC;FNTB;IFI30;GAS6;ESR1;DAB2IP;ANXA2;ZMIZ1;PDGFRA;SFRP1;LTA;C1QL4;DDR2;BTC;CCNB1;PLA2G1B;AGER;E2F1;SKI;FG…
GO_REGULATION_OF_INNATE_IMMUNE_RESPONSE	http://www.broadinstitute.org/gsea/msigdb/cards/GO_REGULATION_OF_INNATE_IMMUNE_RESPONSE	121	0.34986	1.59549	0	0.112527	IFNA14;HSPA1B;FBXW11;POLR3G;JAK2;IFNA1;PSMC3;GFI1;ADAR;RELA;TMEM173;DAB2IP;PVR;TNIP1;PSMD5;HLA-E;STAT2;PTPN22;USP18;SOCS1;TIRAP;PSMD7;IFNGR2;LTF;DNAJA3;NR1H4;PRKACB;SERPINB9;MED1;GBP5;ADAM8;BIRC2;LEP;TAB1;MALT1;ANKRD17;LGMN;PRKACG;NLRP6;PLSCR1;PSMD12;FLOT2;PRKACA;OTUD7A;HSP90B1;MARCO;IFI16;ITGAM;CDC37;BCL10;TRAF3;TLR8;NRAS;PIK3AP1;SERPING1;ICAM3;MAP3K1;PIK3R4;SKP1;MB21D1;TNIP2;CASP8;NOD1;CD86;DDX…
GO_DNA_GEOMETRIC_CHANGE	http://www.broadinstitute.org/gsea/msigdb/cards/GO_DNA_GEOMETRIC_CHANGE	33	0.460087	1.59467	0.0124224	0.112473	MCM7;TOP2B;CHD1L;MCM2;XPC;XRCC6;ATRX;GINS2;DDX11;DDX1;XRCC5;HMGB3;RECQL4;MRE11A;GINS1;HMGB1;BRIP1;UBB;GTF2H4;PIF1;DDB2;RAD51;PARP1;RECQL5;CDC45;HMGA1;BLM;CHD4;RECQL;CHD1;RTEL1;RBX1;DDX12P;DDX3X;ZRANB3;MCM3;IGHMBP2;GTF2H1;ERCC2;WRN;PURA;CHD3;XPA;NBN;DHX9;RUVBL2;ASCC3;DNA2;C10orf2;RPS27A;SUPV3L1;RAD54B;UBC;ERCC3;MCM6;CHD8;MTERF;INO80;ANXA1;GINS4;UBA52;MCM4;HELB;HMGB2;RAD50;FBXO18;SETX;TOP2A;CETN2;R…
GO_NEGATIVE_REGULATION_OF_ORGANELLE_ORGANIZATION	http://www.broadinstitute.org/gsea/msigdb/cards/GO_NEGATIVE_REGULATION_OF_ORGANELLE_ORGANIZATION	150	0.341908	1.59351	0.00609756	0.112548	TAF7;KIF11;HAUS5;GPX1;HNRNPU;PPP1R9A;CHMP4A;ARHGAP6;DYNC1H1;CAPZB;SPTBN4;AVIL;ERCC4;FLNA;NUBP1;HAUS8;NCOR1;RANBP1;SHANK3;MTBP;EML2;CDC14A;TRIM9;ACD;BIRC2;BBS4;HNRNPA1;LZTS2;CHMP2A;NEK7;SLC25A5;NBN;FLCN;TUBGCP2;APC;CHEK2;SCIN;BCL2L1;EVI5L;ASF1A;LRRK2;TINF2;TOM1L2;INPP5K;CIB1;RPS6KA2;DNMT1;KATNB1;NOL3;TCHP;SCFD1;PPARGC1A;UVRAG;AURKB;C15orf23;PCNT;SWAP70;PARL;KIAA1377;NAT10;TERF1;MAP9;MOS;KIAA1383;C…
GO_METAPHASE_PLATE_CONGRESSION	http://www.broadinstitute.org/gsea/msigdb/cards/GO_METAPHASE_PLATE_CONGRESSION	21	0.502679	1.59102	0.028481	0.11378	CDC23;KIF22;RRS1;SPICE1;MLH1;RAB11A;CDCA5;CENPF;KPNB1;BECN1;ZW10;PSRC1;GEM;CHMP2B;CDCA8;CHMP4B;CHMP2A;CENPE;CCNB1;CHMP4C;VPS4B;CHMP7;CCDC99;VPS4A;CUL3;SEH1L;KIFC1;PINX1;CHMP3;KIF2C;KIF14;CHMP1B;CEP55;KIF18A;CHMP5;FAM83D;PDCD6IP;BRCA2;PIBF1;CHMP4A;CHMP1A;CHMP6
GO_REGULATION_OF_PROTEASOMAL_PROTEIN_CATABOLIC_PROCESS	http://www.broadinstitute.org/gsea/msigdb/cards/GO_REGULATION_OF_PROTEASOMAL_PROTEIN_CATABOLIC_PROCESS	62	0.397014	1.58788	0.008	0.115451	PSME3;AKT1;GEN1;USP5;ARIH2;ZW10;PSEN1;SMARCC1;CAV1;ANAPC11;UBQLN4;LCMT1;RHBDF1;SOCS5;BTRC;CSNK2A2;RNF125;MAD2L2;SMC5;RNF19A;GNA12;SDCBP;BCAP31;BUB1;ECSCR;NSMCE2;CEBPA;RNF138;KEAP1;DVL1;RNF144B;PLK1;DYNC1LI1;KLHL22;FBXO22;UFL1;SHH;MTM1;FMR1;PLK3;PRICKLE1;GNB2L1;CENPF;GLMN;USP19;WAC;RAD23A;UBE2K;DNAJB2;DLGAP5;N4BP1;USP44;CCNB1;LAMP3;IL33;NKD2;BBS7;OSBPL7;PSMC2;PSMF1;GSK3B;OPHN1;UBQLN1;CHFR;HFE;FBXO…
GO_MYELOID_LEUKOCYTE_MEDIATED_IMMUNITY	http://www.broadinstitute.org/gsea/msigdb/cards/GO_MYELOID_LEUKOCYTE_MEDIATED_IMMUNITY	15	0.55317	1.58732	0.0481928	0.115274	CPLX2;NR4A3;ADAM17;STXBP2;IL6;VAMP8;PIK3CD;CXCL6;TUSC2;VAMP2;PI4K2A;PLA2G1B;CAMK4;RASGRP1;GATA2;LAT2;ELANE;PPBP;LAT;CCL3;SNAP23;MRGPRX2;TREM1;STXBP3;SERPINB9;ANXA3;IRAK4;S100A13;PLA2G3;CXCL5;CTSG;MLL5;JAGN1;VAMP7;AZU1;KIT;ACE;IL6R;PIK3CG;CHGA;SPON2;LYN;MILR1
GO_LEUKOCYTE_MEDIATED_CYTOTOXICITY	http://www.broadinstitute.org/gsea/msigdb/cards/GO_LEUKOCYTE_MEDIATED_CYTOTOXICITY	18	0.529169	1.58643	0.040625	0.115188	CRTAM;STXBP2;UNC13D;PTPN6;KIR3DL1;CLEC2A;RAET1L;RAB27A;MICA;ELANE;CORO1A;VAMP2;TUSC2;GZMB;PRDX1;LYST;MICB;TUBB;CTSG;TUBB4B;KLRF2;TREM1;EMP2;RAET1E;SLAMF7;ULBP3;CEBPG;CADM1;RAET1G;CTSC;CTSH;VAMP7;AZU1;ULBP2;ULBP1
GO_AGING	http://www.broadinstitute.org/gsea/msigdb/cards/GO_AGING	87	0.373154	1.58635	0.00409836	0.114559	ID2;SMC6;BGLAP;MSH2;CDKN2A;HYAL2;PML;CAST;DDIT3;IL15;TPRA1;PPP1R15A;HELT;LRP1;TERF2;CASP2;CCL2;DCN;CAV1;AKT1;RGN;DLD;CAT;APAF1;SMC5;KRTAP4-5;BAX;RAD54L;COL3A1;KRT25;CASP9;MADCAM1;SCAP;MBD1;MPO;NTRK1;IDE;STAT3;SLC6A3;TH;PTH1R;ILK;TERT;CYP1A1;CTNNA1;JUND;CCL5;CTSC;SEC63;CALCA;BBC3;TYMS;CARM1;TSPO;CLN8;FURIN;CX3CL1;F3;KRT14;MSH6;ATP2B1;PRKCQ;WRN;NTRK2;RNF165;TGFB1;HRAS;AGT;POU1F1;EDNRB;PDX1;PLA2G4A;…
GO_RESPONSE_TO_INORGANIC_SUBSTANCE	http://www.broadinstitute.org/gsea/msigdb/cards/GO_RESPONSE_TO_INORGANIC_SUBSTANCE	169	0.332913	1.58247	0	0.116905	BECN1;KHK;COL1A1;GJA3;SIRT1;TRPC1;CPNE6;CLU;TPH2;IL6;UCP3;GIP;NFE2L2;IL18BP;EIF2AK3;HNRNPD;SLC18A2;EIF4A3;GGH;TRPC3;PPP1R15B;MAP3K5;GIPR;TNNT2;APEX1;CYP11B2;PAX2;SLC14A2;SYT3;ATRX;ECT2;LRP11;NDRG1;BLM;PARK7;CDK4;C1QA;ITPR3;LIPC;TTN;KPNA4;BMP6;STK25;APBB1;IGFBP2;KCNMB3;HVCN1;CASP8;CD86;BCL2;FSTL3;PRDX2;COL18A1;ACTA1;PRNP;MTF1;ADAM9;KCNJ1;GART;TXNRD2;ATP2B4;CACNA1G;KCNK3;MTL5;ATP7A;GUCA1A;PPARGC1A;…
GO_POSITIVE_REGULATION_OF_PROTEIN_CATABOLIC_PROCESS	http://www.broadinstitute.org/gsea/msigdb/cards/GO_POSITIVE_REGULATION_OF_PROTEIN_CATABOLIC_PROCESS	84	0.372093	1.58205	0.0049505	0.116478	MAPK15;ECSCR;RNF138;NSMCE2;PTTG1IP;OAZ2;SNX33;PLK1;RNF144B;PSMD8;DVL1;PLK3;UBE2C;FBXO22;RDX;PSEN1;ARIH2;PSMA2;TRIM32;UBE2D1;PSME3;ANAPC11;SOCS5;PCSK9;NSF;DISC1;PSMB10;PSMD14;SGTA;PSMD2;EZR;C6orf125;RAB1A;FBXO5;CDKN1B;SUMO2;FZR1;CUL4B;SUMO1;RAB7A;C11orf51;GGA3;CDC20;APC2;UBA52;GPLD1;PSMB5;STUB1;PSMB4;ATXN3;ATG4B;CDK1;WNT5A;GNB2L1;ANAPC5;DLGAP5;NKD2;TNFAIP3;ZNF268;GSK3A;EGLN2;CHFR;UBQLN1;GSK3B;PPP2…
GO_OOGENESIS	http://www.broadinstitute.org/gsea/msigdb/cards/GO_OOGENESIS	24	0.49384	1.57367	0.0422535	0.122632	GDF9;KIAA0196;RPS6;TAF4B;CCNB1;ASPM;MLL2;FMN2;PAQR7;YBX2;ATM;SPO11;SOHLH2;FOXO3;TRIP13;MLH1;RPS6KA2;STRA8;POMZP3;DAZL;TDRD5;INHBB;PTK2B;PAQR5;NOBOX;PLD6;HORMAD1;GPR149;CCDC155;PAQR8;REC8;FBXO5;DMC1;CTNNB1;KIAA0430;SRC;FIGLA;DDX20;CDC25B;ANG;PABPC1L;DIAPH2;ZP3;RXFP2;SOHLH1;PIWIL2;ERCC1;DMRT1;ZGLP1;FOXL2;AURKC;PDE3A;BCL2;ZNF830;BRCA2;NPM2;HEXB;BMPR1B;MLL4;AMH;WNT4;INSL3;NANOS3;LGR5;EREG
GO_CELL_MATURATION	http://www.broadinstitute.org/gsea/msigdb/cards/GO_CELL_MATURATION	46	0.412016	1.57207	0.0202703	0.123469	PICK1;FEM1B;PABPC1L;EPAS1;DLD;FARP2;GLDN;CNTNAP2;L3MBTL3;SOX8;GATA3;ANKS1A;IL21;NFASC;CABYR;BFSP2;INSL3;ID2;GJA1;CEBPA;CCL19;SCLT1;CDKN1C;RUNX2;ACRBP;HIF1A;C19orf80;KCNIP2;BTK;TAL1;BRCA2;SOX10;BSPH1;IL15;FOXO3;HES1;PCSK4;TRIP13;LGI4;RET;HOXB13;MYOC;TYMS;AXL;CBFB;APP;ASCL1;ERCC2;CCNB1;CATSPERB;NR4A2;ABHD2;PTH1R;SLC26A3;GNAQ;CNTN2;CLN5;FBXO5;TMEM79;MAEA;CATSPER4;XBP1;TMEM146;TDRD5;NKX6-1;G6PD;CCL21…
GO_NEGATIVE_REGULATION_OF_VIRAL_PROCESS	http://www.broadinstitute.org/gsea/msigdb/cards/GO_NEGATIVE_REGULATION_OF_VIRAL_PROCESS	32	0.448614	1.57171	0.0137457	0.123071	RSAD2;TNIP1;FCN1;TRIM13;CHMP3;EIF2AK2;C19orf66;CCL3;SP100;STAT1;LTF;POU2F3;CCL5;TRIM62;ILF3;IFNA2;PROX1;ZC3H12A;APOBEC3H;SNX3;ADAR;TRIM5;TRIM27;INPP5K;TFAP4;SLPI;FAM111A;IFI16;VAPA;TRIM28;TRIM15;TARDBP;ISG15;TRIM21;SRPK2;ZNF639;TRIM25;TRIM14;HMGA2;IFITM2;APOBEC3C;APOBEC3A;TRIM10;APOBEC3G;IFNB1;CCNK;MID2;IL28B;PLSCR1;VAPB;IFITM3;OASL;JUN;PARK2;REST;TRIM6;MBL2;PML;FCN3;TRIM35;TRIM26;PTX3;IFITM1;TRI…
GO_SEXUAL_REPRODUCTION	http://www.broadinstitute.org/gsea/msigdb/cards/GO_SEXUAL_REPRODUCTION	235	0.311586	1.56827	0	0.125034	CLDN11;DAZ3;ZNF148;PLEKHA1;GAPDHS;SPTBN4;SPANXA1;SOX9;TAC1;B4GALT1;ARID4A;CDY2A;TP63;WNT3;CELF3;TTC26;ELL3;NR0B1;IZUMO1;PLCD4;SFMBT1;IGSF8;ADAM21;ACR;TMEM119;OXTR;BBS4;CD46;CCT4;PKDREJ;LEP;FKBP6;ATAT1;CYLC2;GLRB;PRKACA;KDM2B;SPO11;TMF1;UBR2;FAM50A;MTL5;BCL2;TBPL1;BCL6;ZP1;NPM2;KLHL10;PACRG;CCT5;FAM75A5;SYT8;TCFL5;HVCN1;ASF1B;PDE3A;ARNTL;DAZ1;MEI1;HOXA10;BCL2L10;TXNDC8;RAN;SYCE3;ANKRD49;C15orf2;PA…
GO_REGULATION_OF_PEPTIDASE_ACTIVITY	http://www.broadinstitute.org/gsea/msigdb/cards/GO_REGULATION_OF_PEPTIDASE_ACTIVITY	129	0.346496	1.56369	0	0.12768	GNB2L1;CYR61;SERPINB3;HBXIP;CDKN2D;SPINK5;RET;SFN;BAD;LAMP3;SPINK2;VIL1;SERPINB7;XIAP;CST9L;TFPI;SFRP2;SERPINA6;CDKN1B;SERPINC1;UCHL5;PRDX5;PSMD14;SERPINI2;RAG1;WFDC13;AKIRIN2;PERP;CCK;WFDC2;COL4A3;BID;TRAF2;RPS6KA3;UBXN1;SERPINA11;NLRP1;AVP;AQP1;SSPO;ADRM1;AHSG;PSME3;COL7A1;SERPINA3;FADD;TIMP3;NEK5;SPINK7;DPEP1;AIM2;WFDC1;PLAUR;FAS;HGF;WFIKKN1;CASP7;BOK;MAP2K5;CRYAB;LPA;SOX7;RENBP;ARL6IP1;NAIP;M…
GO_CELLULAR_RESPONSE_TO_ALCOHOL	http://www.broadinstitute.org/gsea/msigdb/cards/GO_CELLULAR_RESPONSE_TO_ALCOHOL	45	0.416125	1.56322	0.0137457	0.127372	KAT5;DNMT3B;RORA;BLM;KLF2;FZD1;PRKCE;PRKAA1;BGLAP;ADAMTS1;KLF4;TGFB1;GLRA1;PIM1;BRCA1;ELK1;INHBA;KLF6;MSX2;ASS1;RAD51;IL15;JUP;IL10;SMYD3;AACS;ERRFI1;LRP8;C18orf26;SMO;MSN;UGT1A1;IL6;ABCA1;CCL7;CCL2;HNRNPD;NEFH;CYP24A1;PTN;SERPINF1;LRP6;PTCH1;ADCY7;CBX3;FECH;AIFM1;STAR;SSTR1;CCDC62;CTNNB1;ITPR2;ESR1;TNC;SSTR3;NCOA3;FBXO32;ITGA2;SFRP1;CASP9;H2AFZ;CRH;RORC;KIAA0146;KLF9;AGTR2;GPLD1;HNRNPU;NRIP1;CDH…
GO_NEGATIVE_REGULATION_OF_PROTEIN_CATABOLIC_PROCESS	http://www.broadinstitute.org/gsea/msigdb/cards/GO_NEGATIVE_REGULATION_OF_PROTEIN_CATABOLIC_PROCESS	38	0.441985	1.56044	0.0264901	0.128742	FLNA;ZNF207;NELL1;TLK2;UBAC2;RELA;SNX3;SIRT2;SUFU;EGFR;PBK;PSMG2;AZIN1;MAD1L1;UBXN1;TIMP4;GRIN2A;USP25;SENP1;HFE;SMAD4;SVIP;KIAA1967;ANXA2;GIPC1;INS;DAB2IP;FHIT;TRIM40;CDK5RAP3;DERL2;BUB1B;AGAP2;BAG5;LAMP3;APC;CST3;FMN2;BAG6;UBE2J1;USP14;OPHN1;PSMF1;ATM;SNX12;C2orf28;CENPF;RILP;USP19;WAC;YOD1;DEDD;FURIN;N4BP1;RGP1;USP44;IRAK3;MDM4;SF3B3;PDCL3;SMAD3;PLK1;NRG1;SERPINE2;MTM1;TIMP1;TERF1;OS9;KLHL22;S…
GO_RESPONSE_TO_MECHANICAL_STIMULUS	http://www.broadinstitute.org/gsea/msigdb/cards/GO_RESPONSE_TO_MECHANICAL_STIMULUS	74	0.372172	1.55988	0.00869565	0.128542	IGF2;TNFRSF10B;DENND5A;SLC38A2;HIF1A;KIT;PDE2A;FOSB;CASP2;MAPK9;SERPINE2;PTGER4;KCNA1;SOST;PKD2L2;CXCL12;MAP3K2;MKKS;IL13;ENDOG;MAPK8;ACCN3;BGLAP;JUN;PDZD7;PSPH;GJA1;MTPN;PIEZO2;CXCL10;FAS;ECE1;ABHD12;LHFPL5;LOXHD1;COL3A1;ETS1;ASNS;MMP7;KCNK4;AKT1;LTBR;NPPA;CYBA;CHEK1;FADD;FOSL1;TIMP3;GLI2;BNIP3;CNTNAP2;DCN;CCL2;CAV1;TLR3;FYN;PKD2;RYR2;CNN2;INHBB;TNFSF14;NRXN2;KCNC1;EDNRA;PKD1L3;PTGS2;PKD1;CHRNA1…
GO_PROTEIN_UBIQUITINATION_INVOLVED_IN_UBIQUITIN_DEPENDENT_PROTEIN_CATABOLIC_PROCESS	http://www.broadinstitute.org/gsea/msigdb/cards/GO_PROTEIN_UBIQUITINATION_INVOLVED_IN_UBIQUITIN_DEPENDENT_PROTEIN_CATABOLIC_PROCESS	40	0.424628	1.55758	0.024735	0.129505	RNF7;RNF181;RNF11;RNF217;CDC20;KLHL3;STUB1;KLHL25;TRIP12;UBA52;CDC26;DDB1;BFAR;SIAH3;C11orf51;CUL4B;FZR1;CUL1;CCNB1;UBE3B;KLHL15;CUL5;C18orf25;RNF111;GAN;ANAPC2;RNF145;TRIM25;CDK1;RPS27A;CDC16;UBR5;ANAPC5;ZNRF4;UBC;WWP2;RNF144B;PTTG1;PLK1;CBL;KLHL8;UBE2Z;UBE2C;HECTD2;RNF34;UBE4B;NEDD4L;HERC2;RBX1;KEAP1;RNF126;HERC5;RNF19A;UBE2D1;TRIM32;ARIH2;KIAA0317;NEDD4;RFFL;CUL2;ITCH;ANAPC11;KLHL28;ASB2;FBXO1…
GO_RESPONSE_TO_STEROID_HORMONE	http://www.broadinstitute.org/gsea/msigdb/cards/GO_RESPONSE_TO_STEROID_HORMONE	178	0.322657	1.55545	0	0.130504	FOSL1;DEFA1;PAQR9;SCGB2A1;DNAJA1;ERRFI1;NEDD4;CAT;RXRG;AACS;CCL2;NCOA6;GHR;SLC6A4;CD4;MSN;CAV1;CATSPERG;BAX;DEFA3;TSHB;UROD;SCGB1A1;STC1;AIFM1;STS;CBX3;PIAS2;GPR83;SPP1;ADCYAP1R1;TRIM63;MED16;NR2F1;OXT;BGLAP;TNF;HIF1A;YWHAH;IRG1;IGF2;MED13;NR1D1;C20orf123;ADIPOQ;APOA2;NPY1R;KDM3A;CDO1;F3;MED12;SRD5A1;IHH;NR3C1;UBR5;TYMS;RBM14;CARM1;AKR1C3;TSPO;BDH1;NR2E3;TAT;AGER;FKBP4;PDGFRB;MED24;MMP14;NOTCH1;M…
GO_POSITIVE_REGULATION_OF_PROTEIN_SECRETION	http://www.broadinstitute.org/gsea/msigdb/cards/GO_POSITIVE_REGULATION_OF_PROTEIN_SECRETION	75	0.372914	1.55481	0.00404858	0.130269	RPH3AL;GPER;IL4R;MAPK14;PRKCQ;FGG;IL33;OR51E2;C5;PLA2G1B;VEGFC;BLK;HLA-DRB4;ISL1;CAPN10;BAD;CRTAM;C13orf15;WLS;SLAMF1;PPARD;WNT5A;GLMN;ANKRD1;PSMD9;CFTR;RBP4;SYTL4;GOLPH3;TRPM4;NLRP1;GPLD1;NKX6-1;CRH;XBP1;NLRP3;ZNF384;PHPT1;SLC30A8;MAPK11;IFNG;GOLPH3L;FCN1;TGFB2;TRPV4;LGALS9;SPTBN1;INS;IL17F;HLA-DRB5;PRKCZ;PPP3CB;IL1RL1;CD276;GLUL;TRH;DOC2B;IL17RC;EZR;HTR2B;FGA;CLEC4E;FFAR2;HCAR2;SERP1;FGB;KCNN4;…
GO_REGULATION_OF_INTERLEUKIN_6_PRODUCTION	http://www.broadinstitute.org/gsea/msigdb/cards/GO_REGULATION_OF_INTERLEUKIN_6_PRODUCTION	31	0.451374	1.55149	0.0191693	0.132596	IL36A;RABGEF1;RAB7B;IL33;NCKAP1L;TLR7;GBA;MAPKAPK2;FIGF;PTAFR;TNFAIP3;ISL1;IRAK3;SLAMF1;CSK;WNT5A;P2RX7;TLR1;SPON2;ZC3H12A;IL36RN;IL1RL2;GPR77;XBP1;CCR2;F2RL1;IFNG;RIPK2;ARRB1;TRPV4;ADORA2B;PTPN22;IL36B;LGALS9;FCER1G;AKIRIN2;NLRP10;IL17F;GAS6;LBP;GHSR;TIRAP;CRHR2;IL17RC;SELS;NLRX1;NCL;INPP5D;ARHGEF2;HGF;AFAP1L2;DDX58;SOCS5;TICAM2;IL17A;ARRB2;TNFSF4;HMGB1;IL6;IL1B;CARD9;PYDC1;HSPD1;TLR3;TLR6;NLRC3…
GO_REGULATION_OF_MULTI_ORGANISM_PROCESS	http://www.broadinstitute.org/gsea/msigdb/cards/GO_REGULATION_OF_MULTI_ORGANISM_PROCESS	169	0.324685	1.54887	0	0.133141	EIF2S1;ZC3H12A;LY86;REP15;GPR149;ADAR;SIRT2;C9orf69;PPID;AP1M2;ZCCHC17;TNIP1;LTA;STAT2;KCNQ1;TMEM173;RNASE10;B4GALT1;LTF;CAV2;TRIB1;DYNLT1;STOM;CCL3;ZNF189;HIST1H3G;TIRAP;TMEM39B;TRIM10;APOBEC3G;BIRC2;TRIM14;ITPKC;OXTR;CHMP2A;PLSCR1;NTHL1;ZP4;SLC25A19;VAPB;ANKRD17;P4HB;DRD4;INPP5K;CIB1;ITGAV;ADA;FUCA2;PPIH;EXOC7;CD163L1;SPINK8;ACIN1;TRAF3;SMARCA4;FAM125B;CXCR7;NUP93;IFI16;CCDC36;FAM125A;NODAL;PAB…
GO_MALE_GAMETE_GENERATION	http://www.broadinstitute.org/gsea/msigdb/cards/GO_MALE_GAMETE_GENERATION	145	0.328578	1.54697	0.00598802	0.134105	UTP14C;BRDT;CCNA1;SPACA1;CEP57;SLC26A3;PHC2;C9orf24;PDILT;BCL2L2;TUBD1;NEURL;TYRO3;PLA2G3;ODF1;PUM1;ADCY10;CATSPER1;JAG2;TSSK3;SPAG4;CETN2;SETX;DPY19L2P2;WDR33;PCSK4;SPAG16;MICALCL;CCT6B;KIAA1524;STYX;SUN5;EIF5A2;ADAMTS2;DEDD;FAM75C2;TRIM27;PRKAG1;CCNB1;TAF4B;SLC4A2;ATP1A4;DNMT3L;SPATA16;NOTCH1;LGR4;PAFAH1B3;RACGAP1;CADM1;ODF4;DPY19L2;FAM75D4;INPP5B;CCNB1IP1;FAM9C;AZI1;INSL3;CABYR;NLRP14;MKKS;MEI…
GO_DICARBOXYLIC_ACID_TRANSPORT	http://www.broadinstitute.org/gsea/msigdb/cards/GO_DICARBOXYLIC_ACID_TRANSPORT	18	0.518485	1.54525	0.0248447	0.134979	SLC38A2;PRAF2;CPLX1;SLC25A21;UNC13B;ARL6IP5;RAB3A;ABCC2;FOLR1;SLC1A7;SLC1A4;SLC13A3;STXBP1;SLC26A7;SLC17A8;SLC46A1;SLC1A5;PPFIA2;SLC1A6;SLC1A3;PPFIA1;KCNJ10;SLC19A1;VAMP2;SLC38A7;SLC17A7;GLS;SLC25A12;PSEN1;NF1;STX1A;SLC26A9;SYT1;SLC25A22;SLC25A10;SLC26A1;SLC17A6;GRM2;SLC26A8;SLC13A2;BZRAP1;SLC26A10;SLC26A4;RIMS1;AGXT;PDPN;SLC26A3;SLC22A6;GIPC1;SLC26A2;PPFIA4;SLC25A32;SNAP25;SLC26A11;PPFIA3;NTRK2;…
GO_REGULATION_OF_CELL_CYCLE_G2_M_PHASE_TRANSITION	http://www.broadinstitute.org/gsea/msigdb/cards/GO_REGULATION_OF_CELL_CYCLE_G2_M_PHASE_TRANSITION	27	0.465263	1.54128	0.0372881	0.137616	CDK5RAP3;WNT10B;NAE1;KIF14;NPM1;SYF2;CDKN2A;CDK4;GTSE1;BLM;CCNB3;H2AFY;CAMK2D;CDC7;GPR132;HSPA2;ZNF830;HUS1B;PLK1;CTC1;C15orf42;USP47;SIN3A;FOXO4;ATF5;CLSPN;FANCI;BRD4;CCND1;RAD51B;RAB11A;FHL1;MRE11A;PKIA;TP53;DBF4B;RINT1;HUS1;CENPF;TAOK3;RAD51C;NEK10;ATM;KCNH5;FOXN3;CDK1;CCNA2;RNASEH2B;PHOX2B;SMARCD3;HMGA2;NBN;RCC2;PRKCQ;VPS4B;MIIP;STOX1;APP;PBX1
GO_POSITIVE_REGULATION_OF_CELLULAR_PROTEIN_CATABOLIC_PROCESS	http://www.broadinstitute.org/gsea/msigdb/cards/GO_POSITIVE_REGULATION_OF_CELLULAR_PROTEIN_CATABOLIC_PROCESS	65	0.390433	1.53671	0.0207469	0.140616	CUL3;LRRK2;PSMD12;GBA;DDRGK1;ARIH1;HERPUD1;APOE;PSME4;PSMA6;RNF114;RNF14;PSMB8;PTEN;PSMD1;CDC23;TRIB3;PSMC3;VCP;PTK2B;UBQLN2;SIRT2;RNF180;PIAS1;PSMB7;ANKIB1;SMAD7;KCNE2;CD81;CSNK1A1;GORASP1;PSMD7;VPS11;ESPL1;TRIB1;PSMB6;RNF19B;RNF166;RNF40;FBXW7;UBE2E1;DAB2IP;ANAPC1;MDM2;PLK2;PSME1;CBFA2T3;CDK5RAP3;PSMD5;PSMD10;BUB1B;PSMD4;MAD2L1;PSMA3;SOCS4;CSNK1D;PSMA5;DACT1;RNF128;PSMA7;GCLC;ANAPC4;PSME2;TRIB2…
GO_NEGATIVE_REGULATION_OF_INNATE_IMMUNE_RESPONSE	http://www.broadinstitute.org/gsea/msigdb/cards/GO_NEGATIVE_REGULATION_OF_INNATE_IMMUNE_RESPONSE	16	0.520115	1.5345	0.0401235	0.141835	CR1;HAVCR2;HLA-E;DHX58;INS;TYRO3;HLA-B;LGALS9;SERPINB9;DNAJA3;TRAFD1;SERPING1;SERPINB4;IGF2;IRG1;ADAR;NR1H3;PTPN2;NMI;LILRB1;HLA-A;IRAK3;SUSD4;C19orf29;A2M;ARRB2;TAP1;DRD2;NR1H2;PPARG;DUSP10;MUL1;IFI16;RPS19;MICA;NLRX1;TNFAIP3;NLRC5
GO_REGULATION_OF_DEFENSE_RESPONSE	http://www.broadinstitute.org/gsea/msigdb/cards/GO_REGULATION_OF_DEFENSE_RESPONSE	278	0.295367	1.53079	0	0.144376	IL17A;PVRL2;FAM132A;CD226;HLA-A;PTPN1;PSMA2;FADD;AHSG;CD28;UBE2D2;TLR2;UBE2D1;NPY5R;SOCS3;ZC3HAV1;IFNA16;CX3CR1;TBC1D23;SH2D1B;ETS1;CASP12;PSMB10;PLA2G2A;GATA3;DDX58;HGF;TICAM2;ADRB2;C8A;MTSS1;KRAS;CCL23;C9;APOD;KLF4;NOD2;PRKCE;AP2A2;RORA;LSM4;DNAAF2;RBM18;PGLYRP1;HIST1H3H;TLR9;LCK;ALPK1;PTGER4;REEP2;SMPDL3B;IL23A;IFNA6;SNRPB2;IFNAR2;IRAK3;SPINK5;IFNA5;HIST1H3I;GMIP;WNT5A;C1orf210;PSMB4;HIST1H3A;…
GO_REGULATION_OF_DNA_TEMPLATED_TRANSCRIPTION_IN_RESPONSE_TO_STRESS	http://www.broadinstitute.org/gsea/msigdb/cards/GO_REGULATION_OF_DNA_TEMPLATED_TRANSCRIPTION_IN_RESPONSE_TO_STRESS	23	0.470123	1.52107	0.0488599	0.150723	NOTCH1;STOX1;RBPJ;CHD6;MAPK7;EGR1;EP300;EGLN2;TCEB2;RPS6KA1;CITED2;HIF3A;RPS27A;HSPA5;UBC;TP53;HMOX1;CREBBP;XBP1;RGS14;ARNT;SIRT2;C8orf4;CA9;UBA52;TCEB1;VEGFA;MUC1;RPS6KA3;NCK1;ATF6B;ANKRD2;EGLN3;ATF4;UBE2D3;BCLAF1;CREB3L3;HIF1AN;EPAS1;TMBIM6;NEDD4;CHEK1;UBE2D2;EPO;UBE2D1;MBTPS2;CREB3L1;CUL2;NFE2L2;UBB;ATF6;VHL;NCK2;HIF1A;SIN3A;EGLN1;PPP1R15A;GCN1L1;IMPACT;DDIT3;KLF2;ATF3;RBX1;JUN;MT3;CEBPB;BACH1
GO_POSITIVE_REGULATION_OF_CELL_CYCLE	http://www.broadinstitute.org/gsea/msigdb/cards/GO_POSITIVE_REGULATION_OF_CELL_CYCLE	118	0.336153	1.51833	0	0.151908	C16orf53;ECT2;NDRG1;GADD45A;SFPQ;NPM1;GOLGA2;CDK4;UHRF2;FAM58BP;PIM1;CDK5R1;BRCA1;EPGN;LRP5;CCND2;KIAA1383;CNOT2;TERF1;GML;FGFR1;NPM2;RBL2;RARA;BECN1;RBM38;MSX1;CNOT8;CCNY;RPS6KB1;TNKS1BP1;BIRC5;CDC25C;MEPCE;CCNT2;PBX1;STAT5B;OVOL1;NUDT16;PKN2;LSM10;ATRX;APEX1;TAS2R13;C2orf29;CCND3;MTBP;RANBP1;MED1;TFDP1;NEUROG1;FNTB;WNT10B;ARID3A;RPS15A;AIF1;DAB2IP;GIPC1;TP63;PTK6;TFDP2;PCID2;DAZL;SIRT2;HCFC1;NE…
GO_RESPONSE_TO_ALCOHOL	http://www.broadinstitute.org/gsea/msigdb/cards/GO_RESPONSE_TO_ALCOHOL	137	0.332195	1.5155	0	0.154128	AQP3;HTR5A;FBXO32;ESR1;PTH;CTNNB1;CCL3;SOCS1;PLN;CTGF;CA9;FOS;CDH1;HNRNPU;AGTR2;CASP3;DNMT1;FOXA1;NOS1;OPRM1;VDR;NME1;PTGS1;TACR1;PPARGC1A;ROCK2;HTR3A;EIF4EBP1;SLC2A4;NTS;BIRC2;PENK;DBH;FGF10;TXNIP;OXTR;PRDM2;SSTR2;ESR2;ARG1;NPAS4;INSR;APC;LEP;DNMT3A;DRD4;BCL2L1;PIM1;ST6GAL1;FZD1;CDK4;DMAP1;CYP27B1;BLM;DNMT3B;RAMP2;ADCYAP1;CASP8;IGFBP2;POSTN;INHBA;BRCA1;DEFB1;NRF1;IL6;RPS6KB1;SMO;AHR;RARA;COL1A1;…
GO_POSITIVE_REGULATION_OF_MITOTIC_CELL_CYCLE	http://www.broadinstitute.org/gsea/msigdb/cards/GO_POSITIVE_REGULATION_OF_MITOTIC_CELL_CYCLE	46	0.395513	1.51535	0.0252101	0.153479	CDC6;BECN1;GEN1;PLCB1;ABL1;CD28;IL1B;ANAPC11;RPS6KB1;TPR;DRD3;RAB11A;BIRC5;DMRT1;AURKA;MEPCE;MAD2L1;PBX1;EGF;FAM178A;STAT5B;VPS4B;PKN2;IL1A;LSM10;SMARCD3;PTPN11;SMC5;ASNS;CDC25B;FGF8;NKX3-1;USP2;APEX1;PHOX2B;RB1;CDK10;ANAPC10;PAFAH1B1;CDK4;DUSP3;NUSAP1;GOLGA2;PRKCA;NSMCE2;DDX3X;EREG;TGFB1;EPGN;BRD4;TGFA;PLK1;LRP5;IGF2;SIN3A;TERF1;UBE2C;BRCA2;EDN1;TAL1;RDX;CDC45;DYNC1LI1;RAD51C;IGF1;EIF4E;CDK1;EIF…
GO_TRANSITION_METAL_ION_TRANSPORT	http://www.broadinstitute.org/gsea/msigdb/cards/GO_TRANSITION_METAL_ION_TRANSPORT	42	0.409895	1.51494	0.0398551	0.153073	HEPHL1;ATP6V1H;SLC30A10;HFE;ATP6V0A1;SLC30A6;MFI2;FTHL17;TRPC5;SLC39A4;TTYH1;ATP2C2;SLC39A10;ATP6V1C1;TF;MCOLN1;PVRL1;RAB11B;ATP6V1E2;SLC30A4;SLC39A11;SLC30A8;IREB2;ATP6V0A2;FTL;ATP6AP1;REP15;SLC39A1;SLC30A2;ATP7A;SLC31A1;ATP6V0D1;DNM2;TRPC6;CP;ATP6V1D;SLC30A5;ATP6V1G3;TCN1;SLC39A12;GIF;FKBP4;TFRC;ATP2C1;CLTC;ATP6V0A4;CCS;ATP6V1C2;ATP6V0C;ATP6V0E2;SLC25A37;ATP7B;SLC11A1;SLC39A3;SLC31A2;ZP2;SLC39A…
GO_XENOPHAGY	http://www.broadinstitute.org/gsea/msigdb/cards/GO_XENOPHAGY	36	0.431427	1.51425	0.0316901	0.152166	CLDN7;PDK4;MAP1A;CRNKL1;IST1;ZNF681;DNAAF2;LSM4;ATP1B1;RBM18;C7orf68;HIST1H3H;ALPK1;REEP2;ANXA5;FGFBP1;GABRA5;SNRPB;FABP1;CHAF1B;SNRPD1;LMCD1;ACTRT1;SLC35B3;HCAR1;C8orf59;LENG9;TNIK;MYOM1;HIST1H3J;CHST3;FXR2;OPTN;FCGR3B;DKKL1;HIST1H3F;MBD5;TEAD4;C11orf41;YIPF1;CD93;COX8A;CALCOCO2;CSPG5;SLC1A3;PPY;SERPINB10;CA7;MTSS1;FGF14;KCNQ1;HPR;STAT2;HIST1H3E;ZCCHC17;FAM131B;CPA3;MDH1;SCN1A;LGALS8;STOM;PHYHIP…
GO_REGULATION_OF_ENDOCYTOSIS	http://www.broadinstitute.org/gsea/msigdb/cards/GO_REGULATION_OF_ENDOCYTOSIS	58	0.384786	1.51345	0.00813008	0.152157	VEGFA;RAC1;CCL21;MFGE8;ABR;C4A;CD300A;NR1H3;BCR;ABL2;PACSIN2;C2;SGIP1;SNX3;TF;DKK1;RAP1A;ITGA2;FCER1G;ABCA7;C3;DAB2;KIAA0226;SFTPD;LBP;HFE;GAS6;GPC3;PRTN3;OPHN1;PLD1;LRRTM2;BLK;AGER;ARF6;SFRP4;LILRB1;EEF2K;AXL;AHI1;STON1;SMAP1;DLG4;SYT7;DNM2;WNT5A;LMAN2;ARFGAP1;OLFM4;GNB2L1;BICD1;VPS28;TOR1A;CLIP3;C4BPA;ADIPOQ;PTX3;CD14;SNX33;SYK;VTN;CBL;SYNJ1;TBC1D5;WASL;SCAMP5;NLGN1;PTPN5;TNF;AZU1;SH3GL2;CCL19;…
GO_REGULATION_OF_CATABOLIC_PROCESS	http://www.broadinstitute.org/gsea/msigdb/cards/GO_REGULATION_OF_CATABOLIC_PROCESS	237	0.306534	1.51332	0	0.151532	PTPN3;C5orf41;SNX6;CLU;NFE2L2;BECN1;CNOT8;HSP90AB1;OAZ3;EDEM2;ATP6V1A;DRAM2;SIRT1;SOCS4;RNF5;CSNK1D;TNFRSF1B;PHF23;ABCD2;TBC1D14;IRS1;PRKCG;PIK3R2;BANP;CSNK2A1;PARK7;BSCL2;BUB3;GCK;PACSIN3;OS9;TIMP1;PARL;HSPBP1;RCHY1;ZKSCAN3;FZD5;PLIN5;MDM4;SF3B3;AKT2;UVRAG;ADAM9;IFI16;ATP2B4;PABPC1;RAB3GAP2;SCFD1;C2orf28;ERN1;ULK1;ULK2;C19orf6;ADAM8;BCL2L1;NLRP6;LRRK2;INSR;LDLR;MYLIP;NCOR1;GIPC1;APOA4;WNT10B;DAP…
GO_REGULATION_OF_INTERLEUKIN_1_BETA_PRODUCTION	http://www.broadinstitute.org/gsea/msigdb/cards/GO_REGULATION_OF_INTERLEUKIN_1_BETA_PRODUCTION	16	0.533634	1.51001	0.0486322	0.154237	NOD1;AZU1;CCR2;IFNG;F2R;NLRP3;GHRL;SPHK1;ZC3H12A;JAK2;S1PR3;FOXP1;NLRP1;NLRP2P;APOA1;PML;PYCARD;NOD2;GSTP1;NLRP12;CASP1;GHSR;CCL3;HSPB1;GSDMD;CCL19;ACP5;TRIM16;LGALS9;TNFAIP3;MEFV;ISL1;PYDC2;CASP5;CCR7;NLRP2;WNT5A;P2RX7;CARD8;IFNAR1;ERRFI1;PANX1;IFI16;HMGB1;ARRB2;SMAD3;PYDC1;AIM2
GO_INSULIN_RECEPTOR_SIGNALING_PATHWAY	http://www.broadinstitute.org/gsea/msigdb/cards/GO_INSULIN_RECEPTOR_SIGNALING_PATHWAY	23	0.472992	1.5099	0.0359281	0.153583	SLC2A8;GRB2;PTPN2;ATP6V1B1;ATP6V1B2;IGF2;TCIRG1;ATP6V1E1;ATP6V0D2;IRS1;PIK3R3;FOXC2;PDK4;PIK3R2;ATP6V1G1;PDK2;ATP6V1F;GRB10;RHOQ;APPL1;NAMPT;ATP6V1G2;KIAA0528;ATP6V0E1;IRS4;SH2B2;EIF4EBP2;SHC1;PTPN1;BAIAP2L1;SMARCC1;ATP6V1A;ATP6V0B;AKT1;BCAR1;GPLD1;ATP6AP1;SOCS7;IGFBP1;FOXO4;ATP6V1E2;ATP6V0A2;PIK3CA;FER;SOS1;PTPRA;ATP6V1C1;INS;KIAA0889;AP3S1;RPE65;SORBS1;ATP6V0A1;CAV2;ATP6V1H;IDE;PRKCZ;FOXO1;PHIP…
GO_NEGATIVE_REGULATION_OF_HYDROLASE_ACTIVITY	http://www.broadinstitute.org/gsea/msigdb/cards/GO_NEGATIVE_REGULATION_OF_HYDROLASE_ACTIVITY	123	0.336192	1.50858	0.00568182	0.154307	SERPINA5;APCS;IFI6;KAL1;SERPINA10;CST5;SERPINB4;SERPINF2;SERPINB8;IQGAP1;SPINK14;CST11;SERPINA2;ATPIF1;TNK2;DDX3X;HRAS;TMED2;AGT;NGF;FARP1;TNNI3;TMEM132D;PROS1;SERPINA1;CST2;SERPINB10;PPP1R35;PPP1R27;CD109;POR;PAM16;SERPINF1;BIRC8;CST6;CST7;SFI1;SPINT1;R3HDML;TFAP2B;SPINK13;SH3RF1;RRP1B;PLA2R1;PKMYT1;TRIAP1;CST9LP1;ANXA8;PTPRN2;FETUB;DLG3;NEIL1;TIMP4;SERPINB1;SERPINA7;HTT;NLE1;PPP1R11;CNST;SNCA;G…
GO_POSITIVE_REGULATION_OF_ESTABLISHMENT_OF_PROTEIN_LOCALIZATION	http://www.broadinstitute.org/gsea/msigdb/cards/GO_POSITIVE_REGULATION_OF_ESTABLISHMENT_OF_PROTEIN_LOCALIZATION	181	0.315106	1.50846	0.00591716	0.153737	PPP1R13B;IPO5;SOX4;CCL2;OSCP1;RANBP3;TCF7L2;EGF;DKC1;MFF;TP73;NLRP2;BMPR1A;HCAR2;KCNN4;FGB;KANK1;RAPGEF3;CADM1;GJA1;MYRIP;CEP290;LRP1;ITGA3;PLAGL2;CD14;FAM115A;TNF;NRG1;PARP1;CYB5R1;WDR46;ZBTB17;CD27;MYO1C;GLMN;ARF6;ERBB4;C13orf15;CRTAM;WLS;CCDC165;FGG;KAT2A;ASPH;PLA2G1B;VEGFC;TLR7;OSTBETA;DAB2;IL17RC;PRKCZ;HLA-DRB5;ATPBD4;XPO4;SORBS1;TMEM30A;XBP1;TNFSF14;IFNG;IL18R1;HNRNPM;TGFBR1;UBE2L3;IL5;NNAT…
GO_SIGNAL_TRANSDUCTION_IN_RESPONSE_TO_DNA_DAMAGE	http://www.broadinstitute.org/gsea/msigdb/cards/GO_SIGNAL_TRANSDUCTION_IN_RESPONSE_TO_DNA_DAMAGE	38	0.419134	1.50644	0.0484429	0.155096	BRCA2;PLK3;CENPJ;GML;PRKDC;RBL2;PRMT1;PIDD;BRCA1;CASP2;UBB;GRB2;BATF;MIF;CNOT7;CNOT2;E2F4;CNOT6L;BCL3;NDRG1;KAT5;PAXIP1;PGAP2;GTSE1;PML;PCBP4;NPM1;GADD45A;TP73;MAD2L2;ATRX;PRPF19;CDKN1A;CNOT4;BAX;SOX4;TRIAP1;TNKS1BP1;CDC25C;USP10;WNT1;AURKA;RBM38;CNOT8;ABL1;CDC5L;CNOT3;ZNF385A;UBA52;MYO6;MUC1;BID;TFDP2;SMC1A;MDM2;ARID3A;TP63;E2F7;PLK2;CDK2;RQCD1;CASP9;C2orf29;SP100;TFDP1;CDKN1B;HIPK2;ING4;PLAGL1;…
GO_CELLULAR_RESPONSE_TO_BIOTIC_STIMULUS	http://www.broadinstitute.org/gsea/msigdb/cards/GO_CELLULAR_RESPONSE_TO_BIOTIC_STIMULUS	64	0.365997	1.50589	0.00809717	0.154861	C19orf29;WFS1;TREM2;FZD5;IL8;ATG10;PPARGC1A;VLDLR;ADAM9;LITAF;SERPINE1;CD6;PTGER3;TXNIP;ARG1;MAPK1;HCK;IL12B;PTAFR;STAP1;OGT;SRC;PTPN22;CCDC47;PDE4D;DAB2IP;CCL3;TIRAP;GSTP1;MEF2C;ZC3H12A;HMGB2;GFI1;RELA;NFKBIB;SIRT2;PLSCR3;TLR5;PRPF8;TNIP3;CDK19;CEBPE;IL6;IL1B;CDC73;RARA;HNRNPM;OPRK1;TNFRSF1B;KLRK1;SELS;NCL;PPP1R15B;IRF3;IL18;ENTPD2;EIF2AK3;CSF2;MUS81;HAVCR2;LILRB2;TGFB1;FN1;IRF8;LY96;PYCARD;IL12…
GO_RESPONSE_TO_ESTROGEN	http://www.broadinstitute.org/gsea/msigdb/cards/GO_RESPONSE_TO_ESTROGEN	78	0.357792	1.50459	0.0234742	0.155305	PTN;FAS;ADRB2;KRT19;UROD;TSHB;CRYAB;AIFM1;FGA;MMP15;STS;ETS1;GATA3;SLC6A1;TGFB3;SOCS3;CAT;TIMP3;GHR;SLC6A4;TEK;WFDC1;ZNF366;CD4;CAV1;HIF1A;IGF2;C20orf123;RBBP5;APOA2;HSP90AA1;GATA6;ASS1;NPY1R;CD38;BRCA2;LDHA;APOA1;CYP1A2;KAT5;MAPK15;CRIPAK;ENDOG;ADCYAP1R1;BGLAP;OXT;ASH2L;NR2F2;BDH1;AGER;PDGFRB;MMP14;MYOD1;PAWR;CCNA2;GSK3B;PAM;GPER;IL4R;MYOG;CITED2;CA2;TRIM25;WNT5A;F3;SRD5A1;IHH;BAD;PDGFA;ANXA1;WN…
GO_BLASTOCYST_DEVELOPMENT	http://www.broadinstitute.org/gsea/msigdb/cards/GO_BLASTOCYST_DEVELOPMENT	26	0.459488	1.50333	0.0322581	0.155723	DAD1;PSMC3;GINS4;POU5F1;SP3;CNOT2;SOX17;ZNF830;NLE1;CNOT3;BRCA2;PSMC4;HORMAD1;RTF1;HNF1B;TET1;TJP1;BYSL;PRDM14;HOPX;RRP7A;SF3B14;EOMES;NEK2;ETV2;SALL4;CCNB1IP1;LATS2;XAB2;SPIC;SBDS;HAND1;SKIL;CTR9;CUL3;PRPF19;CDX2;LATS1;RBBP8;UBTFL1;NCAPG2;MED21;NDEL1;CAPN2;NBN;RPL7L1;SRF;TGFBR1;SMARCB1;NASP;MFN2;WDR74;JUNB;NODAL;ZNF259;ZP3;ELF3;PALB2;GINS1;RAD51B;TAF8;ADA
GO_POSITIVE_REGULATION_OF_CATABOLIC_PROCESS	http://www.broadinstitute.org/gsea/msigdb/cards/GO_POSITIVE_REGULATION_OF_CATABOLIC_PROCESS	119	0.334157	1.49898	0	0.158448	UBQLN2;PRKCD;PTK2B;SNX9;HTR2A;PIAS1;PSMB7;SH3D19;RNF180;PINK1;ANKIB1;CD81;C4BPB;GORASP1;TNRC6C;SEC22B;SH3GLB1;ESPL1;VPS11;PSMB6;BARD1;SNCA;FBXW7;PNPLA2;MDM2;SORL1;PSME1;PLK2;BUB1B;GGA1;PSMD10;CDK5RAP3;CUL3;PLEKHF1;GBA;TFEB;FOXO1;ARIH1;SNX1;HERPUD1;BAG6;STK11;APOE;SUPV3L1;IGF1;PSME4;PSMA6;P2RX7;PSMB8;RNF114;RNF14;EDEM1;PTEN;PSMD1;CDC23;ATG5;NUB1;RAB12;PSMB1;PSMA8;UBB;NDUFA13;EIF2AK4;SMURF1;ZFAND2A…
GO_REGULATION_OF_GENE_EXPRESSION_EPIGENETIC	http://www.broadinstitute.org/gsea/msigdb/cards/GO_REGULATION_OF_GENE_EXPRESSION_EPIGENETIC	72	0.35166	1.49829	0.0171674	0.158316	TRIM27;TAF1A;MSL3;XPO5;PHF2;HIST1H3A;SLC50A1;MYO1C;GLMN;HIST1H3I;H2AFB1;HIST1H3C;EIF1;CNOT1;HIST1H3B;CNOT6;HIST1H4A;EPC1;ZFP57;GSK3B;KAT2B;SMAD2;ZFP36;RBBP4;CTCF;KAT2A;EIF2C2;DNMT3L;APOBEC1;SMCHD1;MBD1;MSL3P1;TNRC6A;DYDC1;HIST2H3C;H2AFY;HIST1H2AC;HDAC4;POLR1A;HIST1H4F;HIST1H2AA;HIST1H4B;POLR2K;STAT3;BAHCC1;H2AFV;HIST1H4J;ATAD2B;MTF2;HIST2H3D;HIST1H2AI;JARID2;TERT;CD3EAP;TET1;H2AFZ;TBP;PUM1;PRMT7;…
GO_PROTEIN_COMPLEX_BIOGENESIS	http://www.broadinstitute.org/gsea/msigdb/cards/GO_PROTEIN_COMPLEX_BIOGENESIS	382	0.286439	1.49627	0	0.159009	HIST1H2BF;STX4;GPX3;NDUFAB1;DPAGT1;SLC6A1;PPP2R1B;LEO1;HLA-DRA;TLE2;VAMP2;BCS1L;RANBP6;NSF;TPPP3;QPRT;NDUFAF2;NDUFA7;KAT5;TRAPPC1;ALDOB;LAMC1;SOD2;KCNA2;TTC19;ALAD;TGFA;NCK2;COL6A2;PSMD8;BAD;KAT6A;MAPK3;TSPY4;TBCD;DLG4;CDK1;MLL;HIST1H1E;LLGL1;NDUFA3;RHOA;IGHMBP2;VIL1;NDUFA9;TEKT2;SLC7A7;WAS;CAPZA2;TRPM1;SKIL;SLC34A1;GLUL;NDUFB10;NEK2;TSC1;TMED10;CNGA4;MUC20;KIF13A;ARL2;BID;ATP6V0A2;BLOC1S2;EFNA5;…
GO_CELL_DEATH	http://www.broadinstitute.org/gsea/msigdb/cards/GO_CELL_DEATH	334	0.290603	1.49468	0	0.159746	BOK;FGF8;CASP12;INPP5D;NAIP;FKBP8;ARL6IP1;HGF;FAS;CASP7;TICAM2;RGS20;PCSK9;IL17A;DPEP1;TAOK1;KLK6;TNFAIP1;GULP1;RHOT2;FADD;ABL1;TLR2;CD28;NF1;CLUL1;FEM1B;GRIK2;MFN2;UBE2Z;PKN1;PAEP;CD44;HSP90AA1;CD5;IL6R;YWHAE;BRCA2;BLID;ARL6IP5;LCK;CASP6;MLLT11;PDCD10;KIT;GJB6;KIAA0141;RNF152;NME6;RNF144B;SHC4;FAIM;EI24;DIABLO;TIAL1;NGFRAP1;ENDOG;SH3KBP1;KLF4;JUN;CYP26B1;PRKCE;HINT2;MMP9;ECSCR;BUB1;SUDS3;DNM1L;P…
GO_GENE_SILENCING	http://www.broadinstitute.org/gsea/msigdb/cards/GO_GENE_SILENCING	77	0.349977	1.48951	0.0121457	0.16393	H2AFY2;ASZ1;RAN;H3F3B;NUPL1;HIST1H4D;MBD3L4;SMARCA5;TNRC6B;RAE1;MRPL44;NUP85;MBD3L2;HIST1H3J;DOT1L;HELLS;CNOT2;HILS1;NUP214;HIST1H2AB;HIST1H2AG;PIWIL4;HIST2H3A;HDAC2;DGCR8;HIST2H4A;LIMD1;NUP205;HIST1H3F;CNOT8;CELF1;SIRT1;NUP210;HNRNPA2B1;MBD3L1;EIF2C1;CXorf27;SIRT5;NUP88;TPR;TNP1;HIST1H2AD;HAT1;H2AFB2;HIST1H2AK;HENMT1;BEND3;MBD3;HIST1H2AE;POLR2L;NUP188;MOV10;HIST3H2A;MECP2;CLP1;HIST1H4C;RRP8;TARB…
GO_DETOXIFICATION	http://www.broadinstitute.org/gsea/msigdb/cards/GO_DETOXIFICATION	22	0.478179	1.48897	0.0498442	0.163768	GPX4;PRDX1;TXNRD1;NOS3;TXNRD3;IYD;GSR;GSTM3;KDM3B;PRDX4;GSTK1;SRXN1;SELS;GSTO2;CAT;DUOX1;HBB;ALB;SLC30A1;LPO;C10orf58;HBA2;PXDN;GPX3;PXDNL;LTC4S;TXNDC2;FABP1;MOSC1;GSTZ1;EPX;SOD2;HP;PRDX2;GPX8;MGST1;GSTT1;DUOX2;GSTO1;PARK7;S100A9;GPX7;MT3;TPO;GPX2;MOSC2;CCS;GSTM1;MGST3;TP53INP1;APOE;HBA1;TXNRD2;ATP7A;PRDX3;UBIAD1;PTGS1;NXN;SOD3;SOD1;APOM;SEPW1;GPX6;GPX5;PTGS2;TXNDC17;GPX1;IPCEF1;PRDX5;PRDX6;CLIC2…
GO_REGULATION_OF_CYTOSKELETON_ORGANIZATION	http://www.broadinstitute.org/gsea/msigdb/cards/GO_REGULATION_OF_CYTOSKELETON_ORGANIZATION	180	0.312498	1.48884	0	0.163175	PLXNB1;NF2;KIF11;CTGF;WDR1;HAUS5;AKAP13;CHMP1A;PPP1R9A;HCLS1;ARHGAP6;SIRT2;SPTBN4;CAPZB;DYNC1H1;BRAF;STMN4;NUBP1;FLNA;AVIL;PLXNA3;MAPT;DAPK3;CAMSAP3;NCOR1;HAUS8;TAC1;DYNLT1;ALOX15;CTNNB1;SHANK3;RANBP1;EML2;MEF2C;NCKAP1;CDC14A;BIRC2;BBS4;LZTS2;RCC2;NEK7;CHMP2A;PFN3;TUBGCP2;ACTR3;ATAT1;APC;SCIN;ALMS1P;CHEK2;PLEK;AP1AR;CIB1;INPP5K;KATNB1;TACR1;BCAS3;UVRAG;C15orf23;S100A10;BAIAP2;CTTN;AURKB;ROCK2;SWA…
GO_PROTEIN_TETRAMERIZATION	http://www.broadinstitute.org/gsea/msigdb/cards/GO_PROTEIN_TETRAMERIZATION	35	0.422692	1.48714	0.0439189	0.164226	ATPIF1;HLA-DRB1;NUPL1;CBR4;HIST1H4D;GOLGA2;HIST3H3;TK1;HIST1H3J;GRIN1;MTMR2;HM13;SBF2;DPYS;TRPM6;EVL;HSD17B10;HIST2H4A;HIST1H3F;CRYZ;ALDOA;GLS;RYR3;HMGCR;MIP;CUTC;DHRS4;LRP4;TRPM3;HIST1H4C;ACADS;HIST1H3G;ANXA2;TRPV5;HIST1H3E;HIST1H4K;TP63;HLA-DRB3;ACACB;ACHE;HIST4H4;IMPDH2;TRPM7;HMGCL;S100A10;SLC26A5;TRPM8;GNMT;FH;HIST1H3D;CTH;ACADL;INSR;GBP5;HIST1H4L;ASL;DNM1L;THG1L;HIST1H4H;HIST1H4E;HPRT1;HIST2…
GO_POSITIVE_REGULATION_OF_PROTEOLYSIS	http://www.broadinstitute.org/gsea/msigdb/cards/GO_POSITIVE_REGULATION_OF_PROTEOLYSIS	120	0.326668	1.48405	0	0.166487	CASP2;MAPK9;PSMB3;TNFRSF10B;TNF;C19orf80;FMR1;RHBDD1;PRICKLE1;NRD1;PIDD;AXIN1;PML;IST1;TRIM67;CYFIP2;TBC1D10A;CDKN2A;CEBPA;KEAP1;CR1;MEFV;BTRC;EGLN3;PMAIP1;EGF;BAX;RNF19A;C6;NLRP2;BCAP31;CAPN3;SMC5;RNF125;AIFM1;APAF1;RGN;AKT1;USP5;CAV1;PICALM;BCL2L11;IFNG;RNF217;NLRP3;XBP1;PSMD11;KLKB1;CTSC;PSMC4;CDC26;F12;PSMD9;PSMB2;DAB2;PSMD3;PRELID1;STAT3;TAF1;CUL1;PSMC1;LGALS9;NGFR;CASP9;C3;PAWR;PSMA1;OSBPL7…
GO_DEVELOPMENTAL_MATURATION	http://www.broadinstitute.org/gsea/msigdb/cards/GO_DEVELOPMENTAL_MATURATION	59	0.36457	1.47804	0.0233463	0.170385	RUNX2;CDKN1C;STXBP1;SCLT1;AP1M1;CEBPA;CCL19;GJA1;ID2;LYL1;BFSP2;INSL3;CABYR;NFASC;RYR1;BSPH1;IL15;RAB32;SOX10;DDIT3;TAL1;RAB3A;BRCA2;BTK;C19orf80;HIF1A;KCNIP2;DCHS1;ACRBP;GLDN;PICALM;CNTNAP2;L3MBTL3;FARP2;SLC17A7;PHOSPHO1;PABPC1L;EPAS1;FEM1B;DLD;PICK1;ANKS1A;IL21;GATA3;SOX8;SEMA4D;TGFB2;MAEA;CATSPER4;AP3D1;TMEM79;FBXO5;THBS3;CLN5;CNTN2;SLC26A3;GNAQ;BMP2;PTH1R;SEPT4;ACVRL1;CFTR;ROD1;VEGFA;CCL21;G6…
GO_IMMUNE_RESPONSE	http://www.broadinstitute.org/gsea/msigdb/cards/GO_IMMUNE_RESPONSE	410	0.278705	1.47068	0	0.17611	KIR2DL3;CD164;AIM2;MR1;BTLA;GTPBP1;APOL1;KLRG1;LY75;SRPK1;TRIM32;TREML1;HMGB3;DEFB108P1;IL29;CD97;PRKD2;FTH1;IL1A;IGHG2;SEMA4D;STXBP3;IL34;LTB;HIST1H2BK;IGHG3;IFNK;SYK;VTN;IGHD;C5AR1;MYLPF;CD1B;LILRB1;SEMA3C;PIK3CD;TRIM25;MAP3K14;IKBKB;KLK3;IL10RB;DEFA1B;MID2;DEFB118;PKHD1L1;BLK;BMX;TNK1;DHX58;FBXO9;BPIFA1;TNFSF13;STAT1;EXOSC3;KLRC2;RAG1;CD276;IL1RL1;IKBKAP;OPRD1;NLRP2P;IL1RL2;UBA52;CD84;PGLYRP4;…
GO_REGULATION_OF_PROTEIN_UBIQUITINATION_INVOLVED_IN_UBIQUITIN_DEPENDENT_PROTEIN_CATABOLIC_PROCESS	http://www.broadinstitute.org/gsea/msigdb/cards/GO_REGULATION_OF_PROTEIN_UBIQUITINATION_INVOLVED_IN_UBIQUITIN_DEPENDENT_PROTEIN_CATABOLIC_PROCESS	33	0.417865	1.47037	0.0466667	0.174918	PSMA1;PSMD12;CCNB1;PSMD13;ANAPC2;PSMF1;PSMC2;PSMA6;PSME4;RPS27A;PSMB4;CDK1;PSMB8;PSMB9;PSMD1;UBC;PTEN;ANAPC5;CDC16;PDCL3;CDC23;CDC20;PSMC3;PTK2B;PSMD11;CDC26;PSMB7;UBA52;SUFU;PSMC4;PSMD9;PSMB5;PSMD14;PSMB2;PSMD7;PSMD2;GORASP1;FBXW7;RAB1A;UBE2E1;FBXO5;PSMB6;HFE;PSMD3;CUL1;ANAPC1;PSMC1;CDK5RAP3;FZR1;PSMD5;BUB1B;PSMD10;PSME1;C11orf51;BTRC;PSMA3;MAD2L1;PSMD4;EGF;TRIM39;DISC1;PSMA5;PSMB10;PSEN1;PSMA2;…
GO_MULTI_ORGANISM_REPRODUCTIVE_PROCESS	http://www.broadinstitute.org/gsea/msigdb/cards/GO_MULTI_ORGANISM_REPRODUCTIVE_PROCESS	290	0.286366	1.47004	0	0.174543	MMP7;FIGLA;SLCO4C1;DRD5;ADIG;PPAT;GGNBP2;NOS3;TSGA10;ADC;PSG7;DMRT1;MTOR;H1FNT;SPAG6;OCA2;UCP2;LCN6;PYGO1;C8orf42;ACSBG2;PABPC1L;SRPK1;GJA10;HEXB;CAPZA3;CD38;SERPINE2;PZP;PIWIL1;SMAD5;FOXL2;XKRY;LGR5;ODF3;TRO;DDO;MAS1;PAFAH1B1;PLAU;CGB;PRDM14;PSG1;YBX2;ABHD2;UBE2J1;RBMY1J;LMNA;NR2F2;FANCL;PSG9;CLIC5;DEFB118;MAFF;AXL;C19orf20;HERPUD2;TSPY4;LRMP;STRA8;BAD;BPY2C;SPATA9;FOXO3;PPARD;TRIP13;CDK1;BYSL;C…
GO_RESPONSE_TO_LIPID	http://www.broadinstitute.org/gsea/msigdb/cards/GO_RESPONSE_TO_LIPID	312	0.287603	1.46936	0	0.174508	STAT5B;ENTPD2;IL18;HNRNPD;NR5A2;NCL;PAX2;SELS;NR0B2;PTGDR;CATSPER3;LIAS;CLDN4;OTUD5;RARA;NR2C2;IL6;HMGB1;TPH2;CD24;UCP3;IL18BP;PHB;NR1H2;INHBA;POSTN;ABCA3;CASP8;PADI2;DGAT2;SAFB;MED4;BMP6;ADCYAP1;ALOX12;F7;FGFR4;BCL2;NR1I2;CXCL11;CDK4;GDAP1;PALM3;FZD1;RAN;CYP27B1;LILRB2;FZD10;PTGER2;PDK4;PIM1;PTK7;NR1D2;NPAS4;PRDM2;SREBF1;CXCL6;RPL36AL;LEP;WBP2;SFR1;OXTR;IL1RN;TXNIP;NR3C2;PPARGC1A;BCAS3;ROCK2;ATP…
GO_REPRODUCTION	http://www.broadinstitute.org/gsea/msigdb/cards/GO_REPRODUCTION	444	0.276467	1.46609	0	0.177326	RUVBL1;PKD1;PTGS2;ALKBH5;C14orf133;PTPRN;PRLR;UBE2A;RLN2;SPATA19;CATSPER4;SSTR1;RGS2;SMAD4;NDRG3;FABP9;SPATA2;MAP2K6;CITED2;CDY1B;CATSPERB;IL4R;CDK16;ALPL;MAPK14;CDY2B;SUN1;CHAT;LFNG;CDX2;CCT7;ASPM;ADCY3;HOXB13;LIMK2;DNM2;PSMC3IP;OOEP;ROPN1B;TRIM36;ACSBG1;PTGER4;ASTL;NRK;C2orf65;GATA6;STRA13;RNF8;OSBP2;PSG4;FOSB;TRPC7;FBLN1;HERC2;SMC1B;CDKN1C;GPR64;SPATA6;LRRC6;ZP2;WDR48;PLCD1;CYP26B1;ZSCAN2;QKI;…
GO_ENDODERM_DEVELOPMENT	http://www.broadinstitute.org/gsea/msigdb/cards/GO_ENDODERM_DEVELOPMENT	23	0.451799	1.46593	0.0333333	0.176802	TGFB1;DUSP2;CTR9;FN1;PAF1;MMP9;DUSP4;LHX1;NOG;BPTF;EOMES;NANOG;GATA6;RTF1;HNF1B;COL12A1;ITGA7;LAMC1;POU5F1;MMP2;INHBA;VTN;ITGA5;CDC73;EXT1;COL7A1;MMP8;COL11A1;COL8A1;FGF8;ITGA4;BMPR1A;LEO1;MMP15;SOX7;ONECUT1;LAMB3;DUSP1;DUSP5;HOXC11;DKK1;CTNNB1;SMAD4;GDF3;GATA4;LOC100506013;EPB41L5;KIF16B;SOX17;LAMB1;MIXL1;ITGAV;SMAD3;ITGB5;TBX20;HHEX;HSBP1;COL6A1;PAX9;SOX2;MED12;NODAL;ARC;SMAD2;HMGA2;MMP14;LAMA3…
GO_LEUKOCYTE_MIGRATION	http://www.broadinstitute.org/gsea/msigdb/cards/GO_LEUKOCYTE_MIGRATION	97	0.340508	1.46355	0	0.178667	CCR2;CDC42;F2RL1;SOS1;ARTN;S1PR1;CD47;CKLF;PPIL2;PTPRO;HIST1H2BA;JAM2;CCL26;NLRP10;ANGPT1;PODXL;SRC;FLT1;ITGB2;EPS8;ARHGEF5;PROC;NCKAP1L;HCK;LYST;CCR7;SPNS2;ELANE;CCL14;ITGB1;IL8;ITGAX;PIK3R1;CD177;CEACAM8;SELL;CXCL16;EDN1;PIK3CG;APOB;CD74;IL10;CCL15;SLC16A3;EDNRB;SLC7A6;HRAS;PIK3CB;FN1;PIP5K1C;CCL18;PROS1;SLC7A9;TBX21;VCAM1;TNFSF11;SLC16A1;ITGA4;VAV1;PTPN11;IL16;MAG;CCL11;CCL16;OLR1;SHC1;IL1B;AT…
GO_RECEPTOR_MEDIATED_ENDOCYTOSIS	http://www.broadinstitute.org/gsea/msigdb/cards/GO_RECEPTOR_MEDIATED_ENDOCYTOSIS	60	0.362985	1.46124	0.028	0.180408	CNTN2;SCGB3A2;SFTPD;LGALS3BP;LDLRAD3;EZR;DAB2;GTF2H2;SYT2;AP2M1;HPR;FCER1G;FNBP1L;PACSIN2;PI4KB;SPARC;CALCA;GPR107;MLC1;CALCRL;PRG4;DMBT1;GRN;CLTB;DNM2;MSR1;HBA1;IGLC3;PGBD1;MAPK3;LRP2;CXCR1;LILRB1;IGKV3D-20;ENDOU;TFRC;FCHO1;CANX;DNM1;OPHN1;LRP1B;FOLR2;RAMP1;IGKV4-1;HSPH1;AP2A2;APOA1;IGHA1;DBNL;CCRL1;ITSN1;IGKV3D-11;IGKV1-5;LOXL4;AP1S1;CETP;AP2A1;FCGR1B;ADRBK1;SH3GL2;MRC1;SRCRB4D;CD9;SYNJ1;GRB2;C…
GO_RESPONSE_TO_ORGANIC_CYCLIC_COMPOUND	http://www.broadinstitute.org/gsea/msigdb/cards/GO_RESPONSE_TO_ORGANIC_CYCLIC_COMPOUND	318	0.287972	1.4609	0	0.179962	CATSPERG;PMAIP1;SCGB1A1;STC1;STS;APOC3;P2RY12;CYBA;FOSL1;CHRNB2;AKT1;PAQR9;SCGB2A1;DNAJA1;GLI2;AACS;RXRG;NEDD4;MAVS;SLC6A4;PELI1;GHR;ABCD3;HPCA;GNB1;NCOA6;PAK2;TLR3;DICER1;MSN;YWHAH;HIF1A;RGS19;BSG;SMAD1;PDXP;ADIPOQ;LYN;FKBP1B;IL15;CD83;RAD51;PPP1R15A;PLA2G4F;GPR83;PIAS2;GABRB3;SPP1;CHRNG;TIPARP;AXIN1;ADCYAP1R1;ADCY2;KEAP1;BGLAP;ADAMTS1;CEBPA;FKBP4;ACSL3;EIF2C2;PRKCQ;CCNB1;MMP14;TIAM1;GABBR1;MED2…
GO_CELLULAR_RESPONSE_TO_NITROGEN_COMPOUND	http://www.broadinstitute.org/gsea/msigdb/cards/GO_CELLULAR_RESPONSE_TO_NITROGEN_COMPOUND	149	0.318609	1.4505	0	0.186712	GNG2;P2RY2;ATP6V0A4;ADCY8;RAB10;ATP6V1C2;DIAPH1;GAB1;GSK3A;PDE4B;FOLR2;CA2;CCNA2;SMAD2;GSK3B;CYP11B1;DNM2;RAP1BL;CSH1;ID1;SSTR4;WDTC1;BAD;CAPN10;ADCY3;ADCY4;RGS10;AKAP1;SLC5A5;MAPK3;RRAGB;MAX;HBXIP;EEF2K;ATP6V1E2;CRH;CASP4;ATP6V0A2;PPP1R9B;INHBB;NKX6-1;PTPRA;ICAM1;RYR2;PRLR;KIAA0146;AQP1;GPLD1;CFTR;ATP6AP1;PTGS2;TRAF2;HCN1;SSTR1;GNB2;EZR;CRHR2;PRKAR2A;ATP6V1H;ITPR2;GNG3;GPAM;IL1RL1;UBR1;RXRA;APOB…
GO_PROTEOLYSIS	http://www.broadinstitute.org/gsea/msigdb/cards/GO_PROTEOLYSIS	380	0.277265	1.44938	0	0.187101	UQCRC2;DLD;VCPIP1;XRCC6BP1;USP34;NEDD8;AIFM1;IGKV3-20;VPS4A;SPCS1;IGLV7-43;BAX;GZMA;NEDD4L;FAM175B;PITRM1;DTL;FBXO7;TBC1D10A;KLHDC5;PRSS8;JKAMP;PIDD;PRSS42;DPEP3;UBE2B;COLEC11;PSMB3;TMUB1;TMEM129;TPSG1;PDCD6;USP54;DNAJB2;IHH;BMP1;ST14;UBAP1;ANAPC2;PSMD13;PSMF1;XPNPEP1;CTSE;S100A8;SCPEP1;KAT2A;COPS8;VPS25;MMP1;NGFR;CAPN7;RNF187;UBXN4;PSMD3;C1S;CPZ;PSMC4;KLKB1;F12;CPA1;C4A;C9orf3;RNF11;CAPN13;PREP;…
GO_POSITIVE_REGULATION_OF_INNATE_IMMUNE_RESPONSE	http://www.broadinstitute.org/gsea/msigdb/cards/GO_POSITIVE_REGULATION_OF_INNATE_IMMUNE_RESPONSE	85	0.340986	1.44314	0.0189573	0.192666	PSMD3;MAPKAPK3;LBP;CD180;IRF7;PSMD2;PSMD14;PSMB2;FCN1;LGALS9;FCER1G;PSMC1;CUL1;MAP3K7;IRAK2;PSMD11;NCR3;IRAK1;TANK;RIPK2;TXK;PGLYRP4;LSM14A;TLR1;PSMD9;RPS6KA3;PSMB5;UBA52;CCL5;DMBT1;IFIH1;PSMC4;KLRC4-KLRK1;WNT5A;RPS27A;PSMB4;UBE2K;IRAK3;CREBBP;PSMB9;CRTAM;UBC;IKBKE;NFKB1;TLR7;PGLYRP3;SLAMF6;PSMA1;NFKBIA;CHUK;TNFAIP3;PSMF1;PSMC2;LAG3;IKBKB;PSMD13;CTSS;MAP2K6;PRKCE;CLEC7A;IRAK4;NOD2;RFTN1;CADM1;TRA…
GO_CELLULAR_RESPONSE_TO_INORGANIC_SUBSTANCE	http://www.broadinstitute.org/gsea/msigdb/cards/GO_CELLULAR_RESPONSE_TO_INORGANIC_SUBSTANCE	63	0.355925	1.43731	0.0420168	0.196125	JUNB;BECN1;RYR3;CPNE6;TPH2;HNRNPD;EIF4A3;EIF2AK3;SLC18A1;SERPINF1;ATRX;CYP11B2;SLFN14;TFAP2A;MT1F;BLM;ECT2;IQGAP1;TPO;FN1;PARK2;GLRA1;BMP6;NEUROD2;MT1H;RASGRP2;MMP3;GRIN1;GSN;HVCN1;CD86;EDN1;FSTL3;CALR;PRNP;KCNJ1;HMBS;ANK3;GUCA1A;PPARGC1A;MT1X;KCNK3;FUS;CRHBP;HMOX1;DNMT1;ITPKB;LRRK2;ALOX5AP;RASA4;KCNC2;FOXO1;NTS;MEF2C;CAMK2D;PPIF;SNCA;SLC25A23;CTNNB1;ALOX15;CPNE2;NFATC4;SLC25A24;BRAF;MT1M;SOD1;SY…
GO_AMINE_METABOLIC_PROCESS	http://www.broadinstitute.org/gsea/msigdb/cards/GO_AMINE_METABOLIC_PROCESS	48	0.380773	1.43651	0.024911	0.195452	TDO2;PLB1;CHKB;LCAT;PON1;CYP1A1;PLA2G16;GPLD1;PAOX;CHKA;BHMT;TRH;SLC44A4;PLA2G3;DHPS;AADAT;AFMID;PLA2G1B;ENPP7;TPH1;SULT1B1;ODC1;FGF7;PLA2G4C;SGMS2;CHAT;AMD1;PLA2G2F;PLA2G4D;SLC44A3;BCHE;FABP5;SPTLC2;SMS;SARDH;SULT1A1;SMPDL3B;SMOX;PLA2G15;APOA2;AOC3;DBI;LPIN1;SMPDL3A;PLA2G4F;PEMT;SAT1;AANAT;APOA1;AOC2;PAFAH1B1;CETP;MAOA;OAZ2;PLA2G2E;ABHD3;PLA2G4E;APOA5;AGMAT;CHPT1;ADC;SLC27A1;PLA2G5;CDS1;LPCAT3;P…
GO_REGULATION_OF_DEFENSE_RESPONSE_TO_VIRUS_BY_HOST	http://www.broadinstitute.org/gsea/msigdb/cards/GO_REGULATION_OF_DEFENSE_RESPONSE_TO_VIRUS_BY_HOST	54	0.370786	1.43563	0.0426357	0.194907	ZNF681;TRIM6;PDK4;MAP1A;CRNKL1;CREB3;SNRPB;SMURF1;SIN3A;EIF2AK4;HCAR1;ACTRT1;C8orf59;HIST1H3J;MYOM1;TNIK;MB21D1;C7orf68;ATP1B1;TRAF3IP2;GABRA5;DKKL1;MBD5;HIST1H3F;IFIT1;IL23R;CHST3;PYDC1;APOBEC3F;FXR2;SLC1A3;SERPINB10;CSPG5;FGF14;TARBP2;CD93;COX8A;PHYHIP;STOM;PEX13;TMEM39B;HIST1H3G;ZNF189;IL12RB1;KCNQ1;STAT2;MDH1;HIST1H3E;ZCCHC17;TMEM173;ASB2;ZC3H12A;EIF2S1;SUPT3H;REP15;PNPO;NUP93;MUL1;CCDC36;CXC…
GO_RESPONSE_TO_ENDOGENOUS_STIMULUS	http://www.broadinstitute.org/gsea/msigdb/cards/GO_RESPONSE_TO_ENDOGENOUS_STIMULUS	498	0.266302	1.43204	0	0.197418	PEA15;LTA4H;NFKB1;PSMB9;RBM14;THBD;STXBP4;SLC7A11;HOMER1;RPS27A;COL6A1;AGRP;RAB35;ATP2B1;BMP5;FGF12;HMGCS2;EME1;ATP6V0C;NR4A2;PAWR;BAIAP2L2;MYOD1;CORO1A;MED24;EID2;FKBP4;CAPN2;SLC25A33;DDX54;C3;CDK2;TRPV4;PSMB2;SLC26A3;SLIT2;HDAC4;SLC6A3;HFE;STAT3;P2RY6;CTNNA1;MFGE8;ACVRL1;COL2A1;TNFRSF11B;CALCA;CATSPER1;SPARC;CALM1;CORO1B;RANGAP1;TIA1;GNB1;GHR;SLC6A4;ARRB2;TNFSF4;UBE2M;DHX15;RXRG;PAQR9;DNAJA1;ZN…
GO_MEMBRANE_BUDDING	http://www.broadinstitute.org/gsea/msigdb/cards/GO_MEMBRANE_BUDDING	31	0.411681	1.43065	0.0484429	0.198294	TRAPPC1;LRSAM1;ATP8A2;CHMP1B;GOLGA2;HMP19;GRIA1;ARF1;TMED2;AP2S1;USO1;TGFA;CTSZ;VPS37A;ANKRD28;PRKCI;WASL;SEC16B;MYO18A;FOLR1;TRAPPC6B;PPP6R3;MITD1;ATP8A1;FCHO2;EPS15;COL7A1;D4S234E;F8;CD59;CNIH2;PICALM;SEC24C;VPS37C;VTA1;AP2B1;VPS4A;SERPINA1;SNAP91;NSF;TRAPPC9;CHMP4C;SEC16A;VPS4B;SEC24D;CHMP4B;TFG;NAPA;TSG101;MCFD2;CSNK1D;TMED9;TRAPPC2;GORASP1;CHMP5;SEC22B;PPP6R1;TRAPPC3;BET1;PDCD6IP;STX5;TRAPPC…
GO_DNA_REPAIR	http://www.broadinstitute.org/gsea/msigdb/cards/GO_DNA_REPAIR	167	0.304925	1.43003	0.00645161	0.198253	XPC;FANCC;RBBP8;ATRX;COPS7B;REV3L;POLB;CSNK1D;APEX1;UBE2D3;POLR2L;SIRT1;ISY1;POLQ;MMS22L;TNP1;TREX1;RFC5;UBE2I;CHAF1A;HMGB1;BRIP1;PALB2;C9orf80;RPS27L;EME2;TOP3A;USP47;RMI2;APBB1;USP28;GTF2H4;RCHY1;BRCA1;RRM2B;EYA3;DTX3L;HUS1B;TDP1;PARP3;SFPQ;NHEJ1;GADD45A;NPM1;MUTYH;DMAP1;BLM;C16orf53;PAXIP1;SSRP1;UBE2W;CDK7;RFC3;RTEL1;FANCB;HIST3H3;PMS2CL;CCNO;CHEK2;SWI5;NTHL1;POLK;ASF1A;SFR1;MORF4L1;PNKP;DNA2;…
GO_CELL_MOTILITY	http://www.broadinstitute.org/gsea/msigdb/cards/GO_CELL_MOTILITY	272	0.283768	1.42229	0	0.203269	DDIT4;SOX1;PPARD;HES1;CORO1C;CYR61;CDK1;PLAT;FMNL1;PLEKHO1;AXL;CD151;SEMA3C;PIK3CD;CER1;ID1;NRTN;RET;PRSS3;STYK1;SEMA3A;NR2F2;VIL1;ISL1;UMOD;PLD1;PPBP;FERMT1;SRF;RHOA;CCR1;ERG;SLC3A2;PLXND1;CNTN2;CCL3L1;STAT1;MBOAT7;PRSS37;DNAH6;ITGA2;TEKT2;SLC7A7;DOCK8;ICAM1;ANXA1;PPP1R9B;LAMB1;VANGL2;KITLG;TMEM146;CD84;APCDD1;PPAP2A;PDGFB;STARD13;GPLD1;CCL21;PAX6;ADAMTS12;SEMA4G;PSEN1;CD48;SRGAP2P1;DMRT1;TEK;IT…
GO_DNA_METABOLIC_PROCESS	http://www.broadinstitute.org/gsea/msigdb/cards/GO_DNA_METABOLIC_PROCESS	287	0.279635	1.42026	0	0.204115	TDP2;HMGA1;PIWIL4;MYO18A;ZNF830;C16orf73;DDB2;FANCI;PIF1;POLA2;SIRT6;FANCA;MMS19;CSNK1E;TOP1MT;BCL11B;SHPRH;RECQL;AICDA;ERVK-8;FANCG;SMC3;C11orf30;HIST3H2A;HIST1H4C;EHMT2;FTO;MC1R;USP7;C12orf32;YY1;CHD1L;BRCC3;COPS7A;TOP2B;PTGES3;CTCFL;MCM9;ERCC1;NDNL2;POLH;RPS3;KDM2A;NASP;EHMT1;RAD50;ORC5;LOC100133495;DBF4;HIST4H4;NYNRIN;APITD1;AXIN2;LEF1;INO80E;PRMT6;DMC1;RPA3;CDK9;CD40LG;SP100;KCTD13;TCF3;POLR…
GO_POSITIVE_REGULATION_OF_TRANSPORT	http://www.broadinstitute.org/gsea/msigdb/cards/GO_POSITIVE_REGULATION_OF_TRANSPORT	318	0.274643	1.41937	0	0.204358	POMZP3;BCR;BID;CRH;KIF5B;EDNRA;RYR2;NKX6-1;TF;ANXA1;CARTPT;GPLD1;BAP1;PKP2;CCL21;AQP1;CFTR;PDGFB;STXBP5;GLUL;SFRP2;IL1RL1;CD276;NPY2R;IL17F;ITGA2;OPRL1;ADORA2B;RAB7A;SLC34A1;ABCA7;P2RY2;ISL1;NFKBIA;BLK;CCR1;CTSS;CA2;ADORA1;FXYD1;SYTL2;RHOA;MLL;CDK1;GNB2L1;RAB3GAP1;WNK4;SLAMF1;PPARD;HES1;SFN;CAPN10;BAD;RUFY3;AXL;NKX2-5;FHL1;GLS2;SYK;FOXL2;VTN;TBC1D5;PSMD8;SMCR7;EDAR;PLK3;CD38;KIAA1199;CACNB2;SHH;R…
GO_ENDOCYTOSIS	http://www.broadinstitute.org/gsea/msigdb/cards/GO_ENDOCYTOSIS	150	0.306017	1.41911	0.017341	0.2039	CDC42;IGLC6;INPP5F;CLEC4F;SSC5D;PRKCD;MARCH2;SNX10;RAMP3;CD47;SNX9;CD81;CD5L;MYO10;NCK1;RAB20;IGHA2;CRK;SNCA;SH3GL3;ELMO1;CYTH2;ARRB1;SRPX;SRC;RABEP1;RAB39;SORL1;C9orf11;PAK1;IGKV2-40;ITGB2;DLL1;CLTC;SLC9A3;DENND1A;PLD2;PRSS12;HCK;NCKAP1L;MAPK1;MAPKAPK2;PLCG2;PIK3C2A;IGKC;SNX1;RABEPK;SLC11A1;FCGR2A;CD6;PTGER3;ELANE;ITGB1;SCRIB;TMEM175;CALR;APOE;CALY;ENPP3;VLDLR;IL8;P2RX7;LOXL2;DOCK2;PIK3R1;CDC42S…
GO_TRANSITION_METAL_ION_HOMEOSTASIS	http://www.broadinstitute.org/gsea/msigdb/cards/GO_TRANSITION_METAL_ION_HOMEOSTASIS	42	0.374923	1.41555	0.0375427	0.20719	SLC39A8;ARF1;SFXN5;PARK2;MT3;STEAP4;SLC39A13;SLC39A7;B2M;LCN2;ACO1;GDF2;SLC39A6;SLC40A1;S100A9;HYAL2;SLC31A2;SFXN1;STEAP2;FTMT;SFXN4;LCK;SLC11A2;FAM132B;SLC25A28;HEPH;STEAP3;BMP6;HIF1A;HFE2;SLC30A7;TFR2;ATOX1;SCO2;SFXN3;CCDC22;PICALM;ISCU;COMMD1;FTH1P19;STEAP1;SCO1;EPAS1;SLC39A14;SLC30A1;TTC7A;TMPRSS6;EIF2AK1;HAMP;NEO1;SLC39A5;HPX;FTH1;SCARA5;CUTC;SLC46A1;MYC;SLC39A10;FTHL17;RHAG;BTBD9;ALAS2;SLC3…
GO_POSITIVE_REGULATION_OF_SECRETION	http://www.broadinstitute.org/gsea/msigdb/cards/GO_POSITIVE_REGULATION_OF_SECRETION	123	0.308174	1.40924	0.00970874	0.211633	ADCYAP1;NMB;UNC13B;CDK5R2;GCK;PCP4;POSTN;INHBA;APBB1;CLEC9A;CLEC6A;GHRH;CLASP2;RETN;GHRL;KNG1;BMP6;HAVCR2;ARF1;GALR1;CYP4F2;S100A9;NLRP12;NCL;NR0B2;RAB27A;OPRK1;IL17RA;PFKFB2;GIPR;INHA;ALOX12B;MMP13;TAC4;GDNF;RAB5A;DPYSL2;HMGB1;IL6;PFKM;LPL;GIP;NR1H2;FGR;RFX6;CYP4A11;ARHGEF7;PANX1;ANG;PLA2G10;SYT10;P2RX4;PPIA;JAK2;RAB9A;TACR2;TNFRSF14;PPID;SAA1;GAL;AGTR2;SYT1;ACHE;IL26;HLA-DRB3;SDC1;PTPN22;RAB27B…
GO_RESPONSE_TO_HORMONE	http://www.broadinstitute.org/gsea/msigdb/cards/GO_RESPONSE_TO_HORMONE	306	0.277227	1.40757	0	0.213002	UBE3A;NPPA;GNRHR;CDC6;BBS2;SMARCC1;SOCS3;TGFB3;NR4A3;HTR1B;IL17A;PTPN1;EIF4EBP2;DSG2;FAS;PLOD1;KRT19;PAX8;KRAS;PCSK9;ADRB2;ETS1;FGA;GATA3;CALCR;CYP1A2;AANAT;PRKCE;LDHA;MAPK15;GALP;RORA;PDK2;NR4A1;EIF2B3;ENDOG;LMO2;JUN;CCL19;CACNA1H;UMODL1;PSPH;TCIRG1;KIT;FOSB;PIAS3;GATA6;RBBP7;HSP90AA1;GCG;RBBP5;USF1;PTGER4;ME1;BRCA2;ASS1;NKX2-2;WNT5A;CALM2;ACSBG1;EIF2B1;MED17;EEF2K;VGF;MAX;FGF23;SLC5A5;AKAP1;HOX…
GO_AMINOGLYCAN_METABOLIC_PROCESS	http://www.broadinstitute.org/gsea/msigdb/cards/GO_AMINOGLYCAN_METABOLIC_PROCESS	65	0.34773	1.4037	0.023166	0.217	GALNT5;B4GALT7;ST3GAL1;GLCE;ACPL2;PGLYRP1;CD44;HEXB;KIAA1199;IL15;CHPF;EXT2;HYAL2;CHPF2;SPACA3;NDST2;GPC2;EXTL3;B3GNT8;IDS;SLC35D2;CHST13;SGSH;B3GNT2;FMOD;HGF;FOXC1;EGFLAM;GLB1;ABCC5;ITIH2;HYAL1;HS6ST2;CSGALNACT1;OVGP1;ITIH3;AKT1;VCAN;UGDH;STAB2;DCN;ST3GAL2;NAGLU;XYLT1;EXT1;CHST12;XYLT2;IMPAD1;B4GALT4;SDC4;B3GNT7;B4GALT2;CHST7;PGLYRP4;SPOCK2;ITIH5;B4GALT6;GPC3;B4GALT3;GAL3ST3;CHST2;CHSY3;OMD;PDGF…
GO_CELLULAR_RESPONSE_TO_STEROID_HORMONE_STIMULUS	http://www.broadinstitute.org/gsea/msigdb/cards/GO_CELLULAR_RESPONSE_TO_STEROID_HORMONE_STIMULUS	80	0.325838	1.40216	0.0204082	0.218182	NR4A3;PAQR9;SCGB2A1;DNAJA1;ERRFI1;NEDD4;AACS;RXRG;DEFA1;UBE3A;TADA3;MSN;CCL2;IL17A;NCOA6;ESRRB;ATP1A3;DEFA3;FAS;CBX3;STC1;FECH;AIFM1;RORA;RARG;KAT5;PIAS2;UCN2;RXRB;NR2F1;MED16;NR4A1;NR1D1;ELK1;C20orf123;YWHAH;IRG1;MED13;ASS1;KDM3A;SMYD3;MED12;SRD5A1;PPARD;SSTR4;AKR1C3;UBR5;NR3C1;RBM14;CARM1;MED17;MYOD1;NR2F6;PAWR;ISL1;NR2E3;NR2F2;FKBP4;OR51E2;MED24;EGLN2;GRIP1;ATP2B1;ESRRG;DEFA1B;CCNA2;NR4A2;HMGC…
GO_NEGATIVE_REGULATION_OF_IMMUNE_RESPONSE	http://www.broadinstitute.org/gsea/msigdb/cards/GO_NEGATIVE_REGULATION_OF_IMMUNE_RESPONSE	46	0.371205	1.40057	0.0398551	0.218604	PPARG;HMOX1;NDFIP1;TRIM27;HLX;SPINK5;A2M;C19orf29;IRAK3;LILRB1;MUL1;IFI16;PSMB4;SLAMF1;MASP1;RABGEF1;CD46;IL4R;PGLYRP3;HLA-DRB4;IFNB1;CUEDC2;TNFAIP3;NLRP6;IL33;FOXF1;IL12B;TYRO3;LGALS9;DHX58;INS;TGFB2;ANGPT1;HLA-E;CLEC4G;SPN;DNAJA3;IL7R;IL13RA2;PPP3CB;ALOX15;HFE;IL1RL1;XCL1;SERPINB9;IL27RA;IFNA2;C4BPB;HLA-G;TNFSF18;IL4;GPX1;CD84;ABR;CD300A;CCR2;BCR;IL20RB;NR1H3;FER;ADAR;ANXA1;JAK3;DRD2;TAP1;NR1H2…
GO_MOVEMENT_OF_CELL_OR_SUBCELLULAR_COMPONENT	http://www.broadinstitute.org/gsea/msigdb/cards/GO_MOVEMENT_OF_CELL_OR_SUBCELLULAR_COMPONENT	432	0.268772	1.3967	0	0.222141	PLDN;RNF165;CCR4;PIK3CB;AP2S1;IER2;KIF2B;SNAI1;UBB;KAL1;SCARB1;MDK;JUP;PITX2;CXCL16;KIF2A;EDN1;KCNE1;CNO;CD63;CAPZA1;CACNA1C;GDF7;ANGPT4;CLN3;AVL9;SHC1;EGR3;NTRK3;SMCP;CENPE;ARMC4;ODZ2;EFNA1;TUBB3;TNFSF11;VCAM1;FSCN1;TNR;EPB41L5;ASTN1;NEFL;VCL;RPS6KA5;FAM40B;PTK2B;DNAH3;SEMA3D;CSF1R;SLC26A8;PTPRO;PEX7;CD47;RBFOX2;ANK3;SETD2;IL8;FPR3;SCRIB;RIC8A;DPP4;PLD2;MAPK1;LYST;SSNA1;KIF20B;FAT1;MESP1;HOXB9;P…
GO_ORGANELLE_LOCALIZATION	http://www.broadinstitute.org/gsea/msigdb/cards/GO_ORGANELLE_LOCALIZATION	153	0.294835	1.39529	0.0295858	0.223253	KIF13A;SNAP29;SYTL4;ATP6AP1;TRAPPC4;PIBF1;CCDC155;TMED10;PAX6;CHMP6;KIF5B;SYT2;KIF3C;AP3D1;KIF14;FNBP1L;CNIH3;RAB1A;EZR;TMEM106B;DOC2B;MRGPRX2;TRAPPC3;SPIRE1;SNPH;GEM;CHMP2B;SYTL2;RPH3AL;GPR143;RAB34;FYCO1;SPAST;SPRY2;ASPM;SYT13;CANX;SNAP25;DNAJC5;TRAPPC5;YKT6;WDR43;C19orf20;LRMP;PIK3CD;DLGAP5;LOC100130097;BLOC1S1;LLGL1;BICD1;KPNB1;DNM2;MSTO1;MYO7A;SYT7;CPLX1;MTM1;SYT17;FOLR1;RAB3A;BRCA2;MAP1B;SH…
GO_NEGATIVE_REGULATION_OF_CELLULAR_COMPONENT_ORGANIZATION	http://www.broadinstitute.org/gsea/msigdb/cards/GO_NEGATIVE_REGULATION_OF_CELLULAR_COMPONENT_ORGANIZATION	239	0.281365	1.39476	0	0.223225	LCMT1;LIG3;PPP3CA;FAM21C;APOC3;LRRTM1;LIMA1;CSNK2A2;SIRT4;MAD2L2;XRCC5;LMOD3;PICK1;AKT1;CORO1B;ARHGAP4;UNC119;BNIP3;GFAP;ARRB2;FEZ1;CFLAR;PHF8;RLTPR;TERF2;WASL;ZNF451;TWF2;NLGN1;YWHAH;TERF2IP;ADIPOQ;SPP1;SOST;SEMA3G;KLK8;B2M;TUBG1;CEP63;DLC1;HPN;CORO1A;LRRTM2;USP17L2;MMP14;CHD3;CCNB1;FKBP4;HNRNPC;THY1;DNM3;BMP5;PFN2;SNAPIN;PEX5;TMOD4;MYOC;TSPO;DGUOK;RBM14;ARHGEF10;CARM1;UBR5;NR1H3;ZNF207;BIRC7;MT…
GO_REGULATION_OF_ORGANELLE_ORGANIZATION	http://www.broadinstitute.org/gsea/msigdb/cards/GO_REGULATION_OF_ORGANELLE_ORGANIZATION	417	0.26795	1.39267	0	0.22491	ATG5;TBC1D1;SLC39A12;HAUS6;NPEPPS;MUL1;HSPA1L;PDCD5;CEP192;MAPK1;KIAA0196;KIF20B;ATG3;PLK2;PINX1;ANXA2;RPS6KA5;FSCN1;SPAG5;MAP2K7;SH3GLB1;GORASP1;MTHFR;UQCC;DSTN;CSF1R;YWHAG;ATP13A2;MYADM;WBP11;KIRREL;PSMB7;PTK2B;UBQLN2;TADA2A;BRD7;RGS14;PRKD1;UBE2L3;GNL3L;CAPZA1;CLASP1;TMED9;ESPN;BIRC8;PARP10;STARD7;SYNPO;CENPE;DUSP1;NTRK3;GPSM2;MAD2L1;WEE2;UBE2N;C1QBP;SYT4;ANAPC10;SREBF2;LRSAM1;TBC1D13;RABGAP1L…
GO_NEGATIVE_REGULATION_OF_CATALYTIC_ACTIVITY	http://www.broadinstitute.org/gsea/msigdb/cards/GO_NEGATIVE_REGULATION_OF_CATALYTIC_ACTIVITY	265	0.275926	1.38562	0.00961539	0.230575	CAV3;SERPINA5;PIF1;PDCD4;APCS;GALR2;CST5;PSMD6;PODN;SERPINA10;SERPINF2;ZNF675;EDNRB;SERPINA2;SPINK14;PYCARD;RB1;TNK2;ATPIF1;DUSP18;DDX3X;PSMC6;NGF;PARK2;HRAS;DUSP26;CDKN1A;PPP1R35;SERPINB10;LATS1;PROS1;PSMA5;CD109;PPP1R2P9;GADD45B;HEXIM2;OAZ1;PPM1F;CST6;CST7;PPP1R2P3;PSMA4;RRP1B;SH3RF1;UGT1A1;PLA2R1;PKMYT1;PYDC1;TRIAP1;HMGCR;IL1B;SAG;DRD2;CCR2;DLG3;FETUB;CDK5RAP1;NCK1;SERPINB1;HTT;ADARB1;PSMB6;LX…
GO_CELLULAR_RESPONSE_TO_HORMONE_STIMULUS	http://www.broadinstitute.org/gsea/msigdb/cards/GO_CELLULAR_RESPONSE_TO_HORMONE_STIMULUS	179	0.286322	1.3785	0.00636943	0.236083	AGRP;ATP2B1;GPER;ACVR1;HMGCS2;MYOG;ATP6V0C;NR4A2;ADCY1;PAWR;BAIAP2L2;MYOD1;MED24;FKBP4;NFKB1;AKR1C3;RBM14;STXBP4;CARM1;CYP11A1;NR3C1;UBR5;SRD5A1;ATP6V1D;HCRTR1;IGF1R;ACACA;P2RY6;JUND;NR1H3;INS;SLC25A33;DDX54;CASP9;CDK2;SLIT2;HDAC4;IDE;STAT3;STC1;ASIP;LHCGR;MSN;AKR1C1;RANGAP1;NCOA6;GNB1;GHR;TNFSF4;NEDD4;AACS;RXRG;PAQR9;DNAJA1;GFPT1;SCGB2A1;AKT1;ATP6V0B;LYN;ADIPOQ;GRB2;GCGR;ATP6V1B2;YWHAH;ATP6V1B1;…
GO_REGULATION_OF_CHROMOSOME_ORGANIZATION	http://www.broadinstitute.org/gsea/msigdb/cards/GO_REGULATION_OF_CHROMOSOME_ORGANIZATION	113	0.308679	1.377	0.0153846	0.237217	DHX36;CTC1;TLK2;TRIP12;SLX1A;JARID2;ATAD2B;SUPT6H;MAD1L1;PSMG2;WAPAL;RAB1A;SMAD4;NEK2;FBXO5;APOBEC1;C11orf51;POT1;CCT7;ISL1;OBFC1;CTCF;MLL;PHF2;OTUB1;TP53;MAPK3;DLGAP5;LIG4;RDBP;DMRTC2;MAPKAPK5;PLK1;PTTG1;UBE2C;GCG;KDM1A;ZNF335;DYNC1LI1;CENPV;ZNHIT1;ATAD2;PHF19;MAPK15;C6orf89;BUB1;NSMCE2;MAPK8;CTR9;SMG6;PRKD2;PKIB;NIPBL;NSD1;GATA3;HDAC5;WDR61;BCOR;CCT3;CDC6;ZW10;CHEK1;SHCBP1L;ANAPC11;TADA3;CTBP1;…
GO_REGULATION_OF_DNA_METABOLIC_PROCESS	http://www.broadinstitute.org/gsea/msigdb/cards/GO_REGULATION_OF_DNA_METABOLIC_PROCESS	132	0.300578	1.3719	0.00458716	0.240589	FGF10;NEK7;NBN;PNKP;CHTF18;ACD;DNA2;APOBEC3G;HNRNPA1;DNMT3A;GTPBP4;STOX1;CCT4;ANKRD17;TINF2;S100A11;INSR;STAG2;KPNA1;CHEK2;WRAP53;GMNN;FOXM1;DNMT1;INPP5K;SMARCAD1;TRIM28;AURKB;TTF1;ANKRD32;HUS1;PPARGC1A;CCT6A;TFIP11;HNRNPU;GLI1;HELB;CBX8;NF2;ERCC4;C15orf42;PIK3CA;SENP2;TEN1;MSH3;CTNNB1;PDGFC;PPP4C;BMPR2;CCDC88A;APEX1;ATRX;MBD3;HCRT;TCP1;NUDT16;MYC;APOBEC3F;IL6;HMGB1;RFC5;APOBEC3D;PPP4R2;POLQ;SIRT…
GO_MUSCLE_CONTRACTION	http://www.broadinstitute.org/gsea/msigdb/cards/GO_MUSCLE_CONTRACTION	64	0.337663	1.37045	0.0440529	0.241859	CKMT2;TNNI2;SLMAP;NPY1R;FKBP1B;HSP90AA1;NEB;ACTN2;KCNJ12;CACNB2;CLCN1;SMAD5;MYL6;SCN5A;ADRBK1;KCNIP2;MYL4;MYL5;GAA;CACNA1H;TRIM63;GJA1;MYL12A;STAC3;NEDD4L;ITGA1;CHRM3;MAP2K3;CHRNG;MKKS;RYR1;MYL9;LMOD1;GPD1L;VIM;TPCN2;CHRNA1;HRC;NUP155;TMOD1;HTR2B;CRYAB;DES;ADRB2;TLN1;MYBPC2;ATP1A3;TNNI1;TAZ;MTOR;NMUR1;MYH2;MYH1;CHRNE;BBS2;LMOD3;MB;EMD;MYL6B;SCN4B;CHRNB2;PKP2;COL4A3BP;KCNJ2;DYSF;UTS2;CHRND;ACTN3;M…
GO_REGULATION_OF_CYTOKINE_PRODUCTION	http://www.broadinstitute.org/gsea/msigdb/cards/GO_REGULATION_OF_CYTOKINE_PRODUCTION	208	0.278138	1.36903	0.00763359	0.242886	PANX1;WNT3A;NLRC3;FGR;HSPD1;TREX1;CLU;PRG2;LPL;CHID1;INHA;POLR2L;KLRK1;POLR3B;PGLYRP2;PARK7;IL12A;F11R;IL27;HAVCR2;BANK1;GHRL;BRCA1;CD86;CLEC6A;IL6ST;MB21D1;IL17B;NODAL;IFI16;POLR3GL;TRAF3;HEG1;BCL10;FZD5;ANKRD17;ALOX15B;MALT1;TUSC2;NUTF2;GBP5;IL36A;CHIA;DHX9;ADAM8;CCL3;C20orf160;CTNNB1;ADRA2A;THBS1;RIPK3;PDE4D;NFATC4;ANKRD2;LUM;HLA-DRB3;TRAIP;AGTR2;SAA1;JAK3;NDRG2;HSPA1B;S1PR3;POLR3G;TGFB3;NR4A3…
GO_NEGATIVE_REGULATION_OF_MOLECULAR_FUNCTION	http://www.broadinstitute.org/gsea/msigdb/cards/GO_NEGATIVE_REGULATION_OF_MOLECULAR_FUNCTION	357	0.26441	1.36173	0.0105263	0.248553	NLRC5;PPP3CA;SERPIND1;BST2;APOC3;CAB39;WFDC6;TSC2;NEDD4;PTPN6;AKT1;PAK2;FLRT3;PKD2;HPCA;FAF2;RFFL;RNF2;FBXO31;FABP1;SPINLW1;PPP1R15A;LYN;FKBP1B;SH3BP4;NOSIP;NFKBID;CDKN2A;HYAL2;SERPINA4;ANXA2P2;CEBPA;C4B;B2M;MAP3K10;UBASH3B;CRB2;WWTR1;CCNB1;GNAT1;USP17L2;C5;GABBR1;THY1;WDR81;ANXA4;GALR3;KLRC4-KLRK1;CHAD;IGF1R;SERPINB6;HABP4;ZGPAT;LRTM1;WFDC10A;CARD16;NDFIP1;TRIM27;A2M;CARM1;CDKN2C;PHPT1;FICD;PPP1…
GO_ANTIGEN_RECEPTOR_MEDIATED_SIGNALING_PATHWAY	http://www.broadinstitute.org/gsea/msigdb/cards/GO_ANTIGEN_RECEPTOR_MEDIATED_SIGNALING_PATHWAY	73	-0.597933	-2.15314	0	0.00205465	PSMB1;PSMA8;UBB;CACNB4;BCL2;TAB2;PSMD6;STOML2;SKP1;LIME1;TRDC;SPG21;HLA-DRB1;IGLC1;TRAT1;UBE2N;PSMC6;PSMB11;HRAS;PIK3CB;PIK3R2;PSMD4;PSMA3;SLA2;NFAM1;CD79B;IGLC2;PRKCB;PSMA5;LAX1;IGHV3-23;PSMA7;IGHE;PSME2;TRBC1;PSMC5;PSMA4;PDPK1;UBE2V1;PSMC3;IGLC6;PLEKHA1;HLA-DRB3;PIK3CA;RELA;SKAP1;BCAR1;PSMB7;FYB;PAK3;NCK1;FBXW11;PSMD7;MEF2C;IGHA2;BTN3A1;PSMB6;SPPL3;PDE4D;IGHG1;TEC;PSME1;PSMD5;PSMD10;GRAP2;PAK1;…
GO_IMMUNE_RESPONSE_REGULATING_CELL_SURFACE_RECEPTOR_SIGNALING_PATHWAY	http://www.broadinstitute.org/gsea/msigdb/cards/GO_IMMUNE_RESPONSE_REGULATING_CELL_SURFACE_RECEPTOR_SIGNALING_PATHWAY	114	-0.538319	-2.08968	0	0.00207421	ITK;CREBBP;DENND1B;LILRB1;MAPK3;PIK3CD;ZAP70;PSMB4;IGHM;CALM2;IKBKB;CHUK;NFKBIA;KLHL6;BLK;PDE4B;MAP3K7;WAS;FCN1;PSMD14;PSMD2;THEMIS;GPLD1;UBA52;PSMB5;HLA-G;HLA-DQB2;ACTG1;PAG1;LIMK1;FYN;VAV3;MYH2;NR4A3;PSEN1;UBE2D1;RNF31;UBE2D2;PSME3;CD28;PSMA2;ABL1;GATA3;INPP5D;BRK1;LAT2;PSMB10;IGLC7;WIPF2;HLA-DRA;CLEC4E;KRAS;FCGR1A;IGHV4OR15-8;PRKD2;NCKIPSD;IGHG2;MICB;ARPC1B;JUN;FCGR1B;MAPK8;ARPC5;PRKCE;IGHG3;L…
GO_LYMPHOCYTE_COSTIMULATION	http://www.broadinstitute.org/gsea/msigdb/cards/GO_LYMPHOCYTE_COSTIMULATION	42	-0.625237	-2.05746	0	0.00230951	PIK3CA;TRBV12-3;TNFRSF14;HLA-DRB3;CDC42;TNFSF14;IL4;HLA-DQB2;PAK3;CCL21;RAC1;HLA-DRB5;HLA-DPA1;TMIGD2;PDCD1LG2;CD40LG;SPN;SRC;ICOS;PAK1;GRAP2;HLA-DRB4;PRR5;HLA-DQA2;HLA-DQB1;CSK;MAP3K14;KLRC4-KLRK1;ICOSLG;HLA-DQA1;MAPKAP1;EFNB2;DPP4;PIK3R1;EFNB3;CD86;CARD11;GRB2;LYN;CD5;MLST8;LCK;EFNB1;HLA-DRB1;MAP3K8;YES1;CD274;CCL19;CD3G;CD247;TNFRSF13C;PTPN11;KLRK1;PDCD1;HLA-DRA;VAV1;CD80;HLA-DPB1;PTPN6;AKT1;C…
GO_T_CELL_RECEPTOR_SIGNALING_PATHWAY	http://www.broadinstitute.org/gsea/msigdb/cards/GO_T_CELL_RECEPTOR_SIGNALING_PATHWAY	52	-0.598612	-2.03373	0	0.00362134	PSMC1;CUL1;WAS;MAP3K7;PSMD2;PSMD14;PSMB2;THEMIS;HLA-DRB5;HLA-DPA1;PSMD3;UBA52;TNFRSF21;PSMC4;HLA-DQB2;PSMD9;PSMB5;PTPRJ;PAG1;RIPK2;IFNG;TXK;PSMD11;TRBV12-3;ITK;PSMB9;UBC;NFKB1;ZAP70;PIK3CD;DENND1B;RPS27A;PSMB4;PLCG1;CACNB3;PSMD13;IKBKB;THY1;PSMF1;HLA-DQA2;PSMC2;HLA-DRB4;NFKBIA;PSMA1;CHUK;PRKCQ;PDE4B;PTPRC;TRAF6;LAT;RFTN1;LCK;FOXP3;LCP2;RLTPR;PSMD8;CARD11;PSMB3;PAK2;FYN;CD3E;CD3D;CD4;TRAC;IKBKG;PS…
GO_POSITIVE_REGULATION_OF_LYMPHOCYTE_MEDIATED_IMMUNITY	http://www.broadinstitute.org/gsea/msigdb/cards/GO_POSITIVE_REGULATION_OF_LYMPHOCYTE_MEDIATED_IMMUNITY	35	-0.633618	-2.03297	0	0.00289707	KLRK1;SH2D1B;VAV1;IL21;SH2D1A;GATA3;WHSC1;STAT5B;RASGRP1;TBX21;HPX;HLA-A;CD226;IL23R;PVRL2;TNFSF4;HSPD1;IL1B;CD28;ZP3;LAMP1;FADD;ZBTB1;STAT6;TNF;IL23A;FOXP3;TGFB1;B2M;TRAF6;HLA-B;CADM1;IL12A;PAXIP1;MSH6;LAG3;IL12B;MALT1;SLAMF6;FCER2;FZD5;CRTAM;P2RX7;IL2;KLRC4-KLRK1;STX7;TRAF2;IL4;SASH3;FCER1A;NCR3;AP1G1;IFNG;NLRP3;HLA-E;CLCF1;PVR;TNFSF13;C3;LTA;MAP3K7;FCER1G;RSAD2;XCL1;PRKCZ;IL12RB1;UNG;CD40;EXOS…
GO_POSITIVE_REGULATION_OF_LEUKOCYTE_MEDIATED_IMMUNITY	http://www.broadinstitute.org/gsea/msigdb/cards/GO_POSITIVE_REGULATION_OF_LEUKOCYTE_MEDIATED_IMMUNITY	40	-0.615396	-2.01184	0	0.00345559	EXOSC3;UNG;CD40;IL12RB1;PRKCZ;XCL1;RSAD2;FCER1G;MAP3K7;C3;LTA;PVR;TNFSF13;ADORA2B;CLCF1;HLA-E;NLRP3;F2RL1;VAMP7;IFNG;AP1G1;NCR3;FCER1A;SASH3;IL4;SNX4;STX7;TRAF2;IL2;KLRC4-KLRK1;P2RX7;CRTAM;FZD5;FCER2;ZAP70;SLAMF6;MALT1;PTAFR;STAP1;IL12B;LAG3;MSH6;IL4R;PAXIP1;IL12A;CADM1;HLA-B;TRAF6;NOS2;IL13;TGFB1;B2M;FOXP3;SYK;IL23A;TNF;STAT6;ZBTB1;GAB2;FADD;LAMP1;ZP3;CD28;IL1B;FGR;STX4;HSPD1;TNFSF4;CCL2;PVRL2;V…
GO_B_CELL_RECEPTOR_SIGNALING_PATHWAY	http://www.broadinstitute.org/gsea/msigdb/cards/GO_B_CELL_RECEPTOR_SIGNALING_PATHWAY	21	-0.685532	-1.96197	0	0.00779439	IGHV4OR15-8;KLHL6;NFAM1;BAX;IGHG2;MAPK1;CD79A;NCKAP1L;BLK;PLCG2;LAT2;IGKC;CD79B;IGLC2;PRKCB;IGLC7;IGHM;CTLA4;IGLC3;IGHG4;PTPN6;ABL1;IGHV3-23;VAV3;IGHE;IGLL5;MNDA;ZAP70;PIK3CD;NFATC2;PLEKHA1;IGLC6;SYK;IGHV1OR21-1;IGHD;BTK;BCAR1;CD38;BCL2;IGHG3;LCK;LYN;LIME1;IGHA2;TRDC;MEF2C;CD19;IGHA1;RFTN1;IGLC1;TEC;PTPRC;IGHG1;IGLL1
GO_POSITIVE_REGULATION_OF_CELL_ACTIVATION	http://www.broadinstitute.org/gsea/msigdb/cards/GO_POSITIVE_REGULATION_OF_CELL_ACTIVATION	128	-0.496889	-1.95167	0	0.00811646	BLOC1S3;HLA-E;ICOS;IL36B;TAC1;IGHG1;THBS1;AIF1;DNAJA3;CD244;XCL1;TIRAP;MEF2C;CTGF;JAK2;PIK3CA;TNFRSF14;JAK3;PCID2;HLA-DRB3;ADA;ITPKB;FLOT2;HLX;TACR1;BCL10;TNFRSF4;IRS2;CD46;ADAM8;HLA-DQB1;FGF10;ZP4;LEP;MALT1;TNFSF13B;BST1;PLEK;HLA-DMB;HAVCR2;LILRB2;C1orf177;EFNB1;IL12A;IGLC1;PAXIP1;SELP;BCL2;BCL6;IL6ST;CD86;IGFBP2;TNIP2;CD24;HMGB1;IL6;PDPK1;FGR;TRBC1;VNN1;HSPD1;WNT3A;IGHV3-23;RARA;KLRK1;ZBTB16;TG…
GO_LYMPHOCYTE_ACTIVATION	http://www.broadinstitute.org/gsea/msigdb/cards/GO_LYMPHOCYTE_ACTIVATION	143	-0.490346	-1.94844	0	0.00721463	TCF3;BTN3A1;CD40LG;GAPT;LEF1;CDH17;F2RL1;PRKCD;PTK2B;BAK1;IKZF3;IMPDH2;IFNA2;TNFSF18;NCK1;ATM;ITGB1;TCF7;IL2;ADAM17;P2RX7;DOCK2;PIK3R1;IFNA4;SPI1;MLH1;ATG5;SMAD3;DPP4;PKNOX1;IFNB1;TPD52;IFNA13;CLEC4D;ITGB2;DLL1;CD79A;LCP1;PLCG2;IL12B;EP300;CCR7;IL21R;SLC11A1;IFNE;STK11;CD6;CDK6;AICDA;EOMES;FLT3;TLR4;CEBPG;DLG1;POU1F1;BCL11B;POU2F2;SKAP2;TGFB1;PTPN2;RELB;AZI2;HELLS;PRF1;EIF2AK4;PRKDC;PLA2G2D;IL10;…
GO_POSITIVE_REGULATION_OF_LEUKOCYTE_PROLIFERATION	http://www.broadinstitute.org/gsea/msigdb/cards/GO_POSITIVE_REGULATION_OF_LEUKOCYTE_PROLIFERATION	62	-0.549283	-1.9453	0	0.00697543	HES1;SLAMF1;ICOSLG;ZAP70;PNP;CORO1A;AGER;PRKCQ;DHPS;PDCD1LG2;SPN;CD40;GPAM;HLA-DPA1;CD276;TMIGD2;LGALS9;SLC39A10;GPR183;CLCF1;KITLG;IFNG;RIPK2;ANXA1;SPTA1;CCL5;SASH3;IL4;HHLA2;CHRNB2;CCDC88B;FADD;CD28;CD3E;VAV3;CD4;TNFSF4;PELI1;IL2RA;HLA-A;IL7;TNFRSF13C;EBI3;HLA-DPB1;IL21;CD80;CD55;PTPRC;CCL19;TRAF6;CD274;IL13;FLT3LG;FOXP3;C20orf123;RLTPR;NCK2;SYK;IL23A;CARD11;ADK;IGF2;MIF;CD38;CD1D;SHH;LYN;ZNF33…
GO_NCRNA_PROCESSING	http://www.broadinstitute.org/gsea/msigdb/cards/GO_NCRNA_PROCESSING	140	-0.489753	-1.94222	0	0.00678038	RG9MTD1;EXOSC4;RNF113A;LIN28A;DCAF13;TSEN15;WDR75;EIF2C3;FRG1;RPUSD4;PES1;RPUSD2;GTPBP3;POP7;UTP23;DIS3L2;RPS23;UTP20;ZCCHC11;TRMT112;YBEY;ADAR;TRMT61B;TRMT11;DDX21;RPL12;RPUSD3;RPL4;RPF2;NSA2;PDCD11;RNF113B;DROSHA;RPS21;EIF2C4;RPS4Y1;TBL3;ELAC1;DDX49;RCL1;DHX37;GTF2H5;RPL5;RPL39;RPS15A;RPL26L1;EMG1;DUS2L;EIF4A3;QTRTD1;TARBP2;TP53RK;CSNK1D;RPL19;CLP1;RRP1;RPS13;TYW1;RPL21;TRDMT1;XRN2;RPF1;SIRT1;P…
GO_REGULATION_OF_LEUKOCYTE_PROLIFERATION	http://www.broadinstitute.org/gsea/msigdb/cards/GO_REGULATION_OF_LEUKOCYTE_PROLIFERATION	80	-0.521635	-1.91382	0	0.0100597	IL6ST;BCL6;BCL2;CD74;PLA2G2D;IL10;TICAM1;CD86;IGFBP2;IL27;ST6GAL1;HAVCR2;LILRB2;TGFB1;LST1;TLR4;HLA-DRB1;IL12A;DLG1;PYCARD;EFNB1;VCAM1;IDO1;CDKN1A;IL18;RAC2;STAT5B;RASAL3;BTN2A2;PYDC1;IL1B;CD24;IL6;HMGB1;IL23R;TNFSF9;ZP3;EPO;AHR;CD59;CD209;WNT3A;IL5;NCK1;CD81;TNFSF18;CCR2;HLA-DRB3;IKZF3;CASP3;JAK3;TNFRSF14;SOS1;GAL;SOX11;AIF1;RIPK3;TAC1;HLA-E;PTPN22;CLEC4G;TIRAP;GSTP1;IL12RB1;MEF2C;TCF3;CD40LG;CD…
GO_LEUKOCYTE_ACTIVATION	http://www.broadinstitute.org/gsea/msigdb/cards/GO_LEUKOCYTE_ACTIVATION	168	-0.465367	-1.88616	0	0.0157096	LEF1;GAPT;TCF3;BTN3A1;CD40LG;SNCA;IFNA2;ADAM10;NCK1;TNFSF18;F2RL1;CDH17;IKZF3;IMPDH2;PTK2B;PRKCD;BAK1;SPI1;PIK3R1;IFNA4;DPP4;PKNOX1;MLH1;CSF1;SMAD3;ATG5;TCF7;ATM;ITGB1;ADAM17;P2RX7;DOCK2;IL8;IL2;CCR7;SLC11A1;IL21R;CDK6;STK11;IFNE;CD6;IFNA13;TPD52;DLL1;CLEC4D;ITGB2;IFNB1;LCP1;PLCG2;EP300;IL12B;CD79A;POU2F2;SKAP2;TGFB1;TLR4;AICDA;EOMES;SNAP23;FLT3;BCL11B;POU1F1;CEBPG;PYCARD;DLG1;EDN1;PRKDC;CD74;TM7…
GO_RIBOSOME_BIOGENESIS	http://www.broadinstitute.org/gsea/msigdb/cards/GO_RIBOSOME_BIOGENESIS	112	-0.488888	-1.88009	0	0.0156236	GNL1;EXOSC3;RPL17;FBLL1;MRTO4;UTP3;EXOSC1;DDX27;LSM6;MTG1;RPL11;RRP36;MTERFD2;RPS16;TSC1;UBA52;WDR18;RSL24D1;BYSL;FASTKD2;C1D;SKIV2L2;RPL14;SART1;EXOSC8;RPL18;RPL36;WDR43;RPL6;RPL13A;RPL23A;RBFA;NOL6;MRPL36;CHD7;MRPL10;FAU;KRR1;NOL8;RPP21;EXOSC7;RPS12;RPS25;VCX;NOB1;MRPS9;SUV39H1;RPL9;DIS3;PWP2;MPHOSPH6;DDX51;RPL38;MDN1;IMP4;RPL27;NSUN4;GEMIN4;RPS3A;MRM1;TSR2;RIOK3;MPV17L2;MRPL11;ERI1;RPS4Y1;DDX2…
GO_POSITIVE_REGULATION_OF_ADAPTIVE_IMMUNE_RESPONSE	http://www.broadinstitute.org/gsea/msigdb/cards/GO_POSITIVE_REGULATION_OF_ADAPTIVE_IMMUNE_RESPONSE	36	-0.591143	-1.86771	0	0.0177614	IL23A;FOXP3;EIF2AK4;STAT6;TNF;IL6ST;PAXIP1;IL12A;PYCARD;CCL19;HLA-B;B2M;TGFB1;TRAF6;TBX21;HPX;SOCS5;TNFRSF13C;GATA3;WHSC1;CD80;ZBTB1;CD28;ZP3;SIRT1;FADD;HSPD1;CD4;IL1B;HLA-A;CD226;IL23R;TNFSF4;PVRL2;IFNG;RIPK2;CCR2;NLRP3;NCR3;ANXA1;SASH3;FCER1A;IL27RA;TRAF2;STX7;IL4;IL12RB1;UNG;CD40;EXOSC3;XCL1;PRKCZ;NLRP10;MAP3K7;FCER1G;RSAD2;HLA-E;CLCF1;TNFSF13;PVR;LTA;C3;MALT1;IL12B;PRKCQ;SLC11A1;MSH6;P2RX7;IL…
GO_TRNA_METABOLIC_PROCESS	http://www.broadinstitute.org/gsea/msigdb/cards/GO_TRNA_METABOLIC_PROCESS	67	-0.526291	-1.86495	0	0.0174741	RG9MTD1;IARS2;GRSF1;PUS1;FTSJ1;DARS;GTF3C6;TRMT5;PTCD1;TSEN15;DUS4L;CARS;RPUSD4;RPUSD2;RPP38;CSTF2;GTPBP3;POP4;POP7;SARS;CPSF4;WARS;CPSF1;DUS3L;TRMT61B;TRMT11;TRMT112;EXOSC2;AIMP1;GTF3C1;CDK5RAP1;C14orf166;RPP30;RPUSD3;FARSA;FBL;TYW5;EPRS;ADAT1;SSB;SARS2;ELAC1;FAM98B;OSGEPL1;METTL2B;NARS2;KIAA0391;TARS;QRSL1;DUS2L;PPA1;DUS1L;VARS;CLP1;TRIT1;ELP3;TP53RK;QTRTD1;PUS7L;WARS2;TYW1;RARS;VARS2;CARS2;RPU…
GO_ADAPTIVE_IMMUNE_RESPONSE	http://www.broadinstitute.org/gsea/msigdb/cards/GO_ADAPTIVE_IMMUNE_RESPONSE	110	-0.481832	-1.85919	0	0.0179419	C2;RORC;ICAM1;ANXA1;PAG1;LILRB5;CD84;FCAMR;TRPM4;TNFRSF11A;TSC1;GCNT3;THEMIS;EXOSC3;IRF7;GNL1;RAG1;TNFRSF13B;LAMP3;KLHL6;IL4R;CTSS;IFNA5;OTUB1;SLAMF1;IGHM;CD1B;LILRB1;DENND1B;LIG4;ZAP70;PIK3CD;IFNA6;ITK;IGHD;BTK;SIT1;ORAI1;IGHV1OR21-1;STAT6;SYK;RNF168;EMR1;RNF8;IFNK;IGHG3;RAET1E;CD8A;RORA;MBL2;C9;FCGR1B;CD7;FAS;IGHG2;MICB;EXO1;PRKD2;C8A;IGHV4OR15-8;FGA;SH2D1B;NFKB2;IGLC7;GATA3;LAT2;INPP5D;LY9;IGJ…
GO_REGULATION_OF_HOMOTYPIC_CELL_CELL_ADHESION	http://www.broadinstitute.org/gsea/msigdb/cards/GO_REGULATION_OF_HOMOTYPIC_CELL_CELL_ADHESION	130	-0.466475	-1.85193	0	0.0189418	KIAA0922;ZP4;LEP;MALT1;HLA-DMB;CD46;FOXN1;HLA-DQB1;ADAM8;CLPTM1;BCL10;PRNP;PDE5A;ADA;ITPKB;FLOT2;HLX;PIK3CA;TNFRSF14;JAK3;CASP3;HLA-DRB3;DNAJA3;C20orf160;XCL1;CTNNB1;CD244;PTPN22;HLA-E;ICOS;IL36B;RIPK3;AIF1;STAT5B;IL18;KLRK1;ZBTB16;TGFBR2;LAX1;RARA;VPS33B;PDPK1;IL6;HMGB1;CD24;TRBC1;HSPD1;VNN1;IGFBP2;CD86;ALOX12;IL6ST;BCL6;ADAMTS18;EFNB1;IL12A;LILRB2;HAVCR2;IRF4;C1orf177;IL27;DHPS;KIAA0748;NRARP;P…
GO_T_CELL_SELECTION	http://www.broadinstitute.org/gsea/msigdb/cards/GO_T_CELL_SELECTION	22	-0.645176	-1.84436	0.00148588	0.0205894	STAT6;BATF;CARD11;JAG2;BRAF;ZFPM1;FOXP3;SYK;SHH;IL4;IL15;CD74;CD1D;BCL2;THEMIS;BCL11B;GLI3;SPN;IRF4;FAS;SLAMF6;SRF;STK11;CCR7;GATA3;LY9;CD28;DOCK2;ATG5;ZAP70;AIRE;IL6;ITPKB;CD3D;CD3E;CD4
GO_RRNA_METABOLIC_PROCESS	http://www.broadinstitute.org/gsea/msigdb/cards/GO_RRNA_METABOLIC_PROCESS	91	-0.493235	-1.84223	0	0.0200787	SLFN14;RPL13;RRP8;DDX56;RNASEL;UTP18;UTP14A;NOP2;BOP1;RPL7A;FTSJ3;UTP15;NOL11;METTL15P1;RRP1B;NOP56;RRS1;RPS27;RPL32;UTP6;RPL29;ERI3;RPS7;METTL16;RPS3;RPS29;CIRH1A;DEDD2;RPLP1;DIMT1;NSUN3;NAF1;RPL35A;DDX47;RPL36A;EXOSC9;EXOSC5;RPL23;CSNK1E;FCF1;RIOK2;PIN4;RPS15;ABT1;METTL15;POP4;NOL9;RPL37A;WDR55;RPL10A;TSR1;WDR12;NSUN5;RPL8;RPS18;RPL7;ERI2;RPP38;FBL;RPS24;PNO1;RPL10;WBP11;EXOSC2;RPP30;NOLC1;TFB1…
GO_NCRNA_METABOLIC_PROCESS	http://www.broadinstitute.org/gsea/msigdb/cards/GO_NCRNA_METABOLIC_PROCESS	191	-0.439649	-1.8196	0	0.0265119	RPS8;RPRD1B;RRNAD1;TDRKH;THG1L;DDX52;URM1;NHP2L1;CDKN2A;DARS2;UTP11L;POLR2F;POLR2A;OBFC2A;AARSD1;RPL22;SMAD1;SENP3;DALRD3;DICER1;RPS20;TRNT1;GTF2F1;WDR4;PIWIL2;METTL19;RPS14;ISG20L2;RPL28;NGDN;BMS1;TAF5;RPL35;INTS1;RPP14;RPP40;EXOSC6;RPS19;FTSJ2;TEX10;RPS4X;TARBP1;SNAPC1;C2orf49;NOP10;YRDC;NHP2;TSEN2;C7orf60;NOP58;SRFBP1;TAF11;PPA2;RPS27A;TRMT2B;KIAA0947;HEATR1;RPL7L1;RPL31;NOP14;TSEN34;CCNK;ELL2…
GO_POSITIVE_REGULATION_OF_T_CELL_PROLIFERATION	http://www.broadinstitute.org/gsea/msigdb/cards/GO_POSITIVE_REGULATION_OF_T_CELL_PROLIFERATION	42	-0.554696	-1.81592	0.00137741	0.0264689	IGF1;ICOSLG;HES1;IL2;SLAMF1;ZAP70;HLA-DMB;PNP;CORO1A;LEP;DHPS;IL12B;ZP4;NCKAP1L;AGER;PRKCQ;VTCN1;CD6;CD46;IL12RB1;SPN;CD40LG;PDCD1LG2;XCL1;TMIGD2;HLA-DPA1;CD276;CD244;DNAJA3;GPAM;AIF1;LGALS9;HLA-E;IFNG;RIPK2;CCR2;JAK3;SPTA1;ANXA1;SASH3;CCL5;NCK1;IL4;HHLA2;TNFSF9;CD28;EPO;ZP3;FADD;CCDC88B;CD59;PYDC1;CD4;CD3E;IL1B;IL6;HMGB1;IL2RA;HLA-A;CD24;IL23R;TNFSF4;IL18;TNFRSF13C;RASAL3;STAT5B;VCAM1;EBI3;HLA-D…
GO_LEUKOCYTE_CELL_CELL_ADHESION	http://www.broadinstitute.org/gsea/msigdb/cards/GO_LEUKOCYTE_CELL_CELL_ADHESION	103	-0.468441	-1.78271	0	0.0392093	F2RL1;BRAF;IFNA1;NCK1;TNFSF18;IFNA2;IFNA14;CTNNB1;NCSTN;DNAJA3;CCND3;MAFB;CD40LG;BTN3A1;LEF1;PTPN22;HLA-E;TNIP1;ZFP36L1;APOA4;RIPK3;IL12B;LCP1;DDOST;CLEC4D;ITGB2;IFNA13;IFNB1;LEP;MALT1;CDK6;STK11;IFNE;FOXN1;SLC11A1;CCR7;RHOH;P2RX7;DOCK2;SEMA4A;ATP7A;ADAM17;IL2;FERMT3;TNFRSF4;TCF7;ITGB1;PKNOX1;ITPKB;DPP4;ATG5;SMAD3;ADA;FZD5;IFNA4;EIF2AK4;CASP8;CD86;AZI2;PTPN2;RELB;STOML2;PIK3CG;CD74;PLA2G2D;PRKDC;…
GO_REGULATION_OF_T_CELL_PROLIFERATION	http://www.broadinstitute.org/gsea/msigdb/cards/GO_REGULATION_OF_T_CELL_PROLIFERATION	52	-0.529404	-1.7773	0.00137552	0.0404754	PYCARD;DLG1;EFNB1;IL12A;HLA-DRB1;LILRB2;HAVCR2;TGFB1;IL27;CD86;IGFBP2;PLA2G2D;IL10;IL6ST;CD59;CD209;ZP3;EPO;TNFSF9;IL23R;CD24;IL6;HMGB1;IL1B;PYDC1;STAT5B;RASAL3;BTN2A2;RAC2;IL18;IDO1;VCAM1;BMP4;DNAJA3;CD244;XCL1;CTNNB1;CD40LG;CLEC4G;IL12RB1;HLA-E;RIPK3;AIF1;SOS1;CASP3;JAK3;TNFRSF14;HLA-DRB3;CCR2;TNFSF18;NCK1;IL2;IGF1;PDE5A;PRNP;NCKAP1L;ZP4;KIAA0922;IL12B;LEP;HLA-DMB;CD6;CD46;VTCN1;MARCH7;CDKN2A;C…
GO_POSITIVE_REGULATION_OF_INTERLEUKIN_2_PRODUCTION	http://www.broadinstitute.org/gsea/msigdb/cards/GO_POSITIVE_REGULATION_OF_INTERLEUKIN_2_PRODUCTION	15	-0.678449	-1.77249	0.00147929	0.0407849	VTCN1;SASH3;CD83;TRAF2;CD80;RIPK2;RLTPR;CCR2;RUNX1;MALT1;PRKD2;CARD11;PDE4B;IL1A;ANXA1;CD86;PRKCQ;STAT5B;IRF4;SPTBN1;CD4;MAP3K7;PDE4D;CD3E;IL1B;TRAF6;TNFSF4;GLMN;CD276;CD28;ABL1
GO_CELL_RECOGNITION	http://www.broadinstitute.org/gsea/msigdb/cards/GO_CELL_RECOGNITION	51	-0.509947	-1.76457	0	0.0433861	EFNB3;CRTAM;IGLC3;IGHM;CXCR4;PCSK4;IGHG4;CATSPERB;CCT8;AMIGO1;CLEC4M;CORO1A;FOLR4;CCT7;APP;SEMA3A;LAMA5;FCN2;PRSS37;EPHB2;CATSPER4;ZPBP;FCN1;CNTN2;CCL21;PCDH12;MFGE8;POMZP3;CATSPER1;PECAM1;TMEM146;DOCK8;NCR3;IGLL5;CNTNAP2;CD226;PVRL2;VCAN;CD36;CCT3;SPA17;OVGP1;CSGALNACT1;TULP1;UBAP2L;EPHB3;IGLC7;FUT3;EPHB1;IGHV4OR15-8;CLGN;SMAGP;NDN;CATSPERG;IGHG2;CCL19;CRISP1;IGLL1;DSCAM;PTPRZ1;ZP2;IGHA1;ADAM30;…
GO_REGULATION_OF_CELL_CELL_ADHESION	http://www.broadinstitute.org/gsea/msigdb/cards/GO_REGULATION_OF_CELL_CELL_ADHESION	158	-0.434437	-1.76383	0	0.0422369	HHLA2;NR4A3;PPAP2B;CD28;CLC;AP3B1;FADD;CCDC88B;ABL1;FYN;HLA-A;MTOR;BTLA;SOCS5;ADRB2;LGALS3;MINK1;GATA3;CEACAM1;B4GALNT2;ETS1;IL29;FGA;HLA-DRA;MAP2K5;APOA1;DUSP3;CYP26B1;NOD2;KLF4;CCL19;CEBPB;CD274;IL23A;SYK;NCK2;SIT1;ADK;EPB49;MLST8;LCK;SERPINE2;ASS1;CD5;SHH;CD44;RDX;WNT5A;SLAMF1;MAP3K14;HES1;SPINK5;SART1;BAD;EFNB3;EFNB2;MAPKAP1;LILRB1;ZAP70;PRR5;NRARP;KIAA0748;DHPS;CITED2;LAG3;IL4R;RAG1;BMP2;GLI…
GO_POSITIVE_REGULATION_OF_CELL_CELL_ADHESION	http://www.broadinstitute.org/gsea/msigdb/cards/GO_POSITIVE_REGULATION_OF_CELL_CELL_ADHESION	114	-0.450865	-1.76069	0	0.0424309	ADA;FOXA1;DPP4;ITPKB;FLOT2;PIK3R1;HLX;BCL10;ANK3;CSK;IL2;HLA-DQA1;SOX2;KIF26B;IGF1;NODAL;GCNT2;CD6;CD46;ADAM8;HLA-DQB1;VTCN1;NCKAP1L;ZP4;IL12B;LEP;MALT1;PAK1;GRAP2;PTAFR;PIEZO1;HLA-DMB;SRC;PODXL;HLA-E;ICOS;LEF1;IL36B;RNASE10;AIF1;CXCL13;DNAJA3;CD244;ALOX15;XCL1;KIFAP3;CD40LG;IL12RB1;MYO10;PAK3;NCK1;SMAD7;CD47;PIK3CA;TNFRSF14;JAK3;HLA-DRB3;ITGA6;CCR2;CDC42;IL23R;CD24;PDPK1;HMGB1;IL6;IL1B;TRBC1;VNN…
GO_TRNA_PROCESSING	http://www.broadinstitute.org/gsea/msigdb/cards/GO_TRNA_PROCESSING	45	-0.524895	-1.75667	0	0.0434948	KIAA0391;LSM6;TARBP1;METTL2B;ADAT3;POP1;FAM98B;OSGEPL1;TRUB2;SSB;ELAC1;KARS;FBLL1;ADAT1;UBA5;C2orf49;YRDC;TYW5;FBL;TSEN2;PUS7;RPP30;RPUSD3;TRMT1L;CDK5RAP1;C22orf28;MTO1;C14orf166;TRMT112;DUS3L;TRMT61B;TRMT11;CPSF1;CPSF4;SARS;GTPBP3;POP4;TRMT6;C9orf156;POP7;RPP25;CSTF2;RPP38;RPUSD2;TRMT2B;ALKBH8;CTU1;DUS4L;RPUSD4;TYW1B;TSEN15;PTCD1;TRMT5;TSEN34;PUS1;GRSF1;FTSJ1;RG9MTD1;CDKAL1;AARS;TRMU;TYW3;CCDC76…
GO_LYMPHOCYTE_DIFFERENTIATION	http://www.broadinstitute.org/gsea/msigdb/cards/GO_LYMPHOCYTE_DIFFERENTIATION	89	-0.473606	-1.75426	0	0.0434033	IFNA2;IFNA14;JAK3;PTK2B;BAK1;BRAF;IFNA1;CDH17;LEF1;PTPN22;ZFP36L1;RIPK3;CTNNB1;DNAJA3;MAFB;TCF3;CD40LG;CDK6;STK11;IFNE;FOXN1;CCR7;RHOH;IL12B;PLCG2;EP300;CD79A;IFNA13;TUSC2;TPD52;RBPJ;DLL1;CLEC4D;LEP;MALT1;IFNB1;PKNOX1;ITPKB;ADA;ATG5;SPI1;FZD5;PIK3R1;IFNA4;ATP7A;ADAM17;SEMA4A;DOCK2;IL2;TCF7;ATM;ITGB1;CD74;PLA2G2D;IL10;BCL6;BCL2;PRKDC;RELB;PTPN2;TGFB1;POU2F2;IRF4;BCL11B;PATZ1;POU1F1;CEBPG;NHEJ1;AIC…
GO_RIBONUCLEOPROTEIN_COMPLEX_BIOGENESIS	http://www.broadinstitute.org/gsea/msigdb/cards/GO_RIBONUCLEOPROTEIN_COMPLEX_BIOGENESIS	157	-0.433513	-1.74458	0	0.0477172	CELF4;UTP11L;RPL22;WDR46;RRP7B;RC3H1;ZNF658;EXOSC10;POLR2D;SNRPD1;SNRPG;EIF3A;SENP3;CNOT7;PA2G4;RRNAD1;XAB2;RPS8;RPS2;RPL15;GEMIN6;DDX52;MRPL20;RIOK1;SURF6;RRP7A;CDKN2A;NHP2L1;SRSF6;NOA1;RPP14;DDX20;BMS1;RPL35;RPSA;LSG1;IMP3;NPM3;FTSJ2;RPS19;PPAN;EXOSC6;RPP40;PRPF19;EBNA1BP2;RPL18A;TEX10;PRPF39;DKC1;AATF;LAS1L;GEMIN8;DICER1;RPS20;SLU7;EIF2S3;RPS14;SF3A2;EIF6;GAR1;RPL28;NGDN;ISG20L2;NHP2;SETX;NOP1…
GO_T_CELL_DIFFERENTIATION	http://www.broadinstitute.org/gsea/msigdb/cards/GO_T_CELL_DIFFERENTIATION	51	-0.515104	-1.74354	0	0.04685	RAG1;GLI3;MAFB;SPN;THEMIS;DNAJA3;IL7R;PPP3CB;CTNNB1;RSAD2;RIPK3;IRF1;FCER1G;ZFP36L1;LEF1;PTPN22;JAG2;BRAF;IFNG;ANXA1;RORC;TSC1;FOXP1;IL18R1;IL4;LEPR;TCF7;IL2;ATP7A;ADAM17;SEMA4A;DOCK2;ITK;FZD5;NKX2-3;ZAP70;ATG5;PIK3CD;AIRE;ITPKB;LIG4;PKNOX1;SLAMF6;LEP;LFNG;CLEC4D;RPS6;BMX;EGR1;IL12B;RHOH;CCR7;SRF;STK11;FOXN1;CHD7;CDK6;SATB1;EOMES;RORA;WNT4;BCL3;CD8A;NHEJ1;NKAP;BCL11B;PREX1;PATZ1;PTPRC;IRF4;FUT7;T…
GO_REGULATION_OF_ANTIGEN_RECEPTOR_MEDIATED_SIGNALING_PATHWAY	http://www.broadinstitute.org/gsea/msigdb/cards/GO_REGULATION_OF_ANTIGEN_RECEPTOR_MEDIATED_SIGNALING_PATHWAY	15	-0.667204	-1.74145	0.00150376	0.0469185	PRKCH;ADA;UBASH3A;C1orf150;PTPN6;BCL10;PRNP;CMTM3;KCNN4;GBP1;CEACAM1;PRKCB;CCR7;THY1;LGALS3;NFAM1;KIAA0748;PLCL2;PRKD2;MALT1;STAP1;PAWR;LPXN;PTPN22;ELF1;PTPRC;SLC39A10;FCRL5;CACNA1F;DUSP3;TRAT1;GCET2;EZR;LYN;CD300A;LCK;DUSP22;PTPRJ;PTPN2;RC3H1;PHPT1
GO_CELL_ACTIVATION	http://www.broadinstitute.org/gsea/msigdb/cards/GO_CELL_ACTIVATION	220	-0.409003	-1.7255	0	0.0564478	CSF2;SLA2;RAC2;NFAM1;VCAM1;PRKCB;RHOG;PIK3R6;ITGA4;JMJD6;PTPN11;TGFBR1;TNFSF9;RAG2;CNO;CD59;TREML2;F2RL2;LYPD2;TBK1;IFNA17;F2R;HELLS;AZI2;RELB;PTPN2;EIF2AK4;PRF1;TICAM1;EDN1;PRKDC;PIK3CG;CD74;PLA2G2D;TLR4;P2RY1;FLT3;EOMES;POU1F1;POU2F2;PIK3CB;HSPB1;TGFB1;CLEC4D;PLCG2;MAPK1;CDK6;IFNE;ITGB1;IGF1;DOCK2;IL2;IL8;SPI1;PIK3R1;DPP4;ATG5;IMPDH2;IKZF3;C8orf4;BAK1;PTK2B;PRKCD;ADAM10;BTN3A1;SNCA;RAP2B;VCL;AR…
GO_REGULATION_OF_CELL_ACTIVATION	http://www.broadinstitute.org/gsea/msigdb/cards/GO_REGULATION_OF_CELL_ACTIVATION	190	-0.418555	-1.72502	0	0.0550523	PTPN2;GSN;TICAM1;DUSP22;IL10;SOX13;PLA2G2D;CD74;MAP3K8;HLA-DRB1;PLDN;TLR4;TRDC;PYCARD;DLG1;DTX1;TGFB1;TBX21;SLA2;CDKN1A;BTN2A2;RASAL3;EGR3;NFAM1;CAMK4;RAC2;IDO1;PIK3R6;TNFSF11;VCAM1;C1QTNF1;TIGIT;VAV1;PTPN11;TNFSF9;CNR1;GAB2;CYLD;IL5;CD59;CD209;LGALS1;EPO;ZP3;IL1B;PYDC1;IGHE;IL23R;VAMP8;SOD1;CDC42;IGLC6;CCR2;F2RL1;LMO4;SOS1;PRKCD;PTPRE;IKZF3;AP1G1;IFNA2;CD47;FCER1A;TNFSF18;CD81;IL28A;NCK1;PAK3;CD…
GO_THYMOCYTE_AGGREGATION	http://www.broadinstitute.org/gsea/msigdb/cards/GO_THYMOCYTE_AGGREGATION	17	-0.646375	-1.72287	0.00585652	0.0552683	GATA3;CCR7;STK11;SRF;CDK6;JMJD6;RPS6;STAT5B;FAS;CD3E;CD3D;FZD5;ATG5;WNT1;ZAP70;ITPKB;LIG4;AIRE;ZBTB1;FZD8;FZD7;FADD;ZFP36L2;CD28;DOCK2;RAG2;ADAM17;PRKDC;BCL2;SHH;CD74;JAG2;CARD11;RIPK3;ZFP36L1;B2M;GLI3;WNT4;RAG1;SPN;MAFB;DNAJA3;CTNNB1;BCL11B;NKAP
GO_B_CELL_PROLIFERATION	http://www.broadinstitute.org/gsea/msigdb/cards/GO_B_CELL_PROLIFERATION	20	-0.626043	-1.70532	0.00737463	0.0676453	IFNA13;IFNB1;PLCL2;BAX;MS4A1;CD79A;IFNA8;IFNE;IFNA16;CR2;IFNW1;IFNA5;RAG2;ABL1;IFNA21;HSPD1;IFNA4;IFNA17;IFNA6;IFNA1;PRKCD;IFNK;IFNA2;BCL2;IFNA14;IFNA7;IL10;CTPS;CD40;MEF2C;TLR4;CD40LG;CD180;IL7R;PTPRC;IFNA10;LEF1;GAPT
GO_REGULATION_OF_LEUKOCYTE_MEDIATED_IMMUNITY	http://www.broadinstitute.org/gsea/msigdb/cards/GO_REGULATION_OF_LEUKOCYTE_MEDIATED_IMMUNITY	65	-0.48047	-1.69787	0	0.0722212	HAVCR2;TGFB1;IL12A;PAXIP1;TLR4;IL10;SERPINB4;BCL6;DUSP22;IL23R;VAMP8;SUSD4;PDPK1;HMGB1;SNX6;IL1B;TAP1;FGR;HSPD1;ZP3;GAB2;VAV1;KLRK1;PIK3R6;SH2D1A;STAT5B;RAC2;HPX;TBX21;LTA;PVR;HLA-E;RIPK3;IL13RA2;SERPINB9;XCL1;CLEC4G;IL12RB1;C4BPB;STX7;FCER1A;IFNA2;AP1G1;JAK3;CCR2;F2RL1;APLF;HMOX1;FZD5;PRAM1;IL2;P2RX7;UNC13D;RABGEF1;FOXF1;IL12B;MALT1;LEP;IFNB1;PTAFR;STAP1;TRAF6;NOS2;B2M;IL13;CR1;HLA-B;PTPRC;THOC1…
GO_REGULATION_OF_LYMPHOCYTE_MEDIATED_IMMUNITY	http://www.broadinstitute.org/gsea/msigdb/cards/GO_REGULATION_OF_LYMPHOCYTE_MEDIATED_IMMUNITY	51	-0.501678	-1.69761	0	0.0705467	PAXIP1;CADM1;IL12A;THOC1;PTPRC;HLA-B;TGFB1;B2M;CR1;HAVCR2;TRAF6;IL23A;FOXP3;BTK;IGF2;DUSP22;C10orf54;STAT6;TNF;FOXJ1;BCL6;SERPINB4;C4BPA;IL10;ZBTB1;CD28;LAMP1;ZP3;FADD;PTPN6;CLC;HSPD1;TAP1;IL1B;HMGB1;CD226;HLA-A;IL23R;SUSD4;ARRB2;PVRL2;TNFSF4;TBX21;HPX;STAT5B;RASGRP1;GATA3;SH2D1A;WHSC1;PIK3R6;CEACAM1;MICA;SH2D1B;VAV1;KLRK1;IL21;IL12RB1;CLEC4G;UNG;CD40;SPN;EXOSC3;HFE;SERPINB9;XCL1;PPP3CB;IL7R;PRKC…
GO_REGULATION_OF_INTERLEUKIN_2_PRODUCTION	http://www.broadinstitute.org/gsea/msigdb/cards/GO_REGULATION_OF_INTERLEUKIN_2_PRODUCTION	25	-0.578219	-1.68261	0.0056899	0.0828987	PRKCQ;STAT5B;IL1A;PDE4B;RUNX1;MALT1;PRKD2;TNFAIP3;CD80;GBP1;LAG3;VTCN1;GATA3;ABL1;CD28;GLMN;HDAC7;PRNP;CD34;TNFSF4;CD3E;CARD9;IL1B;TRIM27;CD4;ANXA1;CD86;CARD11;FOXP3;RLTPR;IL20RB;RIPK2;CCR2;TRAF2;CD83;SASH3;XCL1;CD276;SFTPD;EZR;KAT5;TRAF6;HAVCR2;IRF4;IL17F;PDE4D;MAP3K7;SPTBN1
GO_POSITIVE_REGULATION_OF_B_CELL_PROLIFERATION	http://www.broadinstitute.org/gsea/msigdb/cards/GO_POSITIVE_REGULATION_OF_B_CELL_PROLIFERATION	17	-0.622911	-1.68065	0.00580551	0.0830625	TNFRSF13C;NCKAP1L;CDKN1A;IL7;BST1;TNFSF13B;IRS2;IL21;IL5;WNT3A;IL2;CHRNB2;TNFRSF4;PELI1;NFATC2;ADA;VAV3;CARD11;MIF;TICAM1;CD74;IL4;CD81;BCL6;SASH3;CD38;BCL2;MEF2C;TLR4;TIRAP;CD40;TCF3;IL13;CLCF1;GPR183;SLC39A10;PTPRC
GO_REGULATION_OF_T_CELL_MEDIATED_IMMUNITY	http://www.broadinstitute.org/gsea/msigdb/cards/GO_REGULATION_OF_T_CELL_MEDIATED_IMMUNITY	24	-0.570954	-1.66822	0.00877193	0.0937007	CEACAM1;GATA3;MALT1;IFNB1;AGER;IL12B;IL1B;FZD5;HSPD1;TNFSF4;PVRL2;IL23R;HLA-A;LILRB1;HMGB1;ZBTB1;SLAMF1;FADD;CLC;ZP3;P2RX7;TRPM4;IFNA2;SASH3;STX7;TRAF2;FOXP3;NLRP3;IL23A;IL20RB;C10orf54;NCR3;DUSP22;RSAD2;RIPK3;HLA-B;PTPRC;WAS;MAP3K7;TRAF6;PVR;HLA-E;B2M;CLEC4G;SPN;IL12RB1;PRKCZ;IL7R;PPP3CB;IL12A;XCL1;HFE
GO_POSITIVE_REGULATION_OF_B_CELL_ACTIVATION	http://www.broadinstitute.org/gsea/msigdb/cards/GO_POSITIVE_REGULATION_OF_B_CELL_ACTIVATION	31	-0.54679	-1.65879	0.00440529	0.102011	PTPRC;IGLL1;TGFB1;IL13;TLR4;TRDC;PAXIP1;IGLC1;IGHA1;NOD2;BCL6;IGHG3;CD38;BCL2;CD74;TNIP2;SYK;BTK;CARD11;IGHD;MIF;IGHV1OR21-1;TICAM1;STAT6;IGLL5;IGHE;VAV3;IL6;PELI1;TNFSF4;CD28;IGHV3-23;WNT3A;IL5;CHRNB2;IGLC2;WHSC1;INPP5D;IGLC7;IL21;CDKN1A;IL7;IGHV4OR15-8;TBX21;TNFRSF13C;STAT5B;IGHG2;IGHG1;SLC39A10;CLCF1;TNFSF13;GPR183;MEF2C;TIRAP;UNG;CD40;EXOSC3;IGHA2;TCF3;ATP11C;SASH3;IL4;CD81;IFNG;IGLC6;XBP1;PC…
GO_POSITIVE_REGULATION_OF_CELL_KILLING	http://www.broadinstitute.org/gsea/msigdb/cards/GO_POSITIVE_REGULATION_OF_CELL_KILLING	20	-0.581116	-1.65727	0.0141643	0.101385	IFNG;F2RL1;CCR2;IL23A;NCR3;AP1G1;STX7;IL12RB1;XCL1;CADM1;IL12A;HLA-B;B2M;NOS2;HLA-E;PVR;STAP1;SLAMF6;IL12B;STAT5B;RASGRP1;SH2D1A;LAG3;VAV1;KLRK1;IL21;P2RX7;LAMP1;KLRC4-KLRK1;FADD;FCER2;CRTAM;BAD;HLA-A;CD226;IL23R;BCL2L11;PVRL2;CCL2
GO_CELL_ACTIVATION_INVOLVED_IN_IMMUNE_RESPONSE	http://www.broadinstitute.org/gsea/msigdb/cards/GO_CELL_ACTIVATION_INVOLVED_IN_IMMUNE_RESPONSE	55	-0.47006	-1.64514	0.0108844	0.113755	TSC1;IL4;FOXP1;IL18R1;CD1C;IFNG;VAMP7;ITFG2;RORC;ICAM1;FCER1G;PLA2G3;GBF1;GPR183;EXOSC3;MRGPRX2;ANXA3;S100A13;CD180;LBP;IFNA8;PPBP;MSH6;CORO1A;SLAMF6;LFNG;RPS6;PLCL2;NKX2-3;PIK3CD;ZAP70;IFNA6;LILRB1;LIG4;SLAMF1;IFNA5;PTGER4;RC3H2;IFNK;SBNO2;LYN;MILR1;RNF8;IFNA7;ZFPM1;RC3H1;RNF168;SYK;STAT6;KIT;BATF;IFNA10;TYROBP;RORA;STXBP3;LAT;BCL3;CLEC7A;MSH2;PRKCE;ITGAL;LAT2;GATA3;SH2D1B;CLEC4E;EXOSC6;VAMP2;EX…
GO_CHONDROCYTE_DIFFERENTIATION	http://www.broadinstitute.org/gsea/msigdb/cards/GO_CHONDROCYTE_DIFFERENTIATION	23	-0.571678	-1.63626	0.00451128	0.122854	FGF9;SCXB;GLI2;COL11A1;IMPAD1;NPPC;WNT7A;OSR1;HES5;CYTL1;EIF2AK3;FGFR3;RUNX1;COL27A1;IFT80;SULF1;CREB3L2;MEF2D;BMPR2;CHST11;TGFBR2;HMGA2;SULF2;GDF5;MAPK14;SNX19;FGF18;BMPR1A;MEF2C;BMP2;RARG;MUSTN1;PTH1R;COL9A1;SFRP2;MEX3C;BMP4;NFIB;SHOX2;NOV;WNT10B;MATN1;RUNX2;TGFB1;RUNX3;CHSY1;WNT2B;AXIN2;SIX2;SOX9;WNT5B;AMELX;GPLD1;OSR2;MSX2;SERPINH1;BMPR1B;TGFBI;FGFR1;COL2A1
GO_HOMOPHILIC_CELL_ADHESION_VIA_PLASMA_MEMBRANE_ADHESION_MOLECULES	http://www.broadinstitute.org/gsea/msigdb/cards/GO_HOMOPHILIC_CELL_ADHESION_VIA_PLASMA_MEMBRANE_ADHESION_MOLECULES	49	-0.479495	-1.63497	0.00539084	0.121911	SMAGP;CDH15;MPZL2;PCDHB12;PCDH8;PCDH11Y;PCDHB3;FAT2;PCDHB1;DSCAML1;CDHR5;CEACAM1;PCDHA1;PCDHGC5;CD226;PVRL2;DCHS2;DSG2;PTPRM;PCDHA4;PCDHGA7;DCHS1;CDH3;PVRL4;CDH9;PCDHB11;PCDHGA5;CLSTN3;CADM1;PCDHB18;DSCAM;CDH8;PCDHGB6;CDH11;PCDHB16;TRO;PCDHA11;CDH13;PCDHGA6;AMIGO1;PCDHGB1;CDHR3;PCDH10;PCDHA13;PCDHB6;PCDHA12;SDK1;PCDHB15;CDH24;CDH22;PCDHB2;CELSR1;IGSF9;RET;CRTAM;NCR3;PCDHGA3;PCDHB5;PCDHGA11;DSG1;P…
GO_EMBRYONIC_SKELETAL_SYSTEM_DEVELOPMENT	http://www.broadinstitute.org/gsea/msigdb/cards/GO_EMBRYONIC_SKELETAL_SYSTEM_DEVELOPMENT	35	-0.518599	-1.62541	0.00983146	0.132356	MTHFD1L;HOXC9;NOG;AXIN1;HOXA3;LHX1;DLG1;SLC39A3;SHOX2;TWIST1;MBTD1;KIAA1217;PRRX1;HOXD10;SIX1;RUNX2;GNAS;FOXC2;NKX3-2;HOXA11;HOXA9;HOXA2;SIX2;TAPT1;HOXD3;SP3;RDH10;WNT11;PAX7;MEGF8;OSR2;SHH;TGFBR1;FGF9;IRX5;ALX3;COL11A1;COL1A1;TGFB3;ALX4;MYCN;HOXB1;EXT1;MKS1;PCGF2;MMP16;DEAF1;NIPBL;PBX1;SIX4;EIF4A3;HOXB3;FGFR2;FUZ;T;GRHL2;TGFBR2;ACVR2A;PAX5;TFAP2A;DSCAML1;HYAL1;MEF2C;HOXB7;GLI3;CTNNB1;TULP3;HOXB6…
GO_REGULATION_OF_CELL_KILLING	http://www.broadinstitute.org/gsea/msigdb/cards/GO_REGULATION_OF_CELL_KILLING	28	-0.543607	-1.62094	0.0125698	0.136119	RIPK3;HLA-B;PTPRC;LGALS9;TGFB2;PVR;HAVCR2;HLA-E;IL11;IL13;B2M;NOS2;IL12RB1;IL7R;IL12A;PPP3CB;CADM1;XCL1;SERPINB9;SERPINB4;IL10;IL4;STX7;CCR2;F2RL1;IL23A;IFNG;ICAM1;AP1G1;NCR3;IGF2;BAD;CRTAM;TAP1;FCER2;CCL2;PVRL2;ARRB2;IL23R;BCL2L11;HLA-A;CD226;LILRB1;FADD;KLRC4-KLRK1;NCR1;LAMP1;P2RX7;CEACAM1;PIK3R6;LAG3;SH2D1A;IL21;VAV1;KLRK1;MICA;SLAMF6;LEP;STAP1;STAT5B;RASGRP1;AGER;IL12B
GO_LEUKOCYTE_DIFFERENTIATION	http://www.broadinstitute.org/gsea/msigdb/cards/GO_LEUKOCYTE_DIFFERENTIATION	114	-0.415053	-1.61844	0.0012837	0.137192	LRRK1;FAS;LRRC8A;HDAC5;CLEC4E;UBD;GATA3;LY9;ABL1;FADD;GPR97;CD28;PSEN1;IFNA16;FARP2;KLF6;STAT6;KIT;VPRBP;DLL4;SYK;KDM1A;SHH;FNIP1;PTGER4;LCK;BATF2;IFNK;MERTK;PAFAH1B1;CD8A;LYL1;MMP9;RORA;GAB3;RUNX2;FUT7;ACP5;JUN;CCL19;BMX;TFRC;PLCL2;ZNF683;LFNG;SRF;MAPK14;CHD7;LY6D;SLAMF1;IFNA5;ZAP70;IFNA6;PIK3CD;AXL;LIG4;LILRB1;AIRE;RRAS;CBFB;ITK;DHRS2;ANXA1;ITFG2;RORC;CMTM7;JAGN1;LEPR;FOXP1;BATF3;TSC1;TNFRSF11A…
GO_EMBRYONIC_ORGAN_MORPHOGENESIS	http://www.broadinstitute.org/gsea/msigdb/cards/GO_EMBRYONIC_ORGAN_MORPHOGENESIS	73	-0.446933	-1.61562	0.00266312	0.138475	MMP14;CHRNA9;CRB2;NOTCH1;HPN;BBS7;ACVR1;EYA1;GSC;ZEB1;SLC39A1;IHH;ATOH1;MED12;NEUROD1;HOXB2;TBX1;YAP1;RBP4;COL2A1;CHRNA10;HOXA7;RAC1;BBS5;TH;HIPK2;WNT9A;DLX6;HOXD4;HOXB5;MYO15A;HOXB3;FGFR2;T;WDPCP;LHFPL5;PTPRQ;VAX2;DSCAML1;HYAL1;TCF21;ARL13B;GLI2;PCGF2;MYCN;PKD2;HOXD3;SP3;WNT11;HIF1A;ATP6V1B1;POU4F3;HOXA2;FOXN4;SIX2;IFT52;ZIC3;MTHFD1L;HOXC9;AXIN1;NOG;MKKS;CEP290;FOXE1;GJA1;ID2;PDZD7;EPHA2;MAPK1;F…
GO_REGULATION_OF_B_CELL_PROLIFERATION	http://www.broadinstitute.org/gsea/msigdb/cards/GO_REGULATION_OF_B_CELL_PROLIFERATION	22	-0.568189	-1.61477	0.00997151	0.136686	IL2;IL5;WNT3A;CHRNB2;AHR;PRDM1;ATM;TNFRSF4;CTLA4;ADA;MNDA;PELI1;NFATC2;VAV3;NCKAP1L;TNFRSF13C;IL7;BST1;TNFSF13B;CDKN1A;PAWR;IRS2;IL21;INPP5D;CDKN2A;TCF3;MEF2C;TLR4;TIRAP;CD40;GPR183;TNFRSF13B;IL13;CLCF1;PTPRC;SLC39A10;MZB1;TICAM1;CARD11;CASP3;IKZF3;MIF;RC3H1;IL10;IL4;CD81;LYN;PKN1;CD300A;CD74;BCL2;CD38;TNFRSF21;BCL6;SASH3
GO_RNA_MODIFICATION	http://www.broadinstitute.org/gsea/msigdb/cards/GO_RNA_MODIFICATION	52	-0.469577	-1.61318	0.00409277	0.136438	TRMT6;C9orf156;GTPBP3;RNMTL1;RPUSD2;KIAA1429;TGS1;ALKBH8;APOBEC2;TRMT2B;RPUSD4;CTU1;DUS4L;TRMT5;APOBEC3G;FTSJ1;PUS1;FTSJD1;RG9MTD1;RNMT;CDKAL1;METTL15;APOBEC1;TARBP1;ADAT3;METTL2B;OSGEPL1;TRUB2;SSB;FBLL1;RBM47;ADARB1;UBA5;TRMT2A;TYW5;NOP10;FBL;YRDC;ALKBH5;PUS7;PARN;NHP2;RPUSD3;TRMT1L;ALKBH3;TFB1M;C7orf60;CDK5RAP1;TRMT112;DNAJB11;NOP58;WBSCR22;TRMT61B;TRMT11;DUS3L;ADAR;METTL2A;APOBEC3F;NSUN2;WDR4;…
GO_B_CELL_ACTIVATION	http://www.broadinstitute.org/gsea/msigdb/cards/GO_B_CELL_ACTIVATION	55	-0.467156	-1.61279	0.00677507	0.134561	IFNA5;ICOSLG;LIG4;IFNA6;PIK3CD;ZAP70;NKX2-3;HHEX;PLCL2;LFNG;MSH6;IFNA8;CD180;IL7R;NTRK1;CD40;HDAC4;EXOSC3;RAG1;ATP11C;IL11;CLCF1;GPR183;ITFG2;CMTM7;IL4;AKAP17A;GPR97;ABL1;CHRNB2;IFNA16;ZBTB1;TXLNA;BAX;MS4A1;LRRC8A;EXO1;EXOSC6;HDAC5;BST2;LAT2;POLM;LYL1;MSH2;BCL3;IFNA10;BLNK;PTPRC;VPRBP;BATF;SP3;BTK;DCLRE1C;KLF6;KIT;RNF168;IFNA7;CTPS;RNF8;IFNK;FNIP1;ADAM17;ITGB1;CXCR5;ATM;ADA;MLH1;IFNA4;PIK3R1;PLCG…
GO_POSITIVE_REGULATION_OF_IMMUNE_EFFECTOR_PROCESS	http://www.broadinstitute.org/gsea/msigdb/cards/GO_POSITIVE_REGULATION_OF_IMMUNE_EFFECTOR_PROCESS	59	-0.463058	-1.60816	0.00398406	0.138606	IL12A;PAXIP1;TLR4;TGFB1;TRIM6;C1orf177;DDX60;CD86;CD74;PGC;IL5;DEFB103B;ZP3;FFAR3;RARA;GAB2;IL23R;VAMP8;IL6;PDPK1;FGR;IL1B;SNX6;HSPD1;PHB;STAT5B;RAC2;TBX21;HPX;VAV1;KLRK1;SH2D1A;XCL1;IL13RA2;CD244;IL12RB1;KLK7;PVR;LTA;HLA-E;TNFRSF14;AP1G1;CCR2;F2RL1;STX7;FCER1A;IL2;BCL10;P2RX7;TRIM15;TNFRSF4;UNC13D;FZD5;HLX;HMOX1;FOXF1;IL12B;ANKRD17;MALT1;STAP1;HLA-DMB;PTAFR;CD46;SEMA7A;RABGEF1;CADM1;FES;TRAF6;IL…
GO_RNA_PROCESSING	http://www.broadinstitute.org/gsea/msigdb/cards/GO_RNA_PROCESSING	272	-0.372606	-1.60102	0	0.146853	GEMIN6;RPL15;RPS2;POLR2H;PAF1;CPSF3L;PA2G4;XAB2;GPATCH1;ZNF326;DHX57;PPIE;SRSF6;RIOK1;ZBTB8OS;RRP7A;HNRNPL;LIN28B;WDR46;AKAP8L;POLR2G;CELF4;RBMY1D;CTU2;AQR;SNRPG;POLR2D;SNRPD1;LSM7;DHX33;EXOSC10;CCAR1;RRP7B;ADAT2;PRPF4B;SLU7;CLASRP;DHX34;PPP2CA;GEMIN8;LAS1L;TRMT12;GAR1;EIF6;PUSL1;HNRNPUL1;USP49;NPM3;IMP3;RPSA;HNRNPH2;IVNS1ABP;CASC3;RPL18A;DKC1;EBNA1BP2;PRPF19;LSM5;ADAT3;SNRPD2;RBM26;PTCD2;PRMT5;P…
GO_EMBRYONIC_SKELETAL_SYSTEM_MORPHOGENESIS	http://www.broadinstitute.org/gsea/msigdb/cards/GO_EMBRYONIC_SKELETAL_SYSTEM_MORPHOGENESIS	21	-0.563977	-1.59835	0.0157819	0.148573	SMAD3;WDR19;SATB2;OSR1;ALX1;SETD2;SLC39A1;FLVCR1;NODAL;MED12;SMAD2;NDST1;EYA1;GSC;CHST11;ZEB1;MMP14;HOXB4;HOXB5;MDFI;HOXD4;PDGFRA;WNT9A;HOXC11;SOX11;BMP4;HOXB6;CTNNB1;TULP3;GLI3;HOXB7;MEF2C;COL2A1;TBX1;HOXA6;DLX2;BMP7;HOXA7;HOXA1;WNT9B;TBX15;SPEF2;HOXD9;MYF5;HOXB8;HOXA5;HOXB2;MTHFD1;PCGF2;MMP16;MYCN;HOXB1;ALX4;ALX3;IRX5;COL11A1;TGFB3;TGFBR1;DSCAML1;HYAL1;TFAP2A;PAX5;TGFBR2;GRHL2;FUZ;FGFR2;HOXB3;E…
GO_EAR_MORPHOGENESIS	http://www.broadinstitute.org/gsea/msigdb/cards/GO_EAR_MORPHOGENESIS	33	-0.518299	-1.58996	0.0153846	0.1591	TSHZ1;FZD6;EPHB2;DLX6;INSIG2;NTN1;PRKRA;LRIG3;STRC;POU3F4;GBX2;ZIC1;OTX1;NEUROG1;MAFB;ABR;TBX1;COL2A1;PROX1;CTHRC1;CHRNA10;SLITRK6;HMX3;RAC1;HOXA1;ATP2B2;LRIG1;SOX9;BCR;VANGL2;SOD1;WDR19;DVL2;CELSR1;MAPK3;OSR1;WNT5A;SOBP;FZD3;SEC24B;ATOH1;MYO7A;SCRIB;CHD7;EYA1;GSC;FGF10;ZEB1;TMIE;FRZB;SPRY2;CHRNA9;MAPK1;NRP1;HESX1;CLIC5;DVL3;HPN;PRRX1;SIX1;CEP290;PTK7;ALDH1A3;TWIST1;PDZD7;ATP8A2;NOG;FGFR1;EDN1;OS…
GO_HETEROPHILIC_CELL_CELL_ADHESION_VIA_PLASMA_MEMBRANE_CELL_ADHESION_MOLECULES	http://www.broadinstitute.org/gsea/msigdb/cards/GO_HETEROPHILIC_CELL_CELL_ADHESION_VIA_PLASMA_MEMBRANE_CELL_ADHESION_MOLECULES	19	-0.580276	-1.58717	0.0190058	0.160662	PVRL1;ICAM1;NLGN1;NCR3;DCHS1;CADM2;PVRL4;LPHN1;CXADR;REG3A;FAT4;IL1RAPL1;NRXN1;CADM1;ITGAL;CD200;SELP;CADM3;CDH4;SELE;PVR;PTPRD;ALCAM;SMAGP;LGALS7B;AMIGO1;ODZ2;UMOD;AMIGO2;CD6;TIGIT;CADM4;VCAM1;GRID2;CD209;PVRL3;AMICA1;CDH2;CBLN1;CD226;PVRL2;AMIGO3;CD164;ITGA5;CRTAM
GO_RRNA_MODIFICATION	http://www.broadinstitute.org/gsea/msigdb/cards/GO_RRNA_MODIFICATION	15	-0.611626	-1.58606	0.0210843	0.159846	FDXACB1;DIMT1;NAT10;NOP10;FBL;FTSJ2;NHP2;THUMPD1;FTSJ3;METTL15P1;TFB1M;NSUN4;C7orf60;DKC1;TRMT112;NSUN3;NOP58;WBSCR22;EMG1;MRM1;METTL15;RRNAD1;NOP56;TFB2M;FBLL1;METTL16;GAR1
GO_PURINE_NUCLEOSIDE_MONOPHOSPHATE_BIOSYNTHETIC_PROCESS	http://www.broadinstitute.org/gsea/msigdb/cards/GO_PURINE_NUCLEOSIDE_MONOPHOSPHATE_BIOSYNTHETIC_PROCESS	19	-0.57001	-1.56445	0.0331412	0.194472	ATP5J2;STOML2;ATP5L2;ATP5E;PKM2;C16orf7;PRTFDC1;PKLR;ADK;TCIRG1;IMPDH2;GBAS;ATP5F1;ATP6V0A2;AK3;PRKAG2;AK2;AMPD1;TGFB1;ATP5EP2;AKD1;AMPD2;APRT;ATP5G2;ATP5J;ATP5I;ATP5A1;CHCHD10;AMPD3;ATP5C1;HPRT1;ATP5G3;ATIC;AK5;ATP6V0A1;ATP5G1;PRPS1;ATP5B;PPAT;IMPDH1;ATP5L;ADSSL1;AK4;ATP6V0A4;LDHC;ADSL;ADA;GMPS;ADSS;SURF1;SLC25A13;ATP5O;ATP5S;AK1;ATP5H;ALDOA;PFAS;LHPP;PAICS;C11orf83;ATP5D;GART
GO_CELL_CELL_ADHESION	http://www.broadinstitute.org/gsea/msigdb/cards/GO_CELL_CELL_ADHESION	210	-0.374976	-1.56336	0	0.193596	CADM1;ITGAL;CLEC7A;CEACAM5;LAT;SATB1;PCDHGB6;CLDN7;IFNA10;PCDHA11;MYL12A;PTPRC;CARD11;TNF;PTPRM;PCDHA4;PCDHGA7;FOXP3;ZFPM1;IFNA7;DNAJB6;LPHN1;CTPS;KIFC3;CTNNA3;JAM3;SIGLEC1;FZD8;PCDHGC5;TNXB;CTNND1;CD4;DCHS2;SOX4;CD3D;TLN1;CDH15;BAX;CD3G;IL7;FGB;PCDHB1;PAX1;MICA;ELMO2;CDHR5;IL1RAPL1;NT5E;MADCAM1;CLDN12;VMP1;NOV;WNT7B;RSAD2;FCER1G;IRF1;NCR3;FER;IFNG;TNFSF14;RIPK2;TSTA3;PCDHGA4;IL18R1;PCDHGC4;REG3A…
GO_CELL_CELL_ADHESION_VIA_PLASMA_MEMBRANE_ADHESION_MOLECULES	http://www.broadinstitute.org/gsea/msigdb/cards/GO_CELL_CELL_ADHESION_VIA_PLASMA_MEMBRANE_ADHESION_MOLECULES	62	-0.439465	-1.55637	0.00821918	0.20447	PCDH7;PTPRD;CLDN6;ARVCF;PCDHA10;CLDN12;CDH4;PCDH9;PCDH17;CLDN1;IL1RAPL1;IGSF9B;REG3A;CDH12;PCDH12;CD84;PKD1;PCDHGA4;PCDHGC4;CXADR;PCDH15;DSG1;ICAM1;PCDHGA3;NCR3;PCDHB5;PCDHGA11;RET;CRTAM;IGSF9;CDH24;CDH22;CELSR1;PCDHB2;PCDHB15;PCDHA12;CLDN17;SDK1;PCDHA13;PCDHB6;PCDH10;CLDN23;AMIGO1;UMOD;ATP2C1;PCDHGB1;CDHR3;LGALS7B;TRO;CDH13;PCDHA11;PCDHGA6;CDH11;CLDN7;PCDHB16;CDH8;DSCAM;PCDHGB6;CADM1;CLSTN3;ITGA…
GO_TRNA_MODIFICATION	http://www.broadinstitute.org/gsea/msigdb/cards/GO_TRNA_MODIFICATION	23	-0.537868	-1.55072	0.027027	0.212267	METTL19;RPUSD2;METTL1;MTFMT;ALKBH8;TRDMT1;RPUSD4;RPUSD1;AARS2;DUS4L;CTU1;METTL2A;NSUN2;C9orf156;WDR4;TRMT6;QTRT1;GTPBP3;DUS1L;FTSJ1;DUS2L;PUS1;RG9MTD1;CDKAL1;OSGEP;TRMT5;QTRTD1;ELP3;TRIT1;LCMT2;THG1L;MOCS3;SSB;TRMT1;URM1;UBA5;AARS;TARBP1;TRMU;ADAT3;CCDC76;METTL2B;OSGEPL1;KIAA1456;PUS3;ADAT2;RPUSD3;TRMT1L;TRMT61A;CDK5RAP1;TRMT112;TRMT11;TRMT61B;TRUB1;DUS3L;RG9MTD2;CTU2;TYW5;HSD17B10;YRDC
GO_REGULATION_OF_LEUKOCYTE_MEDIATED_CYTOTOXICITY	http://www.broadinstitute.org/gsea/msigdb/cards/GO_REGULATION_OF_LEUKOCYTE_MEDIATED_CYTOTOXICITY	25	-0.5174	-1.54552	0.0208044	0.21972	IL12RB1;CADM1;SERPINB9;XCL1;IL12A;PPP3CB;IL7R;LGALS9;HLA-B;PTPRC;RIPK3;B2M;NOS2;HAVCR2;HLA-E;PVR;IL23A;F2RL1;NCR3;IGF2;AP1G1;ICAM1;SERPINB4;STX7;P2RX7;LAMP1;KLRC4-KLRK1;NCR1;FADD;CRTAM;TAP1;LILRB1;HLA-A;CD226;IL23R;CCL2;PVRL2;ARRB2;STAP1;SLAMF6;LEP;IL12B;AGER;STAT5B;RASGRP1;SH2D1A;LAG3;PIK3R6;CEACAM1;MICA;KLRK1;VAV1;IL21
GO_REGULATION_OF_IMMUNOGLOBULIN_PRODUCTION	http://www.broadinstitute.org/gsea/msigdb/cards/GO_REGULATION_OF_IMMUNOGLOBULIN_PRODUCTION	20	-0.553585	-1.54186	0.0179372	0.224539	XCL1;IL13RA2;THOC1;UNG;CD40;CD40LG;EXOSC3;PAXIP1;IL13;TGFB1;CLCF1;HLA-E;TRAF6;TNFSF13;MZB1;STAT6;TNF;IFNG;XBP1;FOXP3;TRAF2;IL10;SUPT6H;IL4;PKN1;RBP4;SASH3;BCL6;PRKDC;IL27RA;CD28;IL5;IL2;TMBIM6;TNFRSF4;IL6;APLF;TNFSF4;STX4;NDFIP1;VAMP3;IL33;HPX;TBX21;IL4R;MSH6;WHSC1
GO_POSITIVE_REGULATION_OF_T_CELL_MEDIATED_IMMUNITY	http://www.broadinstitute.org/gsea/msigdb/cards/GO_POSITIVE_REGULATION_OF_T_CELL_MEDIATED_IMMUNITY	17	-0.575159	-1.53278	0.0449612	0.240154	FZD5;HSPD1;IL1B;HLA-A;TNFSF4;PVRL2;IL23R;ZBTB1;ZP3;P2RX7;FADD;GATA3;MALT1;IL12B;MAP3K7;RSAD2;HLA-B;HLA-E;B2M;TRAF6;PVR;IL12RB1;IL12A;XCL1;PRKCZ;SASH3;TRAF2;STX7;IL23A;NLRP3;FOXP3;NCR3
GO_POSITIVE_REGULATION_OF_INTERFERON_GAMMA_PRODUCTION	http://www.broadinstitute.org/gsea/msigdb/cards/GO_POSITIVE_REGULATION_OF_INTERFERON_GAMMA_PRODUCTION	31	-0.494731	-1.52703	0.0253521	0.249704	FZD5;SLAMF1;IL2;KLRC4-KLRK1;WNT5A;TLR8;SLC11A1;TLR7;PDE4B;IL12B;SLAMF6;ISL1;LTA;PTPN22;LGALS9;PDE4D;CD244;HLA-DPA1;CD276;IL12RB1;IL18R1;IL27RA;SASH3;CCR2;TXK;RIPK2;TNFSF4;IL23R;HLA-A;IL1B;CD3E;PYDC1;TLR3;HSPD1;FADD;ABL1;ZP3;TNFSF9;IFNAR1;IL21;IL29;KLRK1;HLA-DPB1;EBI3;RASGRP1;TNFRSF13C;TICAM2;IL18;IL12RB2;HAVCR2;IRF8;HRAS;IL27;PYCARD;CEBPG;IL12A;TLR4;BCL3;TLR9;TNF;CD2;ZFPM1;CD14;IL23A;RLTPR
GO_MITOCHONDRIAL_TRANSLATION	http://www.broadinstitute.org/gsea/msigdb/cards/GO_MITOCHONDRIAL_TRANSLATION	29	-0.501876	-1.5263	0.0252809	0.247806	MRPS21;MTRF1;MRPL30;MRPL37;MRPL13;MRPS27;TUFM;MRPL17;MRPL34;MRPL54;DAP3;TSFM;MRPL9;MRPS10;MRPL24;MRPS18A;MTIF2;MRPL18;MRPL3;MRPS2;MRPL41;MRPL50;MRPL48;MRPL27;MRPS23;MRPL42;MRPL28;MRPS24;MRPS30;MRPL36;MRPL33;PTCD3;MRPL10;MRPL39;MRPL45;MRPL53;MRPL12;MRPL14;MRPS11;MRPS36;MRPS31;GFM2;HARS;MRPS15;MRPL44;MRPL51;MRPL23;MRPS18C;GATC;MRPL15;MRPL52;MRPL21;MRPL20;MRPS18B;NDUFA7;MRPL16;AURKAIP1;YARS2;PTRH1;M…

## Sheet: CC
id	name	SIZE	ES	NES	NOM p-val	FDR q-val	Genes
GO_SECRETORY_GRANULE	http://www.broadinstitute.org/gsea/msigdb/cards/GO_SECRETORY_GRANULE	102	0.57071	2.53688	0	0	F8;TREML1;ALB;SPAG8;SERPINA3;AHSG;CD36;STX1A;TGFB3;SCG2;TIMP3;TBC1D21;STX4;HGF;HPS4;ECE1;FAS;VAMP2;FGA;PLA2G2A;FAM170B;APOA1;ZP2;STXBP3;NCS1;ABCA12;MYO5A;APOH;STXBP5L;ITGA1;SFTPB;STXBP1;KIT;ECM1;PCSK1;ACRBP;GCG;HEXB;CAPZA3;ENKUR;TMX3;NAPSA;SPACA4;ASTL;RAB3A;BRCA2;SERPINE2;TRIM36;SYT7;PLAT;SPINK5;PDGFA;NPPC;RAB14;CTSW;SPINK2;LAMP3;KLK5;LRGUK;RAB10;RPH3AL;DEFA1B;SUN1;PPBP;ARC;SRGN;ANXA3;FABP9;STXBP…
GO_DNA_PACKAGING_COMPLEX	http://www.broadinstitute.org/gsea/msigdb/cards/GO_DNA_PACKAGING_COMPLEX	35	0.724663	2.50147	0	0	NCAPG;HIST2H3C;HIST1H2BM;TNP2;HIST1H4K;HIST1H3E;HIST1H2AA;HIST1H4F;HIST1H2AC;HIST1H2BO;H2AFY;HIST1H3G;HIST1H2BA;HIST1H2BG;H2AFV;HIST1H2BL;HIST1H4B;HIST1H2AL;HIST1H2AI;HIST2H3D;HIST1H2BI;HIST1H4J;HIST2H2AA4;H2AFZ;NCAPD3;H1FX;HIST4H4;HIST2H2AB;KAT6A;HIST1H2AM;PRM3;HIST1H3D;H2AFX;NCAPD2;NCAPH;HIST1H3A;H2BFM;H2BFWT;HIST1H1T;HIST1H3C;HIST1H1E;H2AFB1;ANKRD32;KAT6B;HIST1H3I;HIST1H4A;HIST1H4L;HIST2H2AA3;…
GO_SECRETORY_VESICLE	http://www.broadinstitute.org/gsea/msigdb/cards/GO_SECRETORY_VESICLE	131	0.530609	2.38603	0	0	DEFA4;SLIRP;SERPINA1;PROS1;VEGFB;ANGPTL6;RAB3D;RARRES2;CRISP3;ANXA11;IQUB;ZP3;CD63;ITPR1;IQCF1;IL1B;ACTN1;DRD2;CLN3;ATP8B3;VAMP8;SPINK13;SYNGR2;TEKT3;RAB4B;GRIN1;SERPINA5;SLC30A3;SERPINF2;EDN1;STK31;MTMR2;ORM1;SYT5;AKAP3;C7orf68;SNCAIP;GHRHR;PLA2G4A;SNAP23;GABRA2;HEXA;SLC5A7;STX1B;SYT4;SYN2;TCTEX1D4;TMED2;FN1;SPESP1;TGFB1;VEZT;ITGB2;C9orf11;FIGF;SLC11A1;KLK13;ELANE;SERPINE1;EXOC3L1;A1BG;STX2;CALR…
GO_CHROMOSOME_CENTROMERIC_REGION	http://www.broadinstitute.org/gsea/msigdb/cards/GO_CHROMOSOME_CENTROMERIC_REGION	69	0.568178	2.28538	0	0	MIS18A;DYNLT3;BAZ1B;ATRX;PMF1;CLASP1;SMC3;OIP5;NDC80;MAD2L1;CENPQ;NDEL1;CENPE;HJURP;TPR;BIRC5;AURKA;PSEN2;STAG1;SUV420H2;MKI67;NDE1;ZNF330;CENPC1;RAD21;HELLS;ZWILCH;CLASP2;AURKC;KIF2B;SIN3A;CENPA;NUP85;TEX14;KDM4A;DCTN6;CENPN;SKA2;BUB3;DYNLL1;TP53BP1;RCC2;CENPH;PPP2R1A;PHF6;CCDC99;DNMT3A;APC;STAG2;DAXX;LRWD1;BOD1;DNMT1;SGOL1;AURKB;SGOL2;NCAPD2;C15orf23;UVRAG;NUP43;PPP2R5C;DCTN5;CDCA5;NUDCD2;CENPO…
GO_CONDENSED_CHROMOSOME_CENTROMERIC_REGION	http://www.broadinstitute.org/gsea/msigdb/cards/GO_CONDENSED_CHROMOSOME_CENTROMERIC_REGION	41	0.609507	2.26243	0	0	DYNC1I1;CEBPB;CENPA;DSN1;NUP85;TEX14;SS18L1;NUF2;SEPT6;LOC728637;BUB3;BUB1;CENPN;DCTN6;SKA2;STRA13;MIS12;DYNC1LI1;CENPV;NDE1;CLASP2;PLK1;AURKC;KIF2B;CENPC1;ZWILCH;ZWINT;BIRC5;AURKA;SEPT7;RANGAP1;KIAA1267;SUV420H2;ZW10;CENPW;PMF1;CLASP1;NSL1;CBX3;ORC2;DYNLT3;NDEL1;HJURP;CENPE;MAD2L1;NDC80;DCTN3;SUV420H1;CASC5;SEH1L;BUB1B;CHAMP1;BOD1P;PINX1;KIF2C;MIS18BP1;NUP133;SPC24;SPAG5;NUP37;NEK2;CSNK1A1;REC8;…
GO_KINETOCHORE	http://www.broadinstitute.org/gsea/msigdb/cards/GO_KINETOCHORE	46	0.579484	2.16213	0	0.00123498	SMC1A;CFDP1;SKA1;APITD1;PPP1CC;ZNF207;C9orf114;NUP107;KNTC1;MAD1L1;CENPM;REC8;CENPO;NUDCD2;NEK2;NUP37;NUP133;MIS18BP1;SPAG5;SPC24;KIF18A;MTBP;CSNK1A1;PINX1;BOD1P;CHAMP1;BUB1B;XPO1;KIF2C;NUP98;APC;CCNB1;CENPT;SEC13;CCDC99;PHF6;ITGB3BP;PPP1R12A;CENPK;WDR81;KAT2B;CENPH;SUGT1;TP53BP1;SKA3;CENPF;DCTN5;AHCTF1;NUP43;MLF1IP;PHF2;INCENP;C15orf23;SGOL2;AURKB;KIF22;SPC25;ERCC6L;WDR43;BOD1;SGOL1;DCTN2;KAT8;S…
GO_CHROMOSOMAL_REGION	http://www.broadinstitute.org/gsea/msigdb/cards/GO_CHROMOSOMAL_REGION	122	0.478929	2.15241	0	0.00138174	WRNIP1;AURKC;KIF2B;SIN3A;SALL1;HIST1H3J;RAD21;PIF1;HELLS;POLD1;NDE1;PRKDC;HIST1H4D;CENPN;H3F3B;SKA2;SIRT6;KDM4A;TEX14;CENPE;MAD2L1;HIST1H4C;ATR;PMF1;CLASP1;SMC3;OIP5;MIS18A;DYNLT3;BAZ1B;HIST2H4A;MBD5;PTGES3;AURKA;ERCC1;HAT1;NDNL2;TPR;HIST4H4;OBFC2B;THOC3;CFDP1;RAD51D;ZSCAN4;APITD1;NUP107;ORC5;RAD50;KIF18A;SPAG5;DMC1;SSB;SP100;MEN1;HIST1H2BA;HIST1H4K;HIST1H3E;BUB1B;PINX1;KIF2C;DAXX;PCNA;PPP2R1A;TP…
GO_EXTRACELLULAR_SPACE	http://www.broadinstitute.org/gsea/msigdb/cards/GO_EXTRACELLULAR_SPACE	432	0.397573	2.12439	0	0.00191066	CCBE1;CX3CL1;LYPD3;THBD;SCGB1D1;RPS27A;IGLC3;PCSK4;GUSB;BMP5;LOC439951;FGF12;AGRP;AMY2A;CXCL3;EGFL6;ENOX1;C3;LGALS3BP;SLIT2;PLEKHH3;GPC3;S100A13;HFE;PIGR;DEFB103A;CTSC;PTPRR;COL2A1;MFGE8;NPPB;AMY1C;TNFRSF11B;PON3;CALCA;OVOS;SPARC;TNFSF4;CFI;DCN;ADAMTS5;ADAMTS9;GHR;HMSD;HIST2H2BE;PF4;PLG;PF4V1;SCGB1A1;DSCAML1;HAMP;IL21;HYAL1;OTOG;MS4A1;IGLL1;PDZD7;CRISP1;BGLAP;KRT85;F11;SPP1;IGKV3D-11;NOG;SOST;SFR…
GO_PROTEIN_DNA_COMPLEX	http://www.broadinstitute.org/gsea/msigdb/cards/GO_PROTEIN_DNA_COMPLEX	60	0.539035	2.12403	0	0.00169837	HIST1H2BE;HIST2H2BD;BCAS2;HIST2H2BF;HIST3H3;H3F3C;PRIM2;IRF4;PURB;HIST1H2BH;CENPA;SHPRH;HIST1H2BB;HIST1H4D;H2AFY2;H3F3B;JUP;POLD1;HIST2H3A;CHRAC1;HIST1H2AB;HIST1H2AG;TERF1;HILS1;HIST1H4G;HOXA11;HIST1H3J;POLA2;HIST1H2AD;NFE2L2;TNP1;POLA1;PRM2;HIST3H2BB;HIST1H3F;HIST1H1B;HIST2H4A;PAX2;MPHOSPH8;HIST3H2A;HIST1H4C;HIST1H2BC;HIST1H1A;HIST1H2AE;PRIM1;PRM1;HIST1H2AK;H2AFB2;LEF1;HIST1H2BM;HIST1H4K;TNP2;HI…
GO_CONDENSED_CHROMOSOME	http://www.broadinstitute.org/gsea/msigdb/cards/GO_CONDENSED_CHROMOSOME	83	0.501779	2.11167	0	0.00213412	RGS12;BUB1B;PINX1;KIF2C;SPAG5;MIS18BP1;KIFAP3;DMC1;CSNK1A1;CENPM;REC8;NUP107;HORMAD1;CHMP1A;NUDCD2;ADD3;RAD50;HMGB2;CENPO;CFDP1;RNF212;NSMCE1;PPP1CC;APITD1;BANF1;MLH1;SGOL1;BOD1;H2AFX;DCTN5;LRPPRC;NUP43;HMBS;HUS1;CDCA5;RAD51C;C15orf23;NCAPD2;AURKB;SGOL2;PES1;RAD21L1;TP53BP1;TOPBP1;CENPH;PHF6;FKBP6;CCDC99;TTN;AKAP8;CENPA;TEX14;SMC4;NUP85;BUB3;SMARCA5;SKA2;BLM;CENPN;DCTN6;SYCE3;RAD1;NDE1;MKI67;SYCE…
GO_ANCHORED_COMPONENT_OF_MEMBRANE	http://www.broadinstitute.org/gsea/msigdb/cards/GO_ANCHORED_COMPONENT_OF_MEMBRANE	41	0.553896	2.04765	0	0.00462539	NCAM1;HFE2;SPRN;LY6G6C;GPIHBP1;DPEP1;C11orf34;CD48;GP2;GGT3P;GGTA1P;FCGR3B;CEACAM7;PSCA;CFC1;NTNG1;BST2;CNTN3;ALPP;GFRA2;PLAUR;CD58;XPNPEP2;RTN4RL1;CDH13;CEACAM5;GPC2;GAD2;TREH;CD55;HYAL2;PKHD1;FOLR1;SPACA4;MDGA1;GGT7;PRSS42;DPEP3;CD14;SPAM1;CD2;ULBP1;LYPD1;GGT5;LYPD3;CP;EFNA3;EFNA4;THY1;ART1;LY6D;FOLR2;MMP17;ALPL;TNFRSF10C;TFPI;FOLR4;UMOD;CA4;TECTB;CNTN1;VNN2;GGT1;TEX101;MFI2;NT5E;ITLN1;GPC3;DPE…
GO_PHAGOCYTIC_VESICLE	http://www.broadinstitute.org/gsea/msigdb/cards/GO_PHAGOCYTIC_VESICLE	33	0.563376	1.97478	0	0.00868629	ATP6V0D2;HLA-B;NCF1;B2M;INPP5B;RAB43;RAB9B;LAMP2;TLR9;NCF4;RAB32;PIK3R4;SYK;ATG12;TCIRG1;NCF2;TLR6;RAB11A;HLA-A;ABCA1;CD36;BECN1;CYBA;STX6;LAMP1;TLR2;ATP6V0B;ATP6V0E1;ANXA11;CYBB;UNC93B1;RAB5A;RAC2;CLCN3;RAB11FIP1;HLA-E;RAB39;RAB7A;ATP6V0A1;HLA-F;ANXA3;LTF;RAB31;STX12;OCRL;DMBT1;RAB8A;ATG14;TLR1;HLA-G;RAB8B;RAB9A;RAB38;RAB20;IRGM;RAB11B;PIK3C3;VAMP7;ATP6V0A2;HLA-H;SNX3;RAB14;ITGB5;ATG5;ITGAV;SYT7…
GO_VESICLE_LUMEN	http://www.broadinstitute.org/gsea/msigdb/cards/GO_VESICLE_LUMEN	32	0.57138	1.95874	0	0.00939744	CLU;GIP;HBA2;ACTN1;VWF;HYOU1;PLG;F8;ALB;ALDOA;AHSG;SERPINA3;DEFA1;HBB;PF4;TGFB3;SCG3;TIMP3;FGA;FGB;LEFTY2;ZG16;RARRES2;BACE1;ITIH3;VEGFB;DEFA3;EGF;FAM3C;HRG;CFD;HGF;PROS1;HPX;SERPINA1;APOH;TGFB1;ITIH4;FN1;APOA1;SERPINA4;QSOX1;ACTN2;GCG;ORM1;APOB;HSP90AA1;TIMP1;SERPING1;HP;SERPINF2;IGF2;ECM1;GHRL;KNG1;PCSK1;SEPP1;ADA;HSP90B1;A2M;ISLR;ORM2;POMC;PDGFA;IGF1;CALR;SPACA7;HBA1;A1BG;APOE;SERPINE1;DEFA1B;…
GO_NUCLEAR_CHROMOSOME	http://www.broadinstitute.org/gsea/msigdb/cards/GO_NUCLEAR_CHROMOSOME	192	0.402766	1.95545	0	0.0087262	HMGA2;HEY2;PCNA;FOXD3;EZH2;HIST2H2AB;SPI1;NCOA1;H2AFX;ORC4;RAD51C;HNRNPK;FIGNL1;HORMAD1;HMGB2;ZSCAN4;OBFC2B;RAD51D;RNF212;HIST1H4K;PINX1;SSB;HIST1H2BA;MEN1;GATAD2B;BAZ1B;MSH5;ATR;MPHOSPH8;BEND3;ING3;HIST3H2BB;POLA1;AURKA;RRS1;HIST2H4A;JUNB;UHRF1;PRKDC;HSPA2;RAD1;POLD1;ZBED1;HIST1H3J;RAD21;WRNIP1;ACTR8;SIN3A;HIST2H2BF;HIST1H4D;SMARCA5;HIST1H2BD;STAG3;KAT2B;RBMX;WRN;KAT2A;LEPREL4;POLE4;SCRT2;SMARCB…
GO_MIDBODY	http://www.broadinstitute.org/gsea/msigdb/cards/GO_MIDBODY	46	0.524554	1.95173	0	0.00814445	CHMP4B;DDX11;CDCA8;JTB;ARL8B;DCTN3;VPS4A;VPS4B;KLHL13;MAPRE3;SEPT7;CTNND1;MAK;AGBL5;PKN1;RNF8;PKP4;TTC19;PRC1;PDXP;PLK1;KEAP1;OR2A4;KATNA1;PIN1;FAM175B;CLIC4;SEPT6;CEP55;C6orf89;IST1;RALB;USP8;RACGAP1;KIF20A;SPAST;RHOA;GEM;CCDC165;C7orf11;TTC23L;ASPM;SCCPDH;RALA;SEPT2;ARF6;TXNDC9;TOPORS;DNM2;INCENP;CDK1;HSPA5;CENPF;GNB2L1;SVIL;KLHL9;NUP62;CCDC124;KIF13A;BIRC6;KIF14;TTC28;RAB11FIP4;ARL3;NEK2;PTCH1…
GO_SPINDLE	http://www.broadinstitute.org/gsea/msigdb/cards/GO_SPINDLE	107	0.432309	1.93231	0	0.0101793	KIF23;DIDO1;PIN4;CEP104;FMN2;TUBG2;MAPK1;CUL3;CLTC;MAP1S;KIF20B;FRY;MAP7D1;CSPP1;PARP4;KIF18B;MAPRE1;ATM;HAUS6;MAD2L1BP;MAP7D3;CKAP5;RGS14;TPX2;CDC42;BUB1B;C1orf135;PINX1;CEP44;KIF4A;EFHC1;KIF18A;SPAG5;LATS2;HAUS2;KIFAP3;ESPL1;CAPN6;HAUS1;CDC25B;SMC3;CLASP1;ANXA11;FAM82A2;SAC3D1;KIF15;BIRC8;SEPT12;MID1;CALM3;CENPE;LATS1;ARL8A;MAD2L1;BRCC3;GPSM2;CDK5RAP2;KIF3B;TUBGCP5;RSPH1;AURKA;DNAAF1;NEDD9;NSUN…
GO_NUCLEAR_CHROMOSOME_TELOMERIC_REGION	http://www.broadinstitute.org/gsea/msigdb/cards/GO_NUCLEAR_CHROMOSOME_TELOMERIC_REGION	45	0.499165	1.84458	0	0.0228113	GAR1;HIST1H4I;XRCC5;MRE11A;SUN2;C11orf85;TNKS2;MCM2;C15orf43;SLX4;UPF1;HMBOX1;ORC2;XRCC6;NLRP2;CBX3;PML;THOC1;ORC1;CCDC79;HIST2H4B;MSH2;HIST1H4H;HIST1H4E;TNKS;CBX5;DCLRE1B;RPA1;DCLRE1C;POLR2B;TERF2;TOX4;OBFC2A;HIST1H3H;TERF2IP;KDM1A;BRCA2;PARP1;RAD51;HIST1H3I;ORC3;HIST1H3C;HIST1H3A;CDK1;LIG4;MCM6;THOC7;FEN1;WRN;PURA;OBFC1;RPA2;MCM3;HIST1H3B;THOC4;HIST1H4A;DDB1;HIST1H4B;PPP1CB;MCM5;H2AFY;HIST1H2AA…
GO_INTRACELLULAR_VESICLE	http://www.broadinstitute.org/gsea/msigdb/cards/GO_INTRACELLULAR_VESICLE	390	0.337388	1.8059	0	0.0296577	UBB;AGFG1;SCARB1;PRF1;GRIN1;SLC30A3;WNT5B;EDN1;ORM1;PLDN;SREBF2;TCTEX1D4;SYT4;HEXA;SLC5A7;AP2S1;SPERT;NCF1;RAB37;SPESP1;SERPINA1;GRM4;DEFA4;SLA2;BGN;SLC1A5;RARRES2;OCLN;VEGFB;SERPINF1;ANGPTL6;M6PR;TMED9;TMEM198;C12orf39;CD59;CD63;CNGB1;PSMC5;CLN3;TRIM72;CNGA2;RPH3A;MARCH2;UBQLN2;F13A1;CNIH;ATP13A2;YWHAG;UQCC;SH3GLB1;VOPP1;LNPEP;MAP1LC3C;OCRL;ANXA2;NUMB;CTSG;AP1B1;RAB39;ZDHHC13;RHO;PIK3C2A;SEC31A;…
GO_CHROMOSOME	http://www.broadinstitute.org/gsea/msigdb/cards/GO_CHROMOSOME	326	0.350809	1.79555	0	0.0304799	ZWINT;GSG2;H1FNT;MRE11A;SUN2;CBX7;HIST1H1C;SIN3B;KIAA1267;HIST1H2BF;NUP160;HMGB3;CHEK1;RECQL4;BAZ2A;CENPI;PSEN1;ACTR5;TOP1;CENPB;POLG2;NSD1;CREB1;MLH3;DCTN3;HMG20B;NIPBL;CEBPB;CTR9;RNF138;NSMCE2;ASH2L;DCLRE1B;PDS5B;THOC1;PAFAH1B1;HIST2H4B;CCDC79;NUF2;RARG;MTA2;HIST1H4H;KAT5;TFPT;DYNC1LI1;ZNHIT1;CENPV;SUV39H1;HIST1H2BK;STAT6;CHAF1B;ACTB;BAHD1;CBX2;BRD4;PHOX2A;CREBBP;SPC25;LRMP;WDR43;SEPT2;KAT6A;FE…
GO_CENTRIOLE	http://www.broadinstitute.org/gsea/msigdb/cards/GO_CENTRIOLE	41	0.490371	1.78299	0	0.0316737	CENPJ;PARP3;IFT52;TUBGCP3;CCDC41;PCNT;CETN1;CCDC67;TSKS;CCDC92;STIL;C2CD3;CEP89;POC1B;HERC2;CEP290;SCLT1;ALMS1;STARD9;CROCC;LRRCC1;CEP76;RAN;CETN3;NEURL4;C1orf96;CEP55;CCNF;CEP164;CCDC151;ROCK1;IFT20;FBF1;MDM1;WDR62;CEP19;CAPG;NUBP2;DZIP1L;SASS6;CNTROB;MPHOSPH9;CEP170;KIF24;BIRC5;MKS1;AURKA;RP2;IFT88;SFI1;ODF2;AGBL4;WASH1;HSPA1B;HTT;RAB8A;HAP1;CEP250;CEP152;TTBK2;KIAA1731;CEP135;CETN2;TOP2A;POC5;…
GO_SPINDLE_POLE	http://www.broadinstitute.org/gsea/msigdb/cards/GO_SPINDLE_POLE	46	0.476491	1.7685	0.00677966	0.034343	HAUS1;CDC14A;NEK2;CTNNB1;POC1A;SPAG5;LATS2;HAUS8;TTC28;CEP44;NIN;C1orf135;TPX2;CDC20;RGS14;CALM1;BIRC6;CKAP5;RASSF1;NUP62;NUDCD2;WDR73;KNTC1;MAD1L1;KIF11;C15orf23;AURKB;CENPF;FAM82A1;CALM2;CEP128;NEDD1;KATNB1;FAM82B;LRMP;TOPORS;DLGAP5;SGOL1;CSPP1;TUBGCP4;TUBG1;KLHL21;CUL3;KIF20B;FRY;CCDC99;CCDC165;CEP63;UMOD;PPP2CB;CCNB1;ASPM;RASSF10;CEP104;TOPBP1;NEK7;TUBGCP2;MAPK14;TNKS;FAM175B;FAM83D;CEP95;GOL…
GO_CONDENSED_NUCLEAR_CHROMOSOME	http://www.broadinstitute.org/gsea/msigdb/cards/GO_CONDENSED_NUCLEAR_CHROMOSOME	35	0.506549	1.76534	0	0.0336651	BUB1B;SYCE1;RGS12;KIFAP3;DMC1;NEK2;MIS18BP1;RCC1;WAPAL;REC8;CCDC155;RAD50;ADD3;CHMP1A;HORMAD1;RNF212;SMC1A;NCAPD3;TEX11;SYN1;PMS1;H2AFX;SGOL1;MLH1;HUS1;LRPPRC;AURKB;RAD51C;TEX12;NCAPD2;INCENP;STAG3;NOL6;TOPBP1;RAD21L1;CCNB1;LEPREL4;TUBG1;FKBP6;SYCP3;CDX2;SMC1B;TTN;PMS2P3;SS18L1;CENPA;LOC728637;BUB1;SYCE2;CCNB1IP1;SYCE3;BLM;MIS12;RAD1;HSPA2;HUS1B;SUV39H1;SYCE1L;RAD51;MSH4;AURKC;PLK1;BRD4;CENPC1;RA…
GO_CHROMOSOME_TELOMERIC_REGION	http://www.broadinstitute.org/gsea/msigdb/cards/GO_CHROMOSOME_TELOMERIC_REGION	54	0.446809	1.74929	0	0.0365755	NHP2;SETX;TERT;MCM4;HIST1H4J;CCDC155;CTC1;XRCC3;THOC2;DHX36;DYDC1;CDK2;LRIF1;DCLRE1A;POT1;SMCHD1;MCM5;PPP1CB;HIST1H4B;DDB1;HIST1H2AA;HIST1H4F;H2AFY;HIST1H4A;THOC4;HIST1H3B;OBFC1;PURA;WRN;MCM3;RAD17;RPA2;MCM6;THOC7;LIG4;FEN1;HIST1H3C;ORC3;HIST1H3I;CDK1;HIST1H3A;TERF2IP;KDM1A;HIST1H3H;RNF8;OBFC2A;TOX4;RAD51;BRCA2;PARP1;POLR2B;DCLRE1C;TERF2;SMG6;RPA1;SMC6;CBX5;DCLRE1B;NSMCE2;MSH2;HIST2H4B;CCDC79;ORC…
GO_SPINDLE_MICROTUBULE	http://www.broadinstitute.org/gsea/msigdb/cards/GO_SPINDLE_MICROTUBULE	23	0.54491	1.70975	0.00867052	0.0467018	TUBG1;XIAP;KLHL21;CUL3;HDAC3;CALM3;SKA3;TUBG2;BIRC8;NUMA1;BIRC3;CSNK1D;POLB;TBL1XR1;CLASP1;BIRC2;AURKB;PSRC1;CDK1;ZW10;CALM2;KIF18B;KIF3A;PARP4;AURKA;BIRC5;CDC16;RAB11A;KIF3B;PRC1;TBL1X;CLASP2;SKA1;AURKC;PLK1;BIRC7;CDC27;CALM1;TUBGCP3;MAP9;KIF2A;KNTC1;KIF11;KLHL22;NEIL2;SKA2;CAPN6;PAFAH1B1;C1orf96;NLRC4;KIF18A;SPAG5;NUSAP1;KIFAP3;HAUS2;ARL3;KIF4A;NCOR1
GO_NUCLEAR_CHROMATIN	http://www.broadinstitute.org/gsea/msigdb/cards/GO_NUCLEAR_CHROMATIN	110	0.380956	1.70135	0	0.0481043	HIST1H2BH;HIST2H2BF;SIRT6;HIST1H2BE;HIST2H2BD;H3F3B;UHRF1;HDAC2;DPF2;HIST1H3J;ACTR8;SIN3A;HIST3H2BB;HAT1;JUNB;NASP;PLCB1;HIRA;MECP2;MPHOSPH8;HIST3H2A;EHMT2;PHOX2B;YY1;BEND3;ING3;HIST1H2AE;LDB1;SETD3;HIST1H3E;INO80E;TCF3;HIST1H2BA;MEN1;GATAD2B;BRMS1L;HMGB2;RAD50;IPO4;HIST2H2AB;SP1;SPI1;HIST1H2AM;DFFA;SMAD3;NCOA1;H2AFX;HIST1H3D;HNRNPK;TCF7;DBF4B;ARID1A;CDCA5;RUVBL2;HEY2;FOXD3;EED;EZH2;E2F1;CBX5;ACT…
GO_TRANSCRIPTIONAL_REPRESSOR_COMPLEX	http://www.broadinstitute.org/gsea/msigdb/cards/GO_TRANSCRIPTIONAL_REPRESSOR_COMPLEX	24	0.526577	1.6738	0.0192926	0.0557605	TFAP4;MIER1;DEPDC1;INSM1;PHF12;LIN37;NCOR2;SMARCC2;C1D;ELANE;LIN9;ETV3;HEY2;SALL2;CHD3;APPL2;SPEN;SKI;RCOR3;ELP2;ZNF350;CDX2;NACC2;RBBP4;ARID4A;AKIRIN2;NCOR1;YWHAB;RCOR1;GATAD2B;HDAC4;GLI3;JAZF1;TBX15;GFI1;CCND1;HMGB1;CTBP1;CTBP2;TBL1XR1;CHD5;RLIM;HDAC1;DDX20;N4BP2L2;ZBTB16;CORO2A;GATAD2A;HDAC3;MBD3;HDGF;RBBP8;PASD1;RCOR2;REST;GATA1;JUN;CBX5;APPL1;MTA2;CHD4;CSNK2A1;PRDM16;RBBP7;HDAC2;ZNF224;LIN52…
GO_CENTROSOME	http://www.broadinstitute.org/gsea/msigdb/cards/GO_CENTROSOME	166	0.350055	1.66922	0	0.0551693	RAB11FIP3;SLC9A3R1;CCT5;CTDP1;CDC27;KIAA1383;C2CD3;PARP3;MZT2B;KIAA1377;PCNT;EYA3;DYNLRB1;MARK4;CROCC;LRRCC1;NDRG1;RAN;DCTN6;CEP78;DYNLL1;NPM1;CCDC8;TUBGCP6;BBS1;C6orf204;NPHP4;ALMS1;HAUS3;TCP1;TMEM67;IFT81;PKN2;NDEL1;CNTROB;CCDC151;CCNF;ROCK1;APEX1;CSNK1D;PAX2;CAPG;NUBP2;NUMA1;RP2;DCTN4;ZNF274;HEPACAM2;CEP85;BLOC1S2;DCAF12;ACTR1B;BIRC5;PPP4R2;PRKAR2B;CEP70;PSEN2;NFE2L2;DYNC1H1;NUBP1;SIRT2;HSPA6;…
GO_SECRETORY_GRANULE_LUMEN	http://www.broadinstitute.org/gsea/msigdb/cards/GO_SECRETORY_GRANULE_LUMEN	26	0.501553	1.65068	0.0127796	0.0604984	APOH;TGFB1;ITIH4;FN1;SERPINA4;APOA1;QSOX1;ACTN2;GCG;ORM1;TIMP1;SERPINF2;SERPING1;ECM1;IGF2;GHRL;KNG1;PCSK1;SEPP1;GIP;CLU;ACTN1;VWF;F8;ALDOA;ALB;PLG;DEFA1;SERPINA3;AHSG;PF4;TGFB3;SCG3;TIMP3;FGA;LEFTY2;FGB;RARRES2;VEGFB;ITIH3;HGF;FAM3C;HRG;CFD;EGF;DEFA3;SERPINA1;PROS1;DEFA5;F5;TGFB2;THBS1;INS;GAS6;SPP2;LGALS3BP;PDGFB;CDC37L1;MMRN1;TMSB4X;VEGFA;ACTN4;TF;F13A1;SPARC;CLEC3B;A2M;POMC;ISLR;ORM2;PDGFA;SP…
GO_MICROTUBULE_ASSOCIATED_COMPLEX	http://www.broadinstitute.org/gsea/msigdb/cards/GO_MICROTUBULE_ASSOCIATED_COMPLEX	59	0.414776	1.64956	0	0.058961	KIF3A;KATNB1;DYNC2H1;KIF18B;KLC1;DNAL4;HAUS6;AURKB;KIF26B;DYNLL2;KIF23;KIFC2;KIF9;KIF17;KIF20B;DYNC1LI2;HAUS8;KIF2C;KIF4A;KIFAP3;DYNLT1;KIF4B;HAUS2;FNTB;TXNDC3;EML2;KIF18A;HAUS1;KIF11;HAUS5;KIF1A;DYNC1H1;SPTBN5;DNAH3;MAPT;ACTR1B;DNAH9;AURKA;BIRC5;KIF3B;DNAH1;TPR;DCTN4;KIF26A;DYNLRB2;KIF5A;DNAH14;DYNLT3;DNAH2;KIF15;CENPE;TRIM54;NDEL1;MID1;DNAH8;FNTA;EML1;KLC2;HAUS3;GABARAP;MAP1A;DYNLL1;KIF27;STARD…
GO_GOLGI_LUMEN	http://www.broadinstitute.org/gsea/msigdb/cards/GO_GOLGI_LUMEN	30	0.48752	1.64797	0.0136054	0.0575916	AGRP;MUC6;GOLIM4;ACAN;F10;DEFA1B;GPC4;MUC4;PCSK5;PROC;MMP14;MUC3A;MUC5AC;KERA;WNT6;F2;FURIN;GPC6;WNT7A;MUC13;MUC16;FGF23;DEFB4A;AGRN;LALBA;WNT5A;MUC19;DEFB103A;MUC2;PPIL2;MUC20;F9;MUC1;MUC21;SOD3;LUM;SDC4;GPC5;OGN;MUC3B;OMD;INS;WNT7B;WNT3;SDC1;DEFA5;MUC15;HSPG2;PRELP;GAS6;GPC3;SDF4;ZG16;CSPG4;CSPG5;DEFA4;BGN;PROS1;HS3ST1;DEFA3;LHB;MUC7;DCN;WNT1;MMP16;VCAN;BCAN;MMP11;DEFA1;DEFB103B;WNT3A;BLZF1;NCA…
GO_BLOOD_MICROPARTICLE	http://www.broadinstitute.org/gsea/msigdb/cards/GO_BLOOD_MICROPARTICLE	42	0.433294	1.63116	0.0149254	0.0619263	IGHG4;CP;IGLC3;IGHM;C1QC;HBA1;A2M;BCHE;ZNF559-ZNF177;TFRC;FGG;HBG2;IGKV4-1;C1S;SERPINC1;EIF2A;LGALS3BP;HPR;C3;FCN2;ACTC1;TF;ACTG1;C4A;PON1;AHSG;SERPINA3;ZNF177;PLG;IGJ;ALB;APOL1;HBB;ZBTB38;IGLL5;MSN;CFHR3;HBA2;HRG;IGHG2;ITIH2;HBD;DNPEP;IGKV3-20;ANGPTL4;C8A;IGHV4OR15-8;FGB;ACSM1;FGA;IGLC7;SDCBP;IGHA1;APOA1;IGKV3D-11;C9;IGKV1-5;C4B;KDM4D;IGLL1;APOA5;CPSF3L;IGHD;PZP;ACTB;IGHV1OR21-1;VTN;C4BPA;APOA2;…
GO_CHROMATIN	http://www.broadinstitute.org/gsea/msigdb/cards/GO_CHROMATIN	161	0.343675	1.60151	0	0.0732196	C12orf48;NR1D1;EXOSC10;H1FOO;UBE2B;HIST1H2BN;SMARCE1;RNF2;RAD51;TAL1;POGZ;TNRC18;KDM4C;AKAP8L;GABPA;H2AFJ;SUZ12;SUV39H2;SATB1;NFATC1;HIST1H4E;HIC1;HIST1H2BJ;CDKN2A;TIPIN;ZC3H8;CBX5;ACTL6A;MBD2;INO80B;E2F4;H2BFS;HMGN2;TCF7L2;SLX4;MCM2;T;FAM178A;FOXC1;HP1BP3;CBX3;SMARCD3;SMARCA2;DFFB;ORC2;TP73;HDAC1;POLR3D;HIST2H2BE;NEDD4;HIST1H4I;KLF1;H1F0;MYCN;HIST1H1D;PCGF2;H2AFB3;ELL;MXD1;NR1H3;NCAPD3;INO80;FER…
GO_LYTIC_VACUOLE	http://www.broadinstitute.org/gsea/msigdb/cards/GO_LYTIC_VACUOLE	174	0.336438	1.59319	0	0.0744607	TSC2;CPLX2;TMEM192;LAMP1;STXBP2;TLR3;VPS35;CUBN;DCN;SLC44A2;GFAP;SLC15A4;GNB1;RFFL;FAM176A;UNC93B1;ARSD;DPP7;CTSA;RASGRP1;SQSTM1;PI4K2A;HYAL1;STS;ARL8B;HYAL2;AP2A1;GNB4;GAA;FMOD;GYG2;PPT2;C9orf72;ATP6V1G1;RRAGC;CTSK;HLA-DOA;ABCC10;ATP6V1B2;CD1D;TINAGL1;PLA2G4F;GDAP2;MILR1;LYN;PLA2G15;ATP6V1D;COL6A1;GUSB;ARSA;KERA;DRAM1;BBC3;HLA-DRB4;NAPG;CAPN2;PNPLA7;ATP6V0C;DNASE2B;GNAQ;S100A13;GPC3;PRDX6;TMEM79…
GO_CYTOPLASMIC_VESICLE_PART	http://www.broadinstitute.org/gsea/msigdb/cards/GO_CYTOPLASMIC_VESICLE_PART	187	0.331733	1.58228	0	0.0776437	AP1M1;MYRIP;GJA1;HLA-B;ABCC8;ECE2;NRGN;SPACA3;INPP5B;DBNL;CD163;ACTN2;SLC2A8;CYB5R1;FLRT1;SYCN;KIFC3;AZU1;RAB13;IGF2;LRP1;COPZ2;NECAP2;PICALM;HBA2;TLR6;TMEM184A;CAV1;DEFA1;SLC17A7;MARCH3;DLD;SLC6A17;MYO5B;RAB11FIP2;ZG16;FGB;HLA-DPB1;MARCH8;SCYL1;ITIH3;EGF;HRG;SLC17A5;SEC24D;DEFA3;HBEGF;WNT7B;HLA-DRB5;HLA-DPA1;TEX101;DAB2;MMRN1;RAB8A;SGIP1;GPRC5B;TYRP1;SYNGR4;TBC1D4;TYR;TMEM30A;UBC;APPBP2;WLS;SNX5…
GO_ENDOPLASMIC_RETICULUM_GOLGI_INTERMEDIATE_COMPARTMENT	http://www.broadinstitute.org/gsea/msigdb/cards/GO_ENDOPLASMIC_RETICULUM_GOLGI_INTERMEDIATE_COMPARTMENT	28	0.466679	1.57549	0.0238095	0.0792281	P4HB;PIEZO1;GOSR2;LMAN1;CA4;GJB2;TBC1D20;ERGIC3;TMEM199;STK17B;AREG;NAT8B;HSPA5;LMAN2;SEC23IP;CLN8;TTC15;GNPNAT1;RAB2A;YKT6;RAB6B;CHP;SURF4;ASPSCR1;CNIH;RAB1B;KIAA0368;UGGT1;TMED10;CTSC;ANPEP;RGMB;ERGIC1;BET1;SEC22B;GORASP1;SPPL3;CNIH3;TMED3;NUCB1;STX5;GBF1;TM6SF2;INS;F5;FTCD;VMP1;PROM1;SERPINA1;ADC;TMED1;WHAMM;BCAP31;SCYL1;TMED9;KDELR1;CSNK1D;ERGIC2;MCFD2;CNIH4;ATP2A1;F8;CD59;SEC23B;COL7A1;NAT8;…
GO_EXTRACELLULAR_MATRIX	http://www.broadinstitute.org/gsea/msigdb/cards/GO_EXTRACELLULAR_MATRIX	127	0.342624	1.56992	0	0.0798957	LAMB3;RELL2;NDP;COL5A2;LEFTY2;TIMP2;ENTPD2;SLC1A3;CHADL;MMP13;RBP3;VWF;CLU;LPL;LAMC3;PRSS36;WNT1;ANG;FGF9;MMP11;HSD17B12;C6orf15;COL1A1;NAV2;COL11A1;LOX;WNT3A;ZP1;MMP24;CILP2;TIMP1;SPOCK3;COL18A1;FREM1;ADAMTS19;COL6A3;EMILIN2;POSTN;MMP2;LAMA4;MATN2;EMILIN1;MGP;SPOCK1;GLG1;CTSD;GPC1;THSD4;TGM4;ADAMTS18;FGF10;LAMB4;THBS2;MFAP1;VWA2;GPC4;ADAMTS13;DAG1;HMCN2;CILP;ZP4;PLSCR1;VWA1;CASK;F2;WNT6;GPC6;LAM…
GO_ENDOCYTIC_VESICLE	http://www.broadinstitute.org/gsea/msigdb/cards/GO_ENDOCYTIC_VESICLE	82	0.37538	1.56924	0.0147783	0.0783463	AP2M1;RAB7A;CLCN3;RAB11FIP4;STX12;RAPGEF6;ANXA3;HLA-G;TLR1;MYO6;HLA-DQB2;DYSF;UBA52;HLA-H;SNX3;TF;ATP6V0A2;KIF5B;LRP2;EHD3;RAB14;WNT5A;SLAMF1;FMNL1;DLG4;SYT7;DNM2;AMBRA1;RAB7B;RAB34;RAB23;ATP6V0A4;RAB10;PLD1;AP1S1;SFTPB;SH3KBP1;FCGR1B;FZD4;APOA1;AP2A2;RAB43;LPAR2;HSP90AA1;HP;RAB9B;TLR9;TCIRG1;CACNG2;SH3GL2;SYK;FZD2;TBC1D5;HLA-A;ABCA1;RAB11A;HYOU1;DRD3;TLR2;LPAR1;CD36;HBB;RAB5B;HLA-DRA;NOS3;FCGR1A…
GO_KINESIN_COMPLEX	http://www.broadinstitute.org/gsea/msigdb/cards/GO_KINESIN_COMPLEX	25	0.473165	1.5223	0.0388693	0.100586	KIF22;KIF24;KIF3B;KIF13B;KIF6;KIF3A;KIF1B;LOC100130097;KIF18B;KLC1;KIF26B;KIF26A;KIF5A;DISC1;KIF23;KIFC2;KIF20A;KIF15;KIF9;KIF17;CENPE;NDEL1;KIF20B;KIF7;KIFC1;KIF3C;KLC2;KIF2C;KIF4A;KIF14;KIF4B;KIF12;KIF19;KIFAP3;KLC3;KIF18A;KIF5C;PAFAH1B1;KIF27;STARD9;KIF16B;NDE1;KIF13A;KIF11;KIF21A;KIF1C;KIF25;KIFC3;KIF2A;KIF1A;YWHAE;KLC4;KIF21B;KIF2B;KIF5B
GO_MICROTUBULE_CYTOSKELETON	http://www.broadinstitute.org/gsea/msigdb/cards/GO_MICROTUBULE_CYTOSKELETON	358	0.289968	1.51505	0	0.102818	DYNC1H1;HSPA6;ARL2BP;CLTCL1;TTC12;TTC26;IKZF4;HAUS8;MCPH1;DYNC1LI2;EML3;KATNAL2;NAV1;FTCD;NIN;TUBB4B;CCT4;CCDC13;C16orf80;CCDC14;GABARAPL1;EVI5;DCAF13;BIRC2;C9orf102;BBS4;BCAS3;CCDC146;BBS9;CTTN;ROCK2;AURKB;RASSF5;FNIP2;ANKRD32;DNAL4;PRKACA;NME1;PCIF1;SGOL1;TEKT4;CTDP1;CASP8;KIAA1383;KIF25;PARP3;MAP9;TERF1;RAB11FIP5;IGBP1;ECT2;TACC2;MAP6;CEP78;DYNLL1;CCDC8;MYH9;SNCG;TTK;HAUS3;TRIM54;TMEM67;CNTROB…
GO_MICROTUBULE_ORGANIZING_CENTER_PART	http://www.broadinstitute.org/gsea/msigdb/cards/GO_MICROTUBULE_ORGANIZING_CENTER_PART	53	0.372468	1.46027	0.0209205	0.136906	POC1B;ALMS1;STARD9;LRRCC1;CROCC;FLOT1;RAN;TUBGCP6;C1orf96;PARP3;MZT2B;TUBGCP3;PCNT;BRCA1;CCDC67;C2CD3;MPHOSPH9;BLOC1S2;CEP85;TUBGCP5;BIRC5;AURKA;IFT88;RP2;SFI1;ZNF365;AGBL4;CCNF;CCDC151;ROCK1;PAX2;CLASP1;NUBP2;CAPG;CDK5RAP2;TCP1;CNTROB;FOPNL;PLK2;FTCD;NIN;WDR34;TUBE1;KRT18;SPAG5;WASH1;HSPA1B;HTT;HAP1;CEP250;CEP152;TTBK2;NUBP1;HSPA6;CKAP5;SIRT2;KATNB1;EXOC7;CCDC146;BBS9;TSSK2;CEP104;TUBG2;TUBGCP2;…
GO_MICROTUBULE_ORGANIZING_CENTER	http://www.broadinstitute.org/gsea/msigdb/cards/GO_MICROTUBULE_ORGANIZING_CENTER	208	0.300597	1.45545	0	0.13744	ANKRD26;CENPF;RAP1GAP2;MLF1IP;MED12;IQCB1;ERCC6L;DCTN2;RPP25;SPICE1;CDC16;MTUS1;C13orf15;RASSF10;WRN;ZNF12;TTC23L;TUBGCP4;PPP2R3C;CNTLN;KIAA0586;IFT46;ARL3;PRKCZ;CCHCR1;PROCR;PDCD6IP;SORBS1;IFT43;HOOK2;LRIF1;KLHL12;PLA2G3;NCKAP5L;DDAH2;G6PD;CCDC15;C12orf52;ARFGEF2;CCNE1;RAB8A;DYNC2LI1;MAK;ITSN2;LAS1L;TNKS2;TLN1;USP20;SASS6;VPS4A;KIFC1;CCDC113;CCDC81;CNTRL;CEP19;RNF19A;ORC2;ACTR1A;ATF4;BRSK2;SCYL1…
GO_PERINUCLEAR_REGION_OF_CYTOPLASM	http://www.broadinstitute.org/gsea/msigdb/cards/GO_PERINUCLEAR_REGION_OF_CYTOPLASM	228	0.30001	1.42908	0	0.151264	PARK2;HRAS;SNF8;GABARAP;DLG1;GALNT4;ZNF675;GBP3;MT1H;TWF1;S100B;SLC9A1;CNP;RAB4B;GSN;AKAP6;TRIAP1;WDR44;SLC2A12;SH3RF1;VAMP8;S100A6;ATP2A1;ZP3;AKR1B1;RNF128;PPM1F;TPD52L1;CYLD;FZD9;KCNH2;ITM2C;PER2;PTCH1;MT1F;CDKN1A;CDK5RAP2;MX1;SEPT12;SLC8A3;ARF5;C17orf46;TRIM37;FASLG;SEC24A;CDKN3;EIF2AK2;SRC;BUB1B;CAPN6;KRT18;SYT6;OBSL1;RAB4A;EGFR;SPTBN2;KCNH1;PINK1;RAB8B;CCR2;HHATL;MT1M;CHI3L1;OSBP;MTMR14;CSF1…
GO_MICROTUBULE	http://www.broadinstitute.org/gsea/msigdb/cards/GO_MICROTUBULE	137	0.307827	1.42593	0.011236	0.151194	BCL10;KLC1;DNAL4;CCT6A;BCAS3;KIF26B;C15orf23;AURKB;RASSF5;MTA1;TEKT4;KATNB1;STIM1;KIF3A;DYNC2H1;ATAT1;C16orf80;KIF9;APC;GABARAPL1;KLHL21;CCT4;BIRC2;CLMP;LZTS2;RCC2;NEK7;TUBGCP2;DYNLT1;TUBA4B;EML2;NIN;TUBB4B;CAMSAP3;HAUS8;NCOR1;DYNC1LI2;KATNAL2;EML3;NAV1;TMEM214;SAA1;SIRT2;INVS;DYNC1H1;SLC8A1;MAPT;NINL;KIF11;HAUS5;MAP2K2;DST;TTLL3;LRRC49;TTLL7;MAP6D1;TEKT1;ACTR1B;DNAH9;BIRC5;TUBA3D;TRIM54;NDEL1;HD…
GO_ENDOPLASMIC_RETICULUM_LUMEN	http://www.broadinstitute.org/gsea/msigdb/cards/GO_ENDOPLASMIC_RETICULUM_LUMEN	56	0.354224	1.4018	0.0413534	0.167017	GPX8;PDIA2;WNT4;APOA1;GPX7;COL25A1;BGLAP;ERP44;B2M;TMEM43;ARSH;ADAMTS7;FMO1;COL23A1;COL6A2;PDIA6;SEP15;COL15A1;CES2;COL9A2;COL1A2;TXNDC12;SERPINH1;TOR1A;P4HA3;COL4A4;APOA2;C19orf10;SHH;GCG;COL12A1;COL8A1;PPIB;COL7A1;F8;PDIA3;CD4;HYOU1;COL19A1;TXNDC16;COL9A3;EDEM3;COL11A2;ADAMTS5;COL3A1;PLAUR;TOR3A;FKBP14;ARSD;SDF2L1;C3orf64;COL20A1;CFP;ADAMTSL1;HRC;STS;ERLEC1;SRL;DNAJC10;CES3;LEPRE1;GAS6;ARSI;WNT…
GO_CYTOSKELETAL_PART	http://www.broadinstitute.org/gsea/msigdb/cards/GO_CYTOSKELETAL_PART	470	0.261291	1.39431	0	0.170443	BBS4;C9orf102;BIRC2;DCAF13;EVI5;GABARAPL1;CCDC14;CCDC13;ACTR3;C16orf80;KRT4;CCT4;TEKT4;SGOL1;KRTAP9-7;SIPA1L3;KRTAP1-5;PRKACA;NME1;DNAL4;ANKRD32;FNIP2;CTTN;RASSF5;ROCK2;AURKB;BBS9;CCDC146;BCAS3;WDR1;TTC12;DAAM1;CLTCL1;ARL2BP;HSPA6;KRT36;DYNC1H1;SPTBN4;TUBB4B;NIN;FTCD;NAV1;KATNAL2;DYNC1LI2;EML3;MCPH1;HAUS8;IKZF4;DNAJA3;TTC26;SELS;KIF5A;MYL1;MYH7B;MYBPC3;CNTROB;TMEM67;CD2AP;TRIM54;KRT6C;BLOC1S2;KBT…
GO_VACUOLE	http://www.broadinstitute.org/gsea/msigdb/cards/GO_VACUOLE	388	0.268767	1.37763	0	0.184647	PRDX3;CYBASC3;EPHA3;LITAF;KIAA1033;STAMBP;PLIN3;CRHBP;HLA-DOB;GALC;C9orf11;RPTOR;GYG1;TRAK1;KCNJ11;ATP6V0E2;OSBPL9;CLVS1;TM9SF2;ATG9A;CTNS;SPPL3;ZFYVE21;VPS11;STAM2;MAL;PLEKHM2;GGA1;FASLG;RNASE2;WDFY2;PANK1;OSBPL1A;PIK3C3;TMEM9B;DARC;RNASET2;SNX9;RAB4A;RNF128;ASAH1;CCDC22;IL1B;STEAP1B;ARL8A;PGA5;NRBF2;CCDC154;CCDC115;SNAP23;MUDENG;CCDC120;SNF8;LY96;RAB4B;SNX31;ANKRD13D;SDC3;CD207;ABCB9;SNX25;MIOS…
GO_PROTEINACEOUS_EXTRACELLULAR_MATRIX	http://www.broadinstitute.org/gsea/msigdb/cards/GO_PROTEINACEOUS_EXTRACELLULAR_MATRIX	109	0.297731	1.31287	0.0406091	0.245686	VWF;PRSS36;WNT1;LAMC3;COL11A1;NAV2;COL1A1;HSD17B12;C6orf15;MMP11;FGF9;ANG;WNT3A;LOX;LAMB3;TIMP2;COL5A2;RELL2;CHADL;SLC1A3;ENTPD2;RBP3;MMP13;EMILIN1;MATN2;SPOCK1;MGP;THSD4;GPC1;GLG1;ADAMTS18;TIMP1;CILP2;MMP24;ZP1;COL18A1;SPOCK3;EMILIN2;COL6A3;ADAMTS19;FREM1;LAMA4;MMP2;POSTN;GPC6;WNT6;CASK;COL17A1;LOC100507050;COMP;HAPLN1;LAMB2;EFEMP2;AGRN;MFAP1;THBS2;LAMB4;ADAMTS13;DAG1;HMCN2;VWA2;GPC4;CILP;VWA1;Z…
GO_IMMUNOLOGICAL_SYNAPSE	http://www.broadinstitute.org/gsea/msigdb/cards/GO_IMMUNOLOGICAL_SYNAPSE	16	-0.776814	-2.06535	0	0.00132172	LCK;CD81;STOML2;STX7;PTPRJ;RLTPR;C17orf87;CARD11;PRKAR1A;ICAM1;CD37;SOCS6;HAVCR2;PDCD6IP;LAT;EZR;MYH9;DLG1;DUSP3;SNX27;RHOH;CD6;CD53;CORO1A;GZMB;LGALS3;GZMA;PRKCQ;ALCAM;CD3E;ZAP70;BCL10;CD28
GO_EXTERNAL_SIDE_OF_PLASMA_MEMBRANE	http://www.broadinstitute.org/gsea/msigdb/cards/GO_EXTERNAL_SIDE_OF_PLASMA_MEMBRANE	96	-0.546312	-2.04347	0	0.00066086	ACE;TNFRSF11A;IL4;GGT6;MFGE8;RTN4RL2;DNAI2;IFNG;TF;ANXA1;GP1BA;ICAM1;ITGA2;FCER1G;CLCN3;TNFRSF13B;NGFR;FCN1;GGT1;MCAM;SPN;CD40;PDPN;HLA-DRB5;IL7R;CD276;HFE;IL1RL1;EPHA5;FOLR2;LAG3;F10;CCR1;THY1;HLA-DRB4;FGG;CA4;TFRC;FCER2;LILRB1;MS4A2;IGHM;CD27;IGLC3;IL31RA;TMC1;SLAMF1;TGFBR3;IGHG4;KLRC4-KLRK1;F3;IL2RB;TAS2R16;CD83;IGHG3;FOLR1;NRG1;ANXA5;PKHD1;SERPINE2;GGT7;CD5;CD9;EMR1;ITGA3;FLT3LG;CD14;ATP6AP2;…
GO_SIDE_OF_MEMBRANE	http://www.broadinstitute.org/gsea/msigdb/cards/GO_SIDE_OF_MEMBRANE	168	-0.477981	-1.94387	0	0.00202804	GNG5;IL12RB2;TNFRSF13C;CTSA;MS4A1;P2RY12;HLA-DPB1;BCAP31;IL2RG;CCR5;GNA12;FCGR3A;AMOT;CD80;FGB;BMPR1A;PDCD1;CTLA4;ERRFI1;C11orf34;DNAJA1;MYZAP;LAMP1;AQP4;GGT3P;TYK2;CHRNB2;PLG;SPA17;CD4;NCAM1;CUBN;PTP4A1;IGLL5;PKD2;CD3E;GNB1;IL2RA;KCNAB1;STAB2;CD14;ATP6AP2;RLTPR;CD9;FLT3LG;ITGA3;GNAZ;ITGB6;CD2;RGS19;NLGN1;TNF;C10orf54;NRG1;PKHD1;CD83;TAS2R16;FRK;LYN;CEACAM5;YES1;FES;CXCL12;GNGT1;IGHA1;SCNN1B;GNAT…

## Sheet: MF
id	name	SIZE	ES	NES	NOM p-val	FDR q-val	Genes
GO_SERINE_HYDROLASE_ACTIVITY	http://www.broadinstitute.org/gsea/msigdb/cards/GO_SERINE_HYDROLASE_ACTIVITY	71	0.468021	1.92066	0	0.235679	IGKV3D-20;PRSS44;FURIN;TPSG1;PRSS3;OVCH1;BMP1;IGHG4;PCSK4;PRSS54;IGLC3;PLAT;C1QC;KLK3;PCSK7;IGKV4-1;CPXM2;CTSS;ST14;PRTN3;F10;HTRA3;DPP8;PRSS29P;KLK5;MMP14;ENDOU;SCPEP1;HPN;HPR;RHBDL2;PRSS37;MMP1;C3;FCN1;PRCP;LONP2;FCN2;MMP12;MST1P9;C1S;CPZ;ZFYVE9;C4A;F9;F12;KLKB1;CTSC;ACE;C2;RHBDF2;PIK3IP1;PREP;PRSS55;PRSS38;PRSS47;CFI;TPSAB1;PRSS45;TPP1;KLK6;PLG;TLL1;LONP1;LPA;IGLC7;KLK4;MMP15;TYSND1;MMP7;DPP6;…
GO_PEPTIDASE_REGULATOR_ACTIVITY	http://www.broadinstitute.org/gsea/msigdb/cards/GO_PEPTIDASE_REGULATOR_ACTIVITY	68	0.466434	1.90273	0	0.141493	CLPX;ARRB1;PI3;LEF1;PSME1;CASP8AP2;SPP2;APLP2;MAL;SNCA;LXN;SERPINB9;SERPINA9;SERPINA7;RECK;SERPINB11;TIMP4;PINK1;SERPINB1;FETUB;CTSH;VCP;CSTL1;COL28A1;CASP3;SPINK8;NOL3;CSTA;SLPI;PSME4;CST9;ITIH1;PRDX3;CARD8;LCN1;CST3;PI16;CST4;SERPINE1;USP14;CARD17;BIRC2;PTTG3P;WFDC8;SPINK6;SERPINB5;SERPINI1;WFDC12;C3P1;FN1;BCL2L13;NGF;AGT;PROL1;SPINK1;ITIH4;PTTG2;SPOCK1;CASP1;NLRP12;SERPINB8;NLRC4;PYCARD;SPINK1…
GO_PROTEIN_HETERODIMERIZATION_ACTIVITY	http://www.broadinstitute.org/gsea/msigdb/cards/GO_PROTEIN_HETERODIMERIZATION_ACTIVITY	148	0.40886	1.88083	0	0.120529	ITGB2;TPD52;MEIS1;CUL3;ADIPOR1;MAPK6;IL12B;TAF13;RAF1;TAF6L;GTF2A2;HEY2;SNX1;PPP2R1A;SRI;ITGB1;VAPA;DRD1;GCLM;HIST1H2AM;HIST2H2AB;PIK3R1;BHLHA9;HMG20A;ADRA1A;PKNOX1;H2AFX;HIST1H3D;SMAD3;ATF1;TFAP4;SPTBN5;MICU1;APITD1;ADCY5;PVRL1;ENO3;IKZF3;HIST4H4;BAK1;SOS1;SCUBE1;NOTCH4;KCNH1;EGFR;BHLHE41;SUPT3H;HIST1H2BA;TCF3;NRN1L;CLNS1A;BARD1;GABRR1;JAM2;SYT6;TAF9B;GCA;NEFL;MLX;ATF2;HIST1H4K;HIST1H3E;ODZ2;TOP…
GO_GLYCOSAMINOGLYCAN_BINDING	http://www.broadinstitute.org/gsea/msigdb/cards/GO_GLYCOSAMINOGLYCAN_BINDING	73	0.453295	1.86354	0	0.107321	LTBP2;CXCL6;NRP1;NRP2;PDCD5;FGF10;THBS4;THBS2;LTBP4;ELANE;APOE;AGRN;PTPRF;TREM2;HAPLN1;LOC100507050;COMP;SOD3;ADAMTSL5;HAPLN2;NDNF;CLEC3B;LIPI;SAA1;ABP1;GPNMB;OGN;HMMR;FGF1;CTGF;ADAMTS3;CFH;APLP2;RNASE7;ECM2;WISP2;LXN;PRELP;BMP4;LTF;CXCL13;SLIT1;THBS1;RSPO1;ENG;SLIT3;CTSG;LRPAP1;FGF4;HDGF;FGF14;BGN;HAPLN3;EPYC;TGFBR2;VEGFB;ADAMTS8;RSPO2;COL13A1;PTCH1;HSD17B12;C6orf15;FGF9;BCAN;ANG;NAV2;RPL29;FGF2…
GO_PEPTIDASE_INHIBITOR_ACTIVITY	http://www.broadinstitute.org/gsea/msigdb/cards/GO_PEPTIDASE_INHIBITOR_ACTIVITY	59	0.451466	1.78933	0	0.157791	CAST;TFPI2;SERPINA4;CST8;MT3;SERPINB12;UMODL1;CSTB;C4B;SERPINB13;PAPLN;CARD18;SERPINB2;CRIM1;PZP;SPINT3;PTTG1;SERPINE2;SERPINH1;AMBP;SPINLW1;PI15;PCSK1N;CST1;TIMP3;SPINK7;COL7A1;SERPINA3;SSPO;AHSG;SPINK4;WFDC1;HMSD;DPEP1;ITIH2;WFIKKN1;SERPINE3;A2ML1;HRG;BST2;ITIH3;NAIP;RENBP;WFDC5;SERPIND1;WFDC6;BIRC3;LPA;PRDX5;SPINT4;SERPINI2;SERPINC1;SERPINA6;GAS6;SERPINA12;SPINK9;GPC3;UCHL5;WFDC10B;WFDC13;C3;O…
GO_HEPARIN_BINDING	http://www.broadinstitute.org/gsea/msigdb/cards/GO_HEPARIN_BINDING	51	0.449176	1.73092	0.008	0.203564	MMP7;SERPIND1;RSPO4;CRISPLD2;PF4V1;PLA2G5;LPA;WISP1;ANGPTL3;GREM2;FGFR2;HRG;PTN;HBEGF;TMEM184A;CCL2;ADAMTS5;PF4;TNXB;AAMP;FGFRL1;LIPH;FGFBP1;SERPINE2;FBLN7;LIPG;RPL22;BSPH1;VTN;FSTL1;AZU1;CXCL10;APOA5;ADAMTS1;COL25A1;FMOD;APOH;F11;ABI3BP;CCL23;LAMC2;PAFAH1B1;SOST;FGF12;PCOLCE2;FGF7;APP;RSPO3;FGFBP3;SMOC2;CHRD;CCL8;CYR61;WISP3;TGFBR3;CCL5;BMP7;VEGFA;MSTN;ZNF207;CECR1;ADAMTS15;ODZ1;MPO;NOV;SFRP1;IM…
GO_SERINE_TYPE_ENDOPEPTIDASE_INHIBITOR_ACTIVITY	http://www.broadinstitute.org/gsea/msigdb/cards/GO_SERINE_TYPE_ENDOPEPTIDASE_INHIBITOR_ACTIVITY	35	0.485258	1.72382	0.0117647	0.183297	A2M;SLPI;SPINK8;WFDC10A;FURIN;SPINK5;SPINT2;ITIH1;SERPINB6;SERPINB3;TFPI;SERPINE1;SPINK2;SERPINB5;SERPINI1;WFDC12;APP;WFDC8;CPAMD8;SPINK6;SERPINB7;PI3;WFDC13;SPINK9;SERPINA12;SERPINB9;SERPINC1;SERPINA6;SERPINI2;SPINT4;APLP2;RECK;SERPINB11;ITIH5;WFDC3;SERPINB1;SERPINA9;OVOS2;SERPINA7;SERPINA11;PEBP1;WFDC2;COL28A1;OVOS;SPINK13;HMSD;ITIH6;WFDC1;SPINK4;SPINT1;SERPINA3;COL7A1;SPINK7;CD109;WFDC6;SERPIN…
GO_ANTIGEN_BINDING	http://www.broadinstitute.org/gsea/msigdb/cards/GO_ANTIGEN_BINDING	40	-0.57956	-1.86451	0	0.0473677	HLA-DMA;ULBP1;IGHD;HLA-DOA;IGHV1OR21-1;IGHG3;FCGRT;CD1D;YWHAE;CD74;HSP90AA1;PKM2;TRGV3;ATP1B1;IGKV3D-11;DHCR24;TRDC;LILRA1;HLA-DRB1;IGHA1;IGLC1;FCN3;RAET1E;TAPBP;SLC7A5;CD1E;IGLL1;HLA-B;TGFB1;IGKV1-5;IGKV3-20;IGHV4OR15-8;SLC7A9;IGLV7-43;MS4A1;MICB;IGHG2;IGLC2;HLA-DPB1;MAML1;ITGA4;ANXA11;MICA;IGLC7;HLA-DRA;LILRA2;IGHV1OR15-1;HSP90AB1;HNRNPM;IGHV3-23;CD209;IGJ;EP400;IGHE;SLC7A8;IGLL5;KIR2DL3;MR1;TA…
